# Supplementary material for: Crystal structure of trans-(1,8-dibutyl-1,3,6,8,10,13-hexa­aza­cyclo­tetra­decane-κ4 N 3,N 6,N 10,N 13)bis­(isonicotinato-κO)copper(II) from synchrotron data
Source: Acta Crystallogr E Crystallogr Commun. 2015 Jan 24;71(Pt 2):203–5. doi: 10.1107/S2056989015001115 (PMC4384583; doi:10.1107/S2056989015001115)
Supplement: Supplementary file 1 [file e-71-00203-sup1.cif]

##############################################################################
#                                                                            #
# This CIF contains the data in a paper accepted for publication in          #
# Acta Crystallographica Section E. It conforms to the requirements of       #
# Notes for Authors for Acta Crystallographica Section E, and has been       #
# peer reviewed under the auspices of the IUCr Commission on Journals.       #
#                                                                            #
# Full details of the Crystallographic Information File format               #
# are given in the paper "The Crystallographic Information File (CIF):       #
# a New Standard Archive File for Crystallography" by S. R. Hall, F. H.      #
# Allen and I. D. Brown [Acta Cryst. (1991), A47, 655-685].                  #
#                                                                            #
# The current version of the core CIF dictionary is obtainable from          #
# ftp://ftp.iucr.org/pub/cif_core.dic.                                       #
#                                                                            #
# Software is freely available for graphical display of the structure(s)     #
# in this CIF. For information consult the CIF software page                 #
# http://www.iucr.org/resources/cif/software.                                #
#                                                                            #
# This file may be used for bona fide research purposes within the           #
# scientific community so long as proper attribution is given to the journal # 
# article from which it was obtained.                                        #
#                                                                            #
##############################################################################
data_I
_audit_creation_method     'SHELXL-2014/7'
_journal_date_recd_electronic     2015-01-13
_journal_date_accepted     2015-01-19
_journal_name_full     'Acta Crystallographica, Section E'
_journal_year     2015
_journal_volume     71
_journal_issue      2
_journal_page_first     203
_journal_page_last     205
_journal_paper_category     GM
_journal_paper_doi     10.1107/S2056989015001115
_journal_coeditor_code     WM5115
_publ_contact_author_name     'Dohyun Moon'
_publ_contact_author_address
;
Beamline Department, Pohang Accelerator Laboratory 80, Jigokro-127-beongil,
Nam-Gu Pohang, Gyeongbuk 790-784,
South Korea
;
_publ_contact_author_email     'dmoon@postech.ac.kr'
_publ_contact_author_fax     '+82-54-279-1599'
_publ_contact_author_phone     '+82-54-279-1547'
_publ_section_title
;\
Crystal structure of
<i>trans</i>-(1,8-dibutyl-1,3,6,8,10,13-hexaazacyclotetradecane-\
\k^4^<i>N</i>^3^,<i>N</i>^6^,<i>N</i>^10^,<i>N</i>^13^)bis(isonicotinato-\
\k<i>O</i>)copper(II) from synchrotron data
;
loop_
    _publ_author_name
    _publ_author_footnote
    _publ_author_address
    'Shin, Jong Won' .
;
Beamline Department, Pohang Accelerator Laboratory, 80 Jigokro-127-beongil,
Nam-Gu Pohang, Gyeongbuk 790-784,
South Korea
;
    'Kim, Dae-Woong' .
;
Beamline Department, Pohang Accelerator Laboratory, 80 Jigokro-127-beongil,
Nam-Gu Pohang, Gyeongbuk 790-784,
South Korea
;
    'Kim, Jin Hong' .
;
Beamline Department, Pohang Accelerator Laboratory, 80 Jigokro-127-beongil,
Nam-Gu Pohang, Gyeongbuk 790-784,
South Korea
;
    'Moon, Dohyun' .
;
Beamline Department, Pohang Accelerator Laboratory, 80 Jigokro-127-beongil,
Nam-Gu Pohang, Gyeongbuk 790-784,
South Korea
;
_publ_section_synopsis
;
The Cu^II^ ion in the title compound shows a distorted octahedral coordination
environment defined by four N atoms of the azamacrocylic ligand in the
equatorial plane and two O atoms of the isonicotinate ions in the axial sites.
In the crystal, the molecules are connected by hydrogen bonds and \p--\p
interactions, forming rods parallel to [001].
;
_chemical_name_systematic
;
<i>trans</i>-(1,8-Dibutyl-1,3,6,8,10,13-hexaazacyclotetradecane-\
\k^4^<i>N</i>^3^,<i>N</i>^6^,<i>N</i>^10^,<i>N</i>^13^)\
bis(isonicotinato-\k<i>O</i>)copper(II)
;
_chemical_name_common     ?
_chemical_formula_moiety     'C28 H46 Cu N8 O4'
_chemical_formula_sum     'C28 H46 Cu N8 O4'
_chemical_formula_iupac     '[Cu (C6 H4 N O2)2 (C16 H38 N6)]'
_chemical_formula_weight     622.27
_chemical_melting_point     ?
_shelx_space_group_comment
;
The symmetry employed for this shelxl refinement is uniquely defined
by the following loop, which should always be used as a source of
symmetry information in preference to the above space-group names.
They are only intended as comments.
;
_space_group_crystal_system     triclinic
_space_group_name_H-M_alt     'P -1'
_space_group_name_Hall     '-P 1'
loop_
    _space_group_symop_operation_xyz
    'x, y, z'
    '-x, -y, -z'
_cell_length_a     8.0490(16)
_cell_length_b     8.3000(17)
_cell_length_c     11.175(2)
_cell_angle_alpha     81.16(3)
_cell_angle_beta     87.14(3)
_cell_angle_gamma     86.68(3)
_cell_volume     735.8(3)
_cell_formula_units_Z     1
_cell_measurement_reflns_used     21514
_cell_measurement_theta_min     0.361
_cell_measurement_theta_max     33.548
_cell_measurement_temperature     100(2)
_exptl_crystal_description     'needle'
_exptl_crystal_colour     'purple'
_exptl_crystal_size_max     0.075
_exptl_crystal_size_mid     0.030
_exptl_crystal_size_min     0.030
_exptl_crystal_density_diffrn     1.404
_exptl_crystal_density_meas     ?
_exptl_crystal_density_method     ?
_exptl_crystal_F_000     331
_exptl_absorpt_coefficient_mu     0.572
_exptl_absorpt_correction_type     empirical
_exptl_absorpt_process_details
;
(<i>HKL3000sm SCALEPACK</i>; Otwinowski & Minor, 1997)
;
_shelx_estimated_absorpt_T_min     0.958
_shelx_estimated_absorpt_T_max     0.983
_exptl_absorpt_correction_T_min     0.958
_exptl_absorpt_correction_T_max     0.983
_diffrn_ambient_temperature     100(2)
_diffrn_radiation_type     synchrotron
_diffrn_radiation_wavelength     0.630
_diffrn_measurement_device_type     'ADSC Q210 CCD area detector'
_diffrn_measurement_method     'omega scan'
_diffrn_detector_area_resol_mean     ?
_diffrn_reflns_number     7574
_diffrn_reflns_av_R_equivalents     0.0180
_diffrn_reflns_theta_min     2.726
_diffrn_reflns_theta_max     25.997
_diffrn_reflns_theta_full     22.210
_diffrn_measured_fraction_theta_max     0.932
_diffrn_measured_fraction_theta_full     0.946
_diffrn_reflns_limit_h_min     -11
_diffrn_reflns_limit_h_max     11
_diffrn_reflns_limit_k_min     -11
_diffrn_reflns_limit_k_max     11
_diffrn_reflns_limit_l_min     -15
_diffrn_reflns_limit_l_max     15
_refine_special_details     ?
_reflns_number_total     3882
_reflns_number_gt     3608
_reflns_threshold_expression     'I>2\s(I)'
_refine_ls_structure_factor_coef     Fsqd
_refine_ls_matrix_type     full
_refine_ls_R_factor_all     0.0327
_refine_ls_R_factor_gt     0.0300
_refine_ls_wR_factor_gt     0.0850
_refine_ls_wR_factor_ref     0.0862
_refine_ls_goodness_of_fit_ref     1.093
_refine_ls_restrained_S_all     1.093
_refine_ls_number_reflns     3882
_refine_ls_number_parameters     188
_refine_ls_number_restraints     0
_refine_ls_hydrogen_treatment     constr
_refine_ls_weighting_scheme     calc
_refine_ls_weighting_details
              'w=1/[\s^2^(Fo^2^)+(0.0510P)^2^+0.1939P] where P=(Fo^2^+2Fc^2^)/3'
_atom_sites_solution_hydrogens     geom
_atom_sites_solution_primary     ?
_atom_sites_solution_secondary     ?
_refine_ls_shift/su_max     0.000
_refine_ls_shift/su_mean     0.000
_refine_diff_density_max     0.433
_refine_diff_density_min     -0.623
_refine_ls_extinction_method     none
_refine_ls_extinction_coef     .
loop_
    _atom_type_symbol
    _atom_type_description
    _atom_type_scat_dispersion_real
    _atom_type_scat_dispersion_imag
    _atom_type_scat_source
    'C' 'C' 0.0020 0.0010
                         'International Tables Vol C Tables 4.2.6.8 and 6.1.1.4'
    'H' 'H' 0.0000 0.0000
                         'International Tables Vol C Tables 4.2.6.8 and 6.1.1.4'
    'N' 'N' 0.0050 0.0020
                         'International Tables Vol C Tables 4.2.6.8 and 6.1.1.4'
    'O' 'O' 0.0090 0.0050
                         'International Tables Vol C Tables 4.2.6.8 and 6.1.1.4'
    'Cu' 'Cu' 0.3550 1.0370
                         'International Tables Vol C Tables 4.2.6.8 and 6.1.1.4'
_computing_data_collection
;
<i>PAL ADSC Quantum-210 ADX</i> (Arvai & Nielsen, 1983)
;
_computing_cell_refinement
;
<i>HKL3000sm</i> (Otwinowski & Minor, 1997)
;
_computing_data_reduction
;
<i>HKL3000sm</i> (Otwinowski & Minor, 1997)
;
_computing_structure_solution
;
<i>SHELXT2014/5</i> (Sheldrick, 2015a)
;
_computing_structure_refinement
;
<i>SHELXL2014/7</i> (Sheldrick, 2008, 2015b)
;
_computing_molecular_graphics
;
<i>DIAMOND4</i> (Putz & Brandenburg, 2014)
;
_computing_publication_material
;
publCIF (Westrip, 2010)
;
loop_
    _atom_site_type_symbol
    _atom_site_label
    _atom_site_fract_x
    _atom_site_fract_y
    _atom_site_fract_z
    _atom_site_U_iso_or_equiv
    _atom_site_adp_type
    _atom_site_calc_flag
    _atom_site_occupancy
    _atom_site_disorder_assembly
    _atom_site_disorder_group
    Cu Cu1 0.5000 0.5000 0.5000 0.01489(8) Uani d 1 . .
    O O1 0.43502(12) 0.38249(14) 0.32476(8) 0.0228(2) Uani d 1 . .
    O O2 0.19078(12) 0.51588(15) 0.27708(9) 0.0250(2) Uani d 1 . .
    N N1 0.27675(13) 0.62129(14) 0.50255(9) 0.0174(2) Uani d 1 . .
    H H1 0.2211 0.6111 0.4262 0.021 Uiso calc 1 . .
    N N2 0.60724(13) 0.68104(14) 0.38483(9) 0.0174(2) Uani d 1 . .
    H H2 0.5757 0.6720 0.3008 0.021 Uiso calc 1 . .
    N N3 0.37958(16) 0.88517(15) 0.40936(10) 0.0241(2) Uani d 1 . .
    N N4 0.36803(15) 0.28785(16) -0.10314(10) 0.0234(2) Uani d 1 . .
    C C1 0.17805(15) 0.53580(19) 0.60560(11) 0.0208(3) Uani d 1 . .
    H H1A 0.0580 0.5652 0.5960 0.025 Uiso calc 1 . .
    H H1B 0.2109 0.5678 0.6825 0.025 Uiso calc 1 . .
    C C2 0.28664(18) 0.79685(18) 0.50926(11) 0.0231(3) Uani d 1 . .
    H H2A 0.1722 0.8471 0.5123 0.028 Uiso calc 1 . .
    H H2B 0.3389 0.8084 0.5856 0.028 Uiso calc 1 . .
    C C3 0.55623(18) 0.84773(18) 0.40891(12) 0.0239(3) Uani d 1 . .
    H H3A 0.5973 0.8617 0.4885 0.029 Uiso calc 1 . .
    H H3B 0.6110 0.9276 0.3466 0.029 Uiso calc 1 . .
    C C4 0.78914(16) 0.64587(18) 0.39220(11) 0.0211(3) Uani d 1 . .
    H H4A 0.8291 0.6792 0.4666 0.025 Uiso calc 1 . .
    H H4B 0.8484 0.7070 0.3212 0.025 Uiso calc 1 . .
    C C5 0.30584(19) 0.90191(18) 0.29031(12) 0.0241(3) Uani d 1 . .
    H H5A 0.2879 0.7920 0.2709 0.029 Uiso calc 1 . .
    H H5B 0.3848 0.9552 0.2279 0.029 Uiso calc 1 . .
    C C6 0.13998(19) 1.00201(18) 0.28563(12) 0.0241(3) Uani d 1 . .
    H H6A 0.0599 0.9481 0.3470 0.029 Uiso calc 1 . .
    H H6B 0.1572 1.1119 0.3056 0.029 Uiso calc 1 . .
    C C7 0.06801(19) 1.0188(2) 0.16070(13) 0.0270(3) Uani d 1 . .
    H H7A 0.0460 0.9091 0.1425 0.032 Uiso calc 1 . .
    H H7B 0.1505 1.0676 0.0990 0.032 Uiso calc 1 . .
    C C8 -0.0932(2) 1.1251(2) 0.15327(15) 0.0373(4) Uani d 1 . .
    H H8A -0.1767 1.0745 0.2119 0.056 Uiso calc 1 . .
    H H8B -0.1347 1.1357 0.0713 0.056 Uiso calc 1 . .
    H H8C -0.0720 1.2335 0.1719 0.056 Uiso calc 1 . .
    C C9 0.31897(15) 0.43043(17) 0.25450(10) 0.0177(2) Uani d 1 . .
    C C10 0.48401(17) 0.2439(2) -0.02071(12) 0.0246(3) Uani d 1 . .
    H H10 0.5792 0.1802 -0.0429 0.029 Uiso calc 1 . .
    C C11 0.47339(16) 0.28583(18) 0.09515(11) 0.0204(3) Uani d 1 . .
    H H11 0.5587 0.2502 0.1504 0.024 Uiso calc 1 . .
    C C12 0.33664(14) 0.38038(16) 0.12895(10) 0.0157(2) Uani d 1 . .
    C C13 0.21551(16) 0.42803(18) 0.04430(11) 0.0198(2) Uani d 1 . .
    H H13 0.1201 0.4935 0.0636 0.024 Uiso calc 1 . .
    C C14 0.23614(17) 0.37841(19) -0.06890(11) 0.0223(3) Uani d 1 . .
    H H14 0.1517 0.4106 -0.1254 0.027 Uiso calc 1 . .
loop_
    _atom_site_aniso_label
    _atom_site_aniso_U_11
    _atom_site_aniso_U_22
    _atom_site_aniso_U_33
    _atom_site_aniso_U_12
    _atom_site_aniso_U_13
    _atom_site_aniso_U_23
    Cu1 0.01176(11) 0.02337(13) 0.00843(10) 0.00026(7) 0.00131(6) 0.00020(7)
    O1 0.0233(5) 0.0349(6) 0.0105(4) 0.0010(4) -0.0053(3) -0.0035(4)
    O2 0.0172(4) 0.0447(6) 0.0148(4) 0.0016(4) 0.0002(3) -0.0113(4)
    N1 0.0156(5) 0.0287(6) 0.0070(4) 0.0019(4) 0.0007(3) -0.0012(4)
    N2 0.0161(5) 0.0262(6) 0.0094(4) -0.0021(4) 0.0000(3) -0.0002(4)
    N3 0.0318(6) 0.0249(6) 0.0143(5) 0.0043(5) -0.0003(4) -0.0009(4)
    N4 0.0251(6) 0.0351(7) 0.0098(4) 0.0011(5) 0.0002(4) -0.0042(4)
    C1 0.0136(5) 0.0381(7) 0.0095(5) 0.0004(5) 0.0026(4) -0.0016(5)
    C2 0.0297(7) 0.0266(7) 0.0116(5) 0.0075(5) 0.0013(5) -0.0026(5)
    C3 0.0306(7) 0.0231(6) 0.0182(6) -0.0035(5) -0.0010(5) -0.0029(5)
    C4 0.0154(5) 0.0353(7) 0.0120(5) -0.0057(5) 0.0016(4) -0.0009(5)
    C5 0.0326(7) 0.0241(7) 0.0136(5) 0.0050(5) 0.0005(5) 0.0003(5)
    C6 0.0310(7) 0.0232(6) 0.0166(6) 0.0032(5) 0.0005(5) -0.0004(5)
    C7 0.0299(7) 0.0314(7) 0.0182(6) 0.0027(6) -0.0001(5) -0.0010(5)
    C8 0.0307(8) 0.0520(10) 0.0250(7) 0.0082(7) 0.0013(6) 0.0032(7)
    C9 0.0163(5) 0.0290(7) 0.0080(5) -0.0057(4) 0.0003(4) -0.0022(4)
    C10 0.0233(6) 0.0365(8) 0.0135(5) 0.0061(5) 0.0009(5) -0.0057(5)
    C11 0.0186(6) 0.0314(7) 0.0104(5) 0.0025(5) -0.0020(4) -0.0014(5)
    C12 0.0146(5) 0.0254(6) 0.0069(4) -0.0034(4) 0.0005(4) -0.0007(4)
    C13 0.0170(5) 0.0326(7) 0.0094(5) 0.0023(5) -0.0008(4) -0.0027(5)
    C14 0.0216(6) 0.0362(7) 0.0088(5) 0.0015(5) -0.0031(4) -0.0029(5)
_geom_special_details
;
All e.s.d.'s (except the e.s.d. in the dihedral angle between two l.s. planes)
are estimated using the full covariance matrix. The cell e.s.d.'s are taken
into account individually in the estimation of e.s.d.'s in distances, angles
and torsion angles; correlations between e.s.d.'s in cell parameters are only
used when they are defined by crystal symmetry. An approximate (isotropic)
treatment of cell e.s.d.'s is used for estimating e.s.d.'s involving l.s.
planes.
;
loop_
    _geom_bond_atom_site_label_1
    _geom_bond_atom_site_label_2
    _geom_bond_site_symmetry_2
    _geom_bond_distance
    _geom_bond_publ_flag
    Cu1 N1 2_666 2.0093(12) ?
    Cu1 N1 . 2.0093(12) ?
    Cu1 N2 . 2.0260(13) ?
    Cu1 N2 2_666 2.0261(13) ?
    Cu1 O1 2_666 2.4100(11) ?
    Cu1 O1 . 2.4100(11) ?
    O1 C9 . 1.2576(16) ?
    O2 C9 . 1.2551(17) ?
    N1 C2 . 1.4775(19) ?
    N1 C1 . 1.4778(16) ?
    N1 H1 . 1.0000 ?
    N2 C4 . 1.4801(16) ?
    N2 C3 . 1.4807(19) ?
    N2 H2 . 1.0000 ?
    N3 C3 . 1.4377(19) ?
    N3 C2 . 1.4394(19) ?
    N3 C5 . 1.4676(18) ?
    N4 C14 . 1.3393(18) ?
    N4 C10 . 1.3402(18) ?
    C1 C4 2_666 1.512(2) ?
    C1 H1A . 0.9900 ?
    C1 H1B . 0.9900 ?
    C2 H2A . 0.9900 ?
    C2 H2B . 0.9900 ?
    C3 H3A . 0.9900 ?
    C3 H3B . 0.9900 ?
    C4 C1 2_666 1.512(2) ?
    C4 H4A . 0.9900 ?
    C4 H4B . 0.9900 ?
    C5 C6 . 1.530(2) ?
    C5 H5A . 0.9900 ?
    C5 H5B . 0.9900 ?
    C6 C7 . 1.522(2) ?
    C6 H6A . 0.9900 ?
    C6 H6B . 0.9900 ?
    C7 C8 . 1.525(2) ?
    C7 H7A . 0.9900 ?
    C7 H7B . 0.9900 ?
    C8 H8A . 0.9800 ?
    C8 H8B . 0.9800 ?
    C8 H8C . 0.9800 ?
    C9 C12 . 1.5211(17) ?
    C10 C11 . 1.3888(18) ?
    C10 H10 . 0.9500 ?
    C11 C12 . 1.3855(18) ?
    C11 H11 . 0.9500 ?
    C12 C13 . 1.3908(16) ?
    C13 C14 . 1.3887(17) ?
    C13 H13 . 0.9500 ?
    C14 H14 . 0.9500 ?
loop_
    _geom_angle_atom_site_label_1
    _geom_angle_atom_site_label_2
    _geom_angle_atom_site_label_3
    _geom_angle_site_symmetry_1
    _geom_angle_site_symmetry_3
    _geom_angle
    _geom_angle_publ_flag
    N1 Cu1 N1 2_666 . 180.0 ?
    N1 Cu1 N2 2_666 . 86.38(5) ?
    N1 Cu1 N2 . . 93.62(5) ?
    N1 Cu1 N2 2_666 2_666 93.62(5) ?
    N1 Cu1 N2 . 2_666 86.38(5) ?
    N2 Cu1 N2 . 2_666 180.00(5) ?
    N1 Cu1 O1 2_666 2_666 91.88(5) ?
    N1 Cu1 O1 . 2_666 88.12(5) ?
    N2 Cu1 O1 . 2_666 92.34(4) ?
    N2 Cu1 O1 2_666 2_666 87.66(4) ?
    N1 Cu1 O1 2_666 . 88.12(5) ?
    N1 Cu1 O1 . . 91.88(5) ?
    N2 Cu1 O1 . . 87.66(4) ?
    N2 Cu1 O1 2_666 . 92.34(4) ?
    O1 Cu1 O1 2_666 . 180.0 ?
    C9 O1 Cu1 . . 126.16(9) ?
    C2 N1 C1 . . 112.34(10) ?
    C2 N1 Cu1 . . 113.64(9) ?
    C1 N1 Cu1 . . 106.52(8) ?
    C2 N1 H1 . . 108.0 ?
    C1 N1 H1 . . 108.0 ?
    Cu1 N1 H1 . . 108.0 ?
    C4 N2 C3 . . 112.40(11) ?
    C4 N2 Cu1 . . 105.83(8) ?
    C3 N2 Cu1 . . 114.38(8) ?
    C4 N2 H2 . . 108.0 ?
    C3 N2 H2 . . 108.0 ?
    Cu1 N2 H2 . . 108.0 ?
    C3 N3 C2 . . 114.61(11) ?
    C3 N3 C5 . . 114.92(11) ?
    C2 N3 C5 . . 116.23(12) ?
    C14 N4 C10 . . 116.32(12) ?
    N1 C1 C4 . 2_666 108.03(10) ?
    N1 C1 H1A . . 110.1 ?
    C4 C1 H1A 2_666 . 110.1 ?
    N1 C1 H1B . . 110.1 ?
    C4 C1 H1B 2_666 . 110.1 ?
    H1A C1 H1B . . 108.4 ?
    N3 C2 N1 . . 114.08(11) ?
    N3 C2 H2A . . 108.7 ?
    N1 C2 H2A . . 108.7 ?
    N3 C2 H2B . . 108.7 ?
    N1 C2 H2B . . 108.7 ?
    H2A C2 H2B . . 107.6 ?
    N3 C3 N2 . . 114.67(12) ?
    N3 C3 H3A . . 108.6 ?
    N2 C3 H3A . . 108.6 ?
    N3 C3 H3B . . 108.6 ?
    N2 C3 H3B . . 108.6 ?
    H3A C3 H3B . . 107.6 ?
    N2 C4 C1 . 2_666 107.66(11) ?
    N2 C4 H4A . . 110.2 ?
    C1 C4 H4A 2_666 . 110.2 ?
    N2 C4 H4B . . 110.2 ?
    C1 C4 H4B 2_666 . 110.2 ?
    H4A C4 H4B . . 108.5 ?
    N3 C5 C6 . . 112.45(12) ?
    N3 C5 H5A . . 109.1 ?
    C6 C5 H5A . . 109.1 ?
    N3 C5 H5B . . 109.1 ?
    C6 C5 H5B . . 109.1 ?
    H5A C5 H5B . . 107.8 ?
    C7 C6 C5 . . 111.11(12) ?
    C7 C6 H6A . . 109.4 ?
    C5 C6 H6A . . 109.4 ?
    C7 C6 H6B . . 109.4 ?
    C5 C6 H6B . . 109.4 ?
    H6A C6 H6B . . 108.0 ?
    C6 C7 C8 . . 111.54(13) ?
    C6 C7 H7A . . 109.3 ?
    C8 C7 H7A . . 109.3 ?
    C6 C7 H7B . . 109.3 ?
    C8 C7 H7B . . 109.3 ?
    H7A C7 H7B . . 108.0 ?
    C7 C8 H8A . . 109.5 ?
    C7 C8 H8B . . 109.5 ?
    H8A C8 H8B . . 109.5 ?
    C7 C8 H8C . . 109.5 ?
    H8A C8 H8C . . 109.5 ?
    H8B C8 H8C . . 109.5 ?
    O2 C9 O1 . . 126.75(12) ?
    O2 C9 C12 . . 116.76(11) ?
    O1 C9 C12 . . 116.49(11) ?
    N4 C10 C11 . . 123.95(13) ?
    N4 C10 H10 . . 118.0 ?
    C11 C10 H10 . . 118.0 ?
    C12 C11 C10 . . 119.03(12) ?
    C12 C11 H11 . . 120.5 ?
    C10 C11 H11 . . 120.5 ?
    C11 C12 C13 . . 117.81(11) ?
    C11 C12 C9 . . 121.25(11) ?
    C13 C12 C9 . . 120.94(11) ?
    C14 C13 C12 . . 118.98(12) ?
    C14 C13 H13 . . 120.5 ?
    C12 C13 H13 . . 120.5 ?
    N4 C14 C13 . . 123.90(12) ?
    N4 C14 H14 . . 118.1 ?
    C13 C14 H14 . . 118.1 ?
loop_
    _geom_torsion_atom_site_label_1
    _geom_torsion_atom_site_label_2
    _geom_torsion_atom_site_label_3
    _geom_torsion_atom_site_label_4
    _geom_torsion_site_symmetry_1
    _geom_torsion_site_symmetry_2
    _geom_torsion_site_symmetry_3
    _geom_torsion_site_symmetry_4
    _geom_torsion
    _geom_torsion_publ_flag
    C2 N1 C1 C4 . . . 2_666 -166.01(10) ?
    Cu1 N1 C1 C4 . . . 2_666 -40.98(11) ?
    C3 N3 C2 N1 . . . . -70.73(16) ?
    C5 N3 C2 N1 . . . . 67.19(15) ?
    C1 N1 C2 N3 . . . . -179.05(10) ?
    Cu1 N1 C2 N3 . . . . 59.93(13) ?
    C2 N3 C3 N2 . . . . 68.49(15) ?
    C5 N3 C3 N2 . . . . -69.99(15) ?
    C4 N2 C3 N3 . . . . -176.79(10) ?
    Cu1 N2 C3 N3 . . . . -56.07(13) ?
    C3 N2 C4 C1 . . . 2_666 167.50(10) ?
    Cu1 N2 C4 C1 . . . 2_666 41.99(10) ?
    C3 N3 C5 C6 . . . . -158.17(12) ?
    C2 N3 C5 C6 . . . . 64.03(16) ?
    N3 C5 C6 C7 . . . . 179.31(12) ?
    C5 C6 C7 C8 . . . . -177.30(14) ?
    Cu1 O1 C9 O2 . . . . -20.4(2) ?
    Cu1 O1 C9 C12 . . . . 159.19(8) ?
    C14 N4 C10 C11 . . . . 0.4(2) ?
    N4 C10 C11 C12 . . . . -0.8(2) ?
    C10 C11 C12 C13 . . . . 0.3(2) ?
    C10 C11 C12 C9 . . . . -179.76(13) ?
    O2 C9 C12 C11 . . . . -179.88(13) ?
    O1 C9 C12 C11 . . . . 0.48(19) ?
    O2 C9 C12 C13 . . . . 0.02(19) ?
    O1 C9 C12 C13 . . . . -179.62(12) ?
    C11 C12 C13 C14 . . . . 0.4(2) ?
    C9 C12 C13 C14 . . . . -179.48(12) ?
    C10 N4 C14 C13 . . . . 0.4(2) ?
    C12 C13 C14 N4 . . . . -0.8(2) ?
loop_
    _geom_hbond_atom_site_label_D
    _geom_hbond_atom_site_label_H
    _geom_hbond_atom_site_label_A
    _geom_hbond_site_symmetry_A
    _geom_hbond_distance_DH
    _geom_hbond_distance_HA
    _geom_hbond_distance_DA
    _geom_hbond_angle_DHA
    N1 H1 O2 . 1.00 1.98 2.9179(16) 154.7
    N2 H2 N4 2_665 1.00 2.21 3.1160(16) 149.9
_shelx_hkl_file
;
   0   0   1    0.15    0.30
   0   0  -1  121.84    6.52
   0   0   2 1506.17   39.30
   0   0  -2 1501.77   38.69
   0   0   3  129.50    4.93
   0   0  -3  132.31    5.46
   0   0   4   13.12    1.29
   0   0  -4   13.96    1.29
   0   0   5 2839.90   67.75
   0   0  -5 2774.42   98.85
   0   0   6   87.47    4.78
   0   0  -6   86.79    3.41
   0   0   7   49.39    2.96
   0   0  -7   49.09    3.11
   0   0   8 1250.58   33.68
   0   0  -8 1243.14   32.47
   0   0   9 2339.79   61.22
   0   0  -9 2382.35   63.27
   0   0  10 1327.96   36.26
   0   0 -10 1336.46   34.14
   0   0  11  731.43   23.14
   0   0 -11  742.12   22.61
   0   0  12  376.83   11.61
   0   0 -12  391.70   10.92
   0   0  13  187.92    7.81
   0   0 -13  175.25    6.37
   0   0  14   29.13    3.41
   0   0 -14   32.85    3.64
   0   0  15   59.63    3.79
   0   0 -15   53.18    4.70
   0   0  16   10.70    3.19
   0   0 -16   16.54    4.86
   0   0  17  167.13    7.36
   0   0 -17  175.78    7.97
   0   1 -17  317.73    8.42
   0  -1  17  344.51    8.88
   0   1 -16  390.71   15.86
   0  -1  16  396.17   12.44
   0   1 -15    3.26    3.95
   0  -1  15    0.00    3.34
   0   1 -14   19.80    3.64
   0  -1  14   16.31    3.64
   0   1 -13  181.24    6.90
   0  -1  13  177.30    6.90
   0   1 -12  153.02    6.52
   0  -1  12  154.24    6.83
   0  -1  11   64.26    3.95
   0   1 -10  143.46    5.61
   0  -1  10  138.30    6.15
   0   1  -9  784.15   31.48
   0  -1   9  780.81   24.20
   0   1  -8 1836.41   50.07
   0  -1   8 1840.51   47.80
   0   1  -7 2858.94   70.40
   0  -1   7 2895.13   74.50
   0   1  -6  713.14   22.38
   0  -1   6  718.22   20.64
   0   1  -5  578.48   16.08
   0  -1   5  570.06   17.90
   0   1  -4  687.27   20.33
   0   1  -2   56.14    2.50
   0  -1   2   52.95    2.66
   0   1  -1  395.87   12.52
   0  -1   1  401.03   11.61
   0   1   3  844.31   22.38
   0  -1  -3  859.64   21.55
   0   1   4 1014.78   26.33
   0  -1  -4 1017.14   39.00
   0   1   5 3047.92   73.36
   0  -1  -5 3095.79   74.58
   0   1   6   96.96    4.86
   0  -1  -6   92.78    5.69
   0   1   7  380.47   12.37
   0  -1  -7  383.50   13.58
   0   1   8  254.83   10.01
   0  -1  -8  246.56    8.72
   0   1   9  119.79    6.30
   0  -1  -9  120.17    5.16
   0   1  10  339.05   12.67
   0  -1 -10  331.61   10.92
   0   1  11  782.79   23.06
   0  -1 -11  793.56   24.66
   0   1  12   73.13    4.17
   0  -1 -12   75.41    4.17
   0   1  13  227.60    8.35
   0  -1 -13  244.06    9.26
   0   1  14   19.50    3.11
   0  -1 -14   16.46    3.57
   0   1  15    8.04    3.72
   0  -1 -15    3.64    4.10
   0   1  16  247.85    8.65
   0  -1 -16  232.61    8.04
   0   1  17  173.05    6.22
   0  -1 -17  179.27    8.35
   0   1  18   10.55    5.61
   0  -1 -18    5.16    4.40
   0   2 -16   64.94    5.54
   0  -2  16   73.97    5.16
   0   2 -15    5.08    3.19
   0  -2  15    7.74    3.34
   0   2 -14  485.77   13.66
   0  -2  14  513.54   13.28
   0   2 -13  211.82    7.81
   0  -2  13  209.54    9.18
   0   2 -12   27.84    3.11
   0  -2  12   22.30    2.50
   0   2 -11  180.03    7.13
   0  -2  11  173.51    6.83
   0   2 -10  205.22    8.12
   0  -2  10  201.27    7.66
   0   2  -9  761.24   22.53
   0  -2   9  712.16   21.77
   0   2  -8   19.65    1.82
   0  -2   8   18.59    1.74
   0   2  -7   28.75    2.50
   0  -2   5  826.64   23.82
   0   2  -4  782.10   24.20
   0  -2   4  738.78   22.15
   0   2  -3   35.81    3.03
   0  -2   3   31.26    1.97
   0   2  -2    1.82    0.61
   0  -2   2    1.44    0.68
   0   2  -1 3158.00   72.68
   0  -2   1 3623.74  120.55
   0   2   0 1471.12   35.96
   0  -2   0 1714.12   58.27
   0   2   1  240.57    6.07
   0  -2  -1  248.61    8.19
   0   2   3  317.50    8.88
   0  -2  -3  318.49   12.90
   0   2   4 2929.19   68.81
   0  -2  -4 2982.07   69.95
   0   2   5  413.09   12.67
   0  -2  -5  412.56   12.37
   0   2   6   72.91    3.64
   0  -2  -6   75.03    3.41
   0   2   7    6.83    1.29
   0  -2  -7    6.68    1.14
   0   2   8  248.76    8.88
   0  -2  -8  246.49   14.41
   0   2   9 1404.43   40.59
   0  -2  -9 1374.31   37.71
   0   2  10  455.88   15.02
   0  -2 -10  442.45   14.49
   0   2  11  169.26    6.52
   0  -2 -11  162.58    6.07
   0   2  12   78.67    4.02
   0  -2 -12   78.07    6.07
   0   2  13   42.56    3.87
   0  -2 -13   48.25    3.72
   0   2  14   11.46    3.11
   0  -2 -14   12.29    3.49
   0   2  15   12.44    2.81
   0  -2 -15    6.45    3.49
   0   2  16    7.13    3.26
   0  -2 -16    5.61    3.49
   0   2  17   -0.30    5.46
   0  -2 -17    7.59    5.16
   0   2  18  115.47    7.21
   0  -2 -18   98.55    6.45
   0   3 -16   -0.38    5.01
   0  -3  16    5.77    4.86
   0   3 -15   14.79    4.55
   0  -3  15    9.33    3.95
   0   3 -14   86.03    5.61
   0  -3  14   97.34    5.54
   0   3 -13  413.70   13.05
   0  -3  13  411.27   13.12
   0   3 -12  143.61    6.22
   0  -3  12  140.50    6.15
   0   3 -11  214.17    8.12
   0  -3  11  198.62    7.21
   0   3 -10    0.38    2.05
   0  -3  10   -2.05    1.90
   0  -3   8  141.49    7.21
   0   3  -7  178.59   10.70
   0  -3   7  179.88    6.52
   0   3  -6   68.96    3.95
   0  -3   6   66.84    3.87
   0   3  -5    3.95    1.67
   0  -3   5    2.43    1.37
   0   3  -4 1109.47   29.06
   0  -3   4 1099.30   29.74
   0   3  -3  528.94   15.32
   0  -3   3  534.02   17.37
   0   3  -2  136.86    6.22
   0  -3   2  139.21    5.08
   0   3  -1 2831.47   69.19
   0  -3   1 2862.35   68.05
   0   3   0   57.58    2.43
   0  -3   0   63.42    4.10
   0   3   1  505.42   13.35
   0  -3  -1  497.07   20.71
   0   3   2 1529.69   50.00
   0  -3  -2 1597.36   50.60
   0   3   3  445.03   15.48
   0  -3  -3  447.15   16.16
   0   3   4 3444.55   80.04
   0   3   5  222.52    8.27
   0  -3  -5  220.54    7.51
   0   3   6  225.40    8.57
   0  -3  -6  219.48   10.62
   0   3   7   11.30    1.21
   0  -3  -7   10.39    1.14
   0   3   8  265.68    8.57
   0  -3  -8  271.37    8.50
   0   3   9   47.57    2.73
   0  -3  -9   51.29    3.95
   0   3  10  517.56   16.99
   0  -3 -10  497.15   15.78
   0   3  11  239.66    8.65
   0  -3 -11  240.87    8.95
   0   3  12  243.91    9.03
   0  -3 -12  236.25    8.19
   0   3  13  131.40    7.21
   0  -3 -13  146.19    6.45
   0   3  14  170.62    6.15
   0  -3 -14  176.84    7.66
   0   3  15  226.84    6.07
   0  -3 -15  223.12    6.37
   0   3  16   36.49    4.86
   0  -3 -16   34.52    4.25
   0   3  17   -1.44    4.25
   0  -3 -17    3.26    5.39
   0   3  18   23.22    4.17
   0  -3 -18   18.28    5.84
   0   3  19   27.01    8.65
   0  -3 -19   16.54    7.66
   0   4 -15   43.32    4.78
   0  -4  15   45.22    4.48
   0   4 -14   56.75    4.93
   0  -4  14   57.51    4.40
   0   4 -13  117.52    7.06
   0  -4  12  100.75    7.21
   0   4 -11  -15.86    5.01
   0  -4  11    0.46    2.81
   0   4 -10  194.82    6.98
   0  -4  10  188.83    7.59
   0   4  -9  228.66    8.04
   0  -4   9  218.27    8.42
   0   4  -8  174.64    7.51
   0  -4   8  174.42    7.36
   0   4  -7   26.33    3.57
   0  -4   7   26.78    3.79
   0   4  -6   70.56    4.48
   0  -4   6   67.22    4.10
   0   4  -5  442.15   13.35
   0  -4   5  435.62   15.17
   0   4  -4  892.19   27.92
   0  -4   4  905.16   25.87
   0   4  -3  724.60   23.52
   0  -4   3  717.54   22.38
   0   4  -2  681.81   26.93
   0  -4   2  675.59   19.12
   0   4  -1  342.91   12.29
   0  -4   1  339.73   11.08
   0   4   0    0.83    0.83
   0  -4   0    2.20    0.68
   0   4   1  520.74   14.34
   0  -4  -1  543.28   21.01
   0   4   2  109.10    3.41
   0  -4  -2  108.87    4.48
   0   4   3   32.17    1.44
   0  -4  -3   32.55    1.52
   0   4   4 1607.15   37.17
   0  -4  -4 1638.86   56.37
   0   4   5  321.98    9.86
   0  -4  -5  333.89   14.26
   0   4   6  459.37   13.35
   0  -4  -6  455.80   17.60
   0   4   7  252.94    8.80
   0  -4  -7  250.13   15.02
   0   4   8  486.00   14.87
   0  -4  -8  476.21   19.73
   0   4   9   63.20    3.41
   0  -4  -9   60.77    3.72
   0   4  10   94.61    4.02
   0  -4 -10   90.58    4.10
   0   4  11  305.66    9.48
   0  -4 -11  298.61    9.56
   0   4  12    3.03    2.43
   0  -4 -12    4.32    2.35
   0   4  13   74.27    4.10
   0  -4 -13   68.96    4.40
   0   4  14   15.02    3.26
   0  -4 -14   13.50    3.57
   0   4  15  662.08   17.22
   0  -4 -15  655.18   18.13
   0   4  16    5.54    3.34
   0  -4 -16    6.45    4.55
   0   4  17   71.24    4.86
   0  -4 -17   69.87    5.84
   0   4  18   14.87    5.54
   0  -4 -18   12.75    6.68
   0  -4 -19   16.46    8.04
   0   5 -14    6.83    4.86
   0  -5  14   18.13    3.49
   0   5 -13   49.62    5.08
   0  -5  13   50.60    4.63
   0   5 -12  122.75    6.22
   0  -5  12  117.29    6.15
   0   5 -11    1.97    2.81
   0  -5  11   -0.15    2.28
   0   5 -10  628.25   17.68
   0  -5  10  652.07   17.60
   0   5  -9   11.68    2.12
   0  -5   9   12.67    2.43
   0   5  -8   25.87    2.81
   0  -5   8   24.13    2.73
   0   5  -7   33.23    2.66
   0  -5   7   29.59    2.81
   0   5  -6  241.25   12.59
   0  -5   6  249.14    9.63
   0   5  -5  228.28    8.27
   0  -5   5  203.25    7.28
   0   5  -4   91.80    4.48
   0  -5   4   84.51    4.93
   0   5  -3  700.40   20.71
   0  -5   3  695.54   20.26
   0   5  -2  575.14   16.16
   0  -5   2  584.40   25.42
   0   5  -1  749.10   26.78
   0  -5   1  680.82   20.64
   0   5   0  235.41    8.88
   0  -5   0  228.81    8.35
   0   5   1   96.81    3.87
   0  -5  -1   92.63    4.78
   0   5   2    6.83    0.68
   0  -5  -2    6.90    0.83
   0   5   3   74.42    2.73
   0  -5  -3   71.62    1.90
   0   5   5    2.96    0.53
   0  -5  -5    2.20    0.46
   0   5   6  122.37    4.25
   0  -5  -6  120.17    5.69
   0   5   7  389.72   12.52
   0  -5  -7  398.30   15.78
   0   5   8  579.39   15.78
   0  -5  -8  556.10   14.64
   0   5   9  299.97   10.32
   0  -5  -9  295.80    9.33
   0   5  10  177.30    6.22
   0  -5 -10  182.00    6.68
   0   5  11   -1.14    1.97
   0  -5 -11    3.95    2.96
   0   5  12   39.22    3.19
   0  -5 -12   40.36    3.11
   0   5  13    1.97    2.58
   0  -5 -13   -0.46    4.32
   0   5  14    0.61    3.03
   0  -5 -14    0.61    3.49
   0   5  15  184.51    8.12
   0  -5 -15  190.80   10.17
   0   5  16   22.99    4.63
   0  -5 -16   15.55    4.93
   0   5  17   45.37    4.93
   0  -5 -17   38.24    6.45
   0   5  18   31.18    5.99
   0  -5 -18   40.59    7.28
   0   6 -14    1.67    3.49
   0  -6  14   10.62    3.11
   0   6 -13   -0.91    4.17
   0  -6  13    1.90    3.57
   0   6 -12   32.39    5.16
   0  -6  12   32.39    4.25
   0   6 -11    2.20    3.87
   0  -6  11    0.99    3.11
   0  -6  10  334.34   10.62
   0   6  -9  336.31   10.77
   0  -6   9  348.00   11.68
   0   6  -8  168.73    6.52
   0  -6   8  186.71    7.43
   0   6  -7   64.49    4.25
   0  -6   7   69.65    4.25
   0   6  -6    0.23    2.12
   0  -6   6    1.74    1.90
   0   6  -5  223.80    9.71
   0  -6   5  215.99    7.74
   0   6  -4   23.52    3.03
   0  -6   4   22.53    2.12
   0   6  -3  321.14   10.24
   0  -6   3  308.09   11.38
   0   6  -2   16.92    1.97
   0  -6   2   15.70    2.58
   0   6  -1  440.86   14.34
   0  -6   1  415.22   13.73
   0   6   0  274.48    9.33
   0  -6   0  274.56   12.67
   0   6   1 1561.32   39.22
   0  -6  -1 1593.04   54.55
   0   6   2  366.51   10.47
   0  -6  -2  359.91   12.82
   0  -6  -3  300.66    7.28
   0   6   7  127.53    3.64
   0  -6  -7  125.71    3.57
   0   6   8  184.66    6.37
   0  -6  -8  193.84    8.88
   0   6   9  374.85   10.77
   0  -6  -9  403.46   15.10
   0   6  10  108.26    4.17
   0  -6 -10  115.16    4.40
   0   6  11  127.83    5.61
   0  -6 -11  140.58    5.92
   0   6  12   39.83    2.66
   0  -6 -12   38.54    3.34
   0   6  13   27.39    3.41
   0  -6 -13   20.64    3.26
   0   6  14  248.01    8.35
   0  -6 -14  248.01    7.89
   0   6  15   33.46    4.40
   0  -6 -15   50.45    7.06
   0   6  16   47.57    6.15
   0  -6 -16   44.84    4.48
   0   6  17   23.82    9.48
   0  -6 -17   15.55    9.10
   0   7 -13   35.51    5.99
   0  -7  13   42.71    4.93
   0   7 -12   19.12    5.54
   0  -7  12   17.98    4.48
   0   7 -11  104.32    6.45
   0  -7  11   96.05    5.54
   0   7 -10  145.51   10.39
   0  -7  10  154.92    7.13
   0   7  -9   20.64    5.99
   0  -7   9   26.78    3.49
   0   7  -8   36.42    3.34
   0  -7   8   43.17    4.10
   0  -7   7  235.79    8.35
   0   7  -6  266.59   10.01
   0  -7   6  288.75    9.48
   0   7  -5  452.31   20.26
   0  -7   5  445.56   13.43
   0   7  -4  312.87   11.23
   0  -7   4  339.80   18.97
   0   7  -3  194.22    6.68
   0  -7   3  189.06    7.66
   0   7  -2  196.19    8.04
   0  -7   2  182.84    7.06
   0   7  -1  348.76   11.08
   0  -7   1  325.92   10.70
   0   7   0   57.89    2.66
   0  -7   0   55.31    2.66
   0   7   1  627.49   18.13
   0  -7  -1  607.69   24.35
   0   7   2  267.28   11.68
   0  -7  -2  266.75    7.28
   0  -7  -3   77.08    2.20
   0   7  10   80.34    3.87
   0  -7 -10   82.47    2.96
   0   7  11  130.57    8.27
   0  -7 -11  126.47    4.63
   0   7  12   32.47    2.88
   0  -7 -12   33.91    3.11
   0   7  13   11.30    3.41
   0  -7 -13    7.28    3.26
   0   7  14  226.01    7.66
   0  -7 -14  241.79    8.19
   0   7  15   16.39    5.31
   0  -7 -15   15.70    5.54
   0   7  16   76.85   12.37
   0  -7 -16   76.17    5.92
   0   8 -12   62.51    7.13
   0  -8  12   55.31    4.86
   0   8 -11   75.26    9.94
   0  -8  11   75.64    5.54
   0   8 -10   41.80    4.86
   0  -8  10   39.68    4.02
   0   8  -9   53.26    7.06
   0  -8   9   61.76    4.48
   0   8  -8   80.11    5.46
   0  -8   8   82.24    4.86
   0   8  -7    0.08    3.57
   0  -8   7    0.15    2.50
   0   8  -6  107.88    5.92
   0  -8   6  107.27    5.84
   0   8  -5  169.71    6.45
   0  -8   5  165.01    6.15
   0   8  -4  154.62    6.22
   0  -8   4  158.48    6.37
   0   8  -3  175.48    6.98
   0  -8   3  197.56    7.51
   0   8  -2   76.02    3.72
   0  -8   2   76.25    4.17
   0   8  -1    5.92    1.74
   0  -8   1    7.21    1.67
   0   8   0  519.76   15.40
   0  -8   0  534.10   16.77
   0   8   1  337.45   12.97
   0  -8  -1  346.48    9.94
   0   8   2   81.40    4.17
   0  -8  -2   75.56    2.58
   0  -8  -3   36.11    1.21
   0  -8 -14   94.15    3.95
   0   8  15   10.24    3.87
   0  -8 -15   -2.35    7.06
   0   9 -11   39.30    6.98
   0  -9  11   33.00    5.16
   0   9 -10   39.68    6.07
   0  -9  10   41.20    4.86
   0   9  -9    0.83    4.70
   0  -9   9    5.39    3.19
   0   9  -8   28.90    4.48
   0  -9   8   28.90    3.49
   0   9  -7  135.72    9.10
   0  -9   7  145.44    6.45
   0   9  -6  128.06   10.24
   0  -9   6  133.45    5.61
   0   9  -5   33.15    3.87
   0  -9   5   43.32    3.49
   0   9  -4   44.84    3.41
   0  -9   4   43.09    3.64
   0   9  -3  130.87    5.54
   0  -9   3  108.11    5.69
   0   9  -2  104.92    5.61
   0  -9   2  110.39    5.16
   0   9  -1   35.05    4.40
   0  -9   1   36.19    3.03
   0   9   0   47.80    3.11
   0  -9   0   53.71    3.49
   0   9   1    6.15    3.03
   0  -9  -1    8.80    1.82
   0   9   2  166.60    7.36
   0  -9  -2  176.69    5.77
   0  10 -10   18.36    5.54
   0 -10  10    9.79    2.81
   0  10  -9   17.15    7.43
   0 -10   9   21.55    4.63
   0  10  -8   37.17    6.83
   0 -10   8   40.82    4.25
   0  10  -7    0.99    7.51
   0 -10   7    0.15    4.10
   0  10  -6   36.72    5.31
   0 -10   6   30.42    3.49
   0  10  -5  132.46    7.28
   0 -10   5  138.23    6.52
   0  10  -4   97.34    5.99
   0 -10   4  103.78    5.77
   0  10  -3  150.37    6.07
   0 -10   3  154.62    5.99
   0  10  -2   82.69    6.75
   0 -10   2   79.13    4.48
   0  10  -1   45.14    5.92
   0 -10   1   43.47    3.57
   0  10   0  158.79    6.90
   0 -10   0  158.56    9.26
   0  10   1   58.49    5.54
   0 -10  -1   63.96    3.49
   0  10   2    6.75    3.26
   0 -10  -2    4.93    1.67
   0  11  -9    6.75    7.66
   0 -11   9   20.03    8.27
   0  11  -8   33.76   10.62
   0 -11   8   18.81    6.30
   0  11  -7   37.78    5.54
   0 -11   7   45.22    4.10
   0  11  -6   25.34    5.46
   0 -11   6   30.12    5.23
   0  11  -5   22.84    5.31
   0 -11   5   22.23    4.86
   0  11  -4   55.69    5.16
   0 -11   4   51.44    4.25
   0  11  -3   64.03    5.61
   0 -11   3   56.98    5.08
   0  11  -2   40.44    5.01
   0 -11   2   32.70    4.02
   0  11  -1   35.58    4.55
   0 -11   1   34.97    3.87
   0  11   0    9.33    3.79
   0 -11   0    1.90    3.26
   0  11   1   19.57    5.01
   0 -11  -1   24.50    3.11
   0 -11  -2   40.66    3.26
   0  12  -7   19.27    9.71
   0 -12   7   -5.92    6.30
   0  12  -6   19.04    7.36
   0 -12   6   21.93    5.77
   0  12  -5    1.74    7.59
   0 -12   5    3.57    6.98
   0  12  -4   42.64   11.53
   0 -12   4   46.05    3.64
   0  12  -3    6.52    6.22
   0 -12   3    0.83    4.63
   0  12  -2    1.21    8.42
   0 -12   2    6.83    4.70
   0  12  -1    1.37    7.36
   0 -12   1    6.75    6.75
   0  12   0   10.47    4.32
   0 -12   0   -1.59    6.60
   0  12   1   21.93    6.60
   0 -12  -1   27.92    3.26
   1 -12  -1   55.61    5.54
  -1  12   1   58.04    6.07
   1 -12   0    5.08    5.31
  -1  12   0    5.16    7.06
   1 -12   1   18.21    5.23
  -1  12  -1   21.85    8.95
   1 -12   2   22.46    7.59
  -1  12  -2   11.46    7.81
   1 -12   3    5.39    5.77
  -1  12  -3   11.08    5.23
   1 -12   4   34.67    5.99
  -1  12  -4   24.05    8.72
   1 -12   5    2.58    5.01
  -1  12  -5    6.83    4.93
   1 -12   6   25.87    4.86
  -1  12  -6   32.62   12.37
   1 -12   7    9.03    4.70
  -1  12  -7   26.02    6.15
   1 -11  -2    9.63    2.96
  -1  11   2   10.32    3.57
   1 -11  -1    5.69    3.64
  -1  11   1   -5.54    6.22
   1 -11   0   -0.46    3.79
  -1  11   0    1.37    4.32
   1 -11   1   16.77    6.45
  -1  11  -1   17.37    4.70
   1 -11   2   27.39    3.87
  -1  11  -2   27.16    7.13
   1 -11   3   12.97    4.78
  -1  11  -3   12.06    8.12
   1 -11   4    9.26    4.55
  -1  11  -4   10.01    4.93
   1 -11   5    3.19    5.16
  -1  11  -5    2.05    8.35
   1 -11   6   48.02    7.89
  -1  11  -6   31.86    5.54
   1 -11   7   21.01    3.87
  -1  11  -7   31.41    5.54
  -1  11  -8   10.17    6.07
   1 -10  -3   19.12    1.82
   1 -10  -2  154.92    5.08
  -1  10   2  152.11    7.28
   1 -10  -1   19.50    2.81
  -1  10   1   18.06    2.50
   1 -10   0   26.86    3.26
  -1  10   0   24.73    5.69
   1 -10   1   16.16    3.03
  -1  10  -1   18.51    3.41
   1 -10   2    7.81    2.88
  -1  10  -2    9.18    3.57
   1 -10   3  136.86    6.15
  -1  10  -3  152.04    6.37
   1 -10   4    1.52    3.26
  -1  10  -4   -1.44    3.95
   1 -10   5   35.20    4.02
  -1  10  -5   29.66    3.79
   1 -10   6    8.12    4.17
  -1  10  -6    8.72    5.01
   1 -10   7   77.31    4.10
  -1  10  -7   93.69    4.48
   1 -10   8   37.63    5.08
  -1  10  -8   50.75    6.45
   1 -10   9    3.57    5.23
  -1  10  -9   11.38    6.60
   1 -10  10   19.57    4.25
  -1  10 -10   27.69    5.23
   1  -9  -3  201.42    5.77
  -1   9   3  194.75    6.83
   1  -9  -2   51.97    3.26
  -1   9   2   54.24    3.11
   1  -9  -1   35.51    2.81
  -1   9   1   35.66    3.11
   1  -9   0  178.97    6.07
  -1   9   0  165.16    6.15
   1  -9   1   53.64    5.31
  -1   9  -1   59.10    3.95
   1  -9   2   83.76    4.25
  -1   9  -2   74.27    4.40
   1  -9   3   65.55    4.17
  -1   9  -3   66.23    3.87
   1  -9   4    6.22    2.43
  -1   9  -4    7.06    2.96
   1  -9   5  337.45    9.26
  -1   9  -5  332.52    9.94
   1  -9   6  122.45    6.37
  -1   9  -6  130.49    5.69
   1  -9   7   15.78    3.79
  -1   9  -7   14.79    4.70
   1  -9   8   15.86    3.57
  -1   9  -8   14.95    5.16
   1  -9   9    0.76    4.17
  -1   9  -9    3.19    8.50
   1  -9  10   81.48    5.08
  -1   9 -10   72.22    5.77
   1  -9  11   41.73    4.63
  -1   9 -11   28.37    6.30
   1  -8 -15    8.50    7.97
  -1   8  15   16.46    4.40
   1  -8 -14   17.22    4.63
  -1   8  14    9.86    4.48
   1  -8 -13   20.26    4.70
  -1   8  13   17.07    4.63
   1  -8 -12   38.62    2.58
  -1   8  12   34.14    2.50
   1  -8 -11  375.69    9.10
  -1   8  11  365.14   12.37
   1  -8  -4   35.35    2.88
  -1   8   4   34.06    2.43
   1  -8  -3   39.98    2.28
  -1   8   3   39.53    2.35
   1  -8  -2  625.82   16.46
  -1   8   2  602.53   16.54
   1  -8  -1  310.90    9.03
  -1   8   1  307.18    9.26
   1  -8   0    0.23    2.35
  -1   8   0    0.91    1.82
   1  -8   1   33.61    2.81
  -1   8  -1   30.35    2.66
   1  -8   2   83.91    4.48
  -1   8  -2   84.89    4.17
   1  -8   3   51.51    2.96
  -1   8  -3   56.22    3.72
   1  -8   4  124.80    5.77
  -1   8  -4  110.16    5.54
   1  -8   5   41.95    3.34
  -1   8  -5   44.46    4.32
   1  -8   6   42.71    3.34
  -1   8  -6   35.96    5.23
   1  -8   7  183.75    7.66
  -1   8  -7  187.92    7.89
   1  -8   8   30.04    3.57
  -1   8  -8   28.90    4.17
   1  -8   9    3.03    2.35
  -1   8  -9    4.63    3.34
   1  -8  10   30.27    3.11
  -1   8 -10   38.46    5.31
   1  -8  11   12.59    4.25
  -1   8 -11   12.90    8.95
   1  -8  12   50.07    5.69
  -1   8 -12   41.35    4.17
  -1   7  16   27.01    5.08
   1  -7 -15   48.86    7.74
  -1   7  15   54.93    6.30
   1  -7 -14   74.12    5.46
  -1   7  14   81.86    4.48
   1  -7 -13    9.03    4.86
  -1   7  13   11.08    2.73
   1  -7 -12   33.68    5.08
  -1   7  12   32.85    3.49
   1  -7 -11  135.27    5.77
  -1   7  11  130.64    5.54
   1  -7 -10   11.46    2.88
  -1   7  10   11.99    1.82
   1  -7  -9  132.99    3.49
  -1   7   9  121.54    3.79
   1  -7  -8  192.40    7.97
  -1   7   8  175.78    8.50
   1  -7  -7   13.50    1.67
  -1   7   7   12.44    1.37
  -1   7   6  970.02   22.53
   1  -7  -5   15.55    1.29
  -1   7   5   17.07    1.44
   1  -7  -4  279.34   12.37
  -1   7   4  295.19   11.00
   1  -7  -3  226.46    6.98
  -1   7   3  222.74    7.06
   1  -7  -2   95.14    5.99
  -1   7   2   99.38    4.02
   1  -7  -1  510.73   23.14
  -1   7   1  510.73   15.93
   1  -7   0  156.74    8.12
  -1   7   0  149.99    6.22
   1  -7   1  211.36   10.55
  -1   7  -1  223.05    8.80
   1  -7   2   81.48    4.02
  -1   7  -2   77.99    3.79
   1  -7   3  137.70    5.77
  -1   7  -3  163.11    6.30
   1  -7   4  286.24   15.86
  -1   7  -4  252.10    9.10
   1  -7   5  471.13   18.51
  -1   7  -5  491.31   14.49
   1  -7   6  261.89   13.96
  -1   7  -6  269.10    9.94
   1  -7   7   54.32    3.19
  -1   7  -7   47.80    4.25
   1  -7   8   10.85    2.05
  -1   7  -8   11.08    3.11
   1  -7   9  267.28    7.97
  -1   7  -9  274.79    7.59
   1  -7  10   74.50    4.40
  -1   7 -10   76.70    4.48
   1  -7  11   64.18    4.70
  -1   7 -11   66.46    4.78
   1  -7  12   11.30    4.40
  -1   7 -12   10.62    7.81
   1  -7  13   38.46    3.34
  -1   7 -13   25.42    7.51
   1  -6 -17   46.96    6.22
  -1   6  17   57.28    6.45
   1  -6 -16  107.96    7.43
  -1   6  16   97.64    6.83
   1  -6 -15  370.45   10.17
  -1   6  15  358.62   11.15
   1  -6 -14   74.50    5.01
  -1   6  14   71.85    4.93
   1  -6 -13  167.74    8.42
  -1   6  13  177.00    7.13
   1  -6 -12  181.85    8.65
  -1   6  12  173.66    7.36
   1  -6 -11  178.59    9.71
  -1   6  11  180.33    6.22
   1  -6 -10   98.40    4.93
  -1   6  10   94.07    3.87
   1  -6  -9   17.07    3.03
  -1   6   9   19.04    1.97
   1  -6  -8  337.22    9.63
  -1   6   8  322.73    9.18
   1  -6  -7  970.48   34.82
  -1   6   7  994.00   24.81
   1  -6  -6  546.92   14.26
  -1   6   6  548.21   15.17
   1  -6  -5   65.17    2.66
   1  -6  -4  409.68   12.37
  -1   6   4  424.09   19.12
   1  -6  -3  777.25   19.65
  -1   6   3  772.47   29.28
   1  -6  -2 1163.94   37.63
  -1   6   2 1179.11   30.19
   1  -6  -1  970.10   36.19
  -1   6   1 1004.85   27.39
   1  -6   0    4.10    1.06
  -1   6   0    3.11    1.29
   1  -6   1  416.35   14.57
  -1   6  -1  439.04   12.97
   1  -6   2  619.75   18.97
  -1   6  -2  614.82   19.80
   1  -6   3  564.52   17.45
  -1   6  -3  590.24   17.98
   1  -6   4  430.77   13.20
  -1   6  -4  425.15   13.81
   1  -6   5  435.32   21.32
  -1   6  -5  473.03   16.46
   1  -6   6   68.28    4.10
  -1   6  -6   61.00    3.87
   1  -6   7  583.41   18.21
  -1   6  -7  622.41   18.44
   1  -6   8  277.75    9.94
  -1   6  -8  278.20    9.79
   1  -6   9  112.96    4.93
  -1   6  -9  113.04    5.99
   1  -6  10  183.22    7.89
  -1   6 -10  175.02    6.75
   1  -6  11   88.92    4.32
  -1   6 -11   79.74    4.93
   1  -6  12   62.67    6.68
  -1   6 -12   60.09    4.63
   1  -6  13  161.22    6.83
  -1   6 -13  165.77    8.12
   1  -5 -18    4.48    8.50
  -1   5  18    2.12    5.54
   1  -5 -17   57.96    6.22
  -1   5  17   58.19    7.06
   1  -5 -16   -1.82    4.86
  -1   5  16    1.14    4.48
   1  -5 -15  801.90   21.55
  -1   5  15  835.21   20.41
  -1   5  14   49.09    3.95
   1  -5 -13  161.75    6.37
  -1   5  13  165.31    6.22
   1  -5 -12  155.45    7.51
  -1   5  12  140.35    5.08
   1  -5 -11   54.85    5.23
  -1   5  11   61.91    3.49
   1  -5 -10  222.36    7.89
  -1   5  10  215.31    7.36
   1  -5  -9  124.95    5.01
  -1   5   9  130.87    5.31
   1  -5  -8  207.27    8.95
  -1   5   8  212.73    8.72
   1  -5  -7  751.91   27.69
  -1   5   7  777.63   21.39
   1  -5  -6  123.51    4.10
  -1   5   6  119.11    7.13
   1  -5  -5  670.43   17.30
  -1   5   5  672.78   18.06
   1  -5  -4  152.41    4.63
  -1   5   4  152.19    7.81
   1  -5  -3  481.67   13.12
  -1   5   3  497.30   13.96
   1  -5  -2  816.24   30.12
  -1   5   2  833.62   22.84
   1  -5  -1    2.35    0.76
  -1   5   1    1.59    0.83
   1  -5   0  400.50   12.21
  -1   5   0  403.76   13.43
   1  -5   1  206.89    7.21
  -1   5  -1  202.41    7.74
   1  -5   2  515.43   15.10
  -1   5  -2  601.09   25.64
   1  -5   3  943.24   28.60
  -1   5  -3  921.70   25.95
   1  -5   4  672.17   20.18
  -1   5  -4  698.58   21.24
   1  -5   5  157.57    6.30
  -1   5  -5  158.79    6.45
   1  -5   6   69.57    5.61
  -1   5  -6   66.23    3.72
   1  -5   7   22.61    2.35
  -1   5  -7   19.95    2.58
   1  -5   8  102.65    4.70
  -1   5  -8   98.47    4.63
   1  -5   9  238.52    7.97
  -1   5  -9  237.16    9.26
   1  -5  10   80.11    5.01
  -1   5 -10   81.25    4.63
   1  -5  11    1.21    2.35
  -1   5 -11    1.82    2.66
   1  -5  12  102.50    5.77
  -1   5 -12   98.70    5.39
   1  -5  13  123.89    5.54
  -1   5 -13  136.48    6.60
   1  -5  14   35.73    4.63
  -1   5 -14   34.37    5.46
  -1   4  19   17.30    8.42
   1  -4 -18   13.35   10.39
  -1   4  18   20.48    5.99
   1  -4 -17    4.32    7.66
  -1   4  17   12.14    4.70
   1  -4 -16   32.24    5.16
  -1   4  16   30.80    5.08
   1  -4 -15  383.88   11.99
  -1   4  15  393.29   12.59
   1  -4 -14   43.85    4.10
  -1   4  14   37.78    3.87
   1  -4 -13   70.48    6.52
  -1   4  13   73.51    4.55
   1  -4 -12   59.18    5.54
  -1   4  12   58.72    3.34
   1  -4 -11    3.49    2.20
  -1   4  11    3.72    2.20
   1  -4 -10   88.61    4.32
  -1   4  10   79.89    4.25
   1  -4  -9    1.82    1.44
  -1   4   9   -0.38    1.37
   1  -4  -8   58.87    3.03
  -1   4   8   56.98    3.11
   1  -4  -7  462.48   13.43
  -1   4   7  466.58   14.19
   1  -4  -6  114.18    4.17
  -1   4   6  115.32    4.93
   1  -4  -5  730.89   21.85
  -1   4   5  763.14   27.69
   1  -4  -4 1085.64   27.99
  -1   4   4 1091.03   28.75
   1  -4  -3  470.83   13.50
  -1   4   3  475.45   13.96
   1  -4  -2  525.68   14.87
  -1   4   2  536.22   14.79
   1  -4  -1  704.87   27.92
  -1   4   1  714.05   20.64
   1  -4   0   94.23    3.87
  -1   4   0   90.43    3.49
   1  -4   1  181.09    7.13
  -1   4  -1  173.05    6.83
   1  -4   2  974.58   30.65
  -1   4  -2  978.75   27.92
   1  -4   3  483.27   15.93
  -1   4  -3  503.22   15.55
   1  -4   4 1285.55   34.22
  -1   4  -4 1282.21   35.96
   1  -4   5   32.77    3.41
  -1   4  -5   30.42    2.81
   1  -4   6  371.44   17.30
  -1   4  -6  407.70   13.28
   1  -4   7  221.98    8.04
  -1   4  -7  233.97    9.41
   1  -4   8  188.68    7.66
  -1   4  -8  187.47    6.90
   1  -4   9   60.77    3.11
  -1   4  -9   61.00    4.25
   1  -4  10   97.64    4.86
  -1   4 -10   99.08    4.78
   1  -4  11   84.44    4.32
  -1   4 -11   82.01    4.86
   1  -4  12   38.54    5.23
  -1   4 -12   43.85    4.17
  -1   4 -13  127.91    6.15
   1  -4  14   82.62    5.77
  -1   4 -14   68.28    6.90
   1  -4  15   30.27    3.95
  -1   4 -15   29.06    3.72
   1  -3 -18    7.66    6.52
  -1   3  18    0.23    4.02
   1  -3 -17   31.41    5.99
  -1   3  17   28.22    5.39
   1  -3 -16  213.71    7.13
  -1   3  16  218.04    7.06
   1  -3 -15   23.37    6.52
  -1   3  15   17.75    3.03
   1  -3 -14  120.32    5.99
  -1   3  14  113.12    5.99
   1  -3 -13   88.16    8.72
  -1   3  13   86.79    4.55
   1  -3 -12  271.15   13.12
  -1   3  12  249.75    8.88
   1  -3 -11  334.34   13.58
  -1   3  11  360.14   11.61
   1  -3 -10  141.41    5.92
  -1   3  10  141.11    6.30
   1  -3  -9   98.78    5.99
  -1   3   9   97.94    5.16
   1  -3  -8    5.08    1.90
  -1   3   8    4.10    1.29
   1  -3  -7    5.23    1.29
  -1   3   7    6.68    1.21
   1  -3  -6  152.64    8.57
  -1   3   6  148.55    6.07
   1  -3  -5  519.61   14.19
  -1   3   5  529.47   15.63
   1  -3  -4 1534.39   38.24
  -1   3   4 1594.86   40.51
   1  -3  -3 1302.92   31.18
  -1   3   3 1353.30   49.54
   1  -3  -2 1441.46   38.24
  -1   3   2 1489.18   55.08
   1  -3  -1  427.05   12.21
  -1   3   1  446.17   12.29
   1  -3   0  198.54    9.33
  -1   3   0  204.91    6.90
   1  -3   1   45.75    2.35
  -1   3  -1   45.82    2.58
   1  -3   2  480.61   15.70
  -1   3  -2  474.01   15.17
   1  -3   3  157.57    7.13
  -1   3  -3  158.41    6.30
   1  -3   4 1063.64   28.15
  -1   3  -4  979.28   25.87
   1  -3   5   17.98    1.44
  -1   3  -5   17.83    1.97
   1  -3   6  587.43   19.73
  -1   3  -6  601.77   18.36
   1  -3   7  729.91   21.24
  -1   3  -7  782.79   25.49
   1  -3   8  233.90   10.01
   1  -3   9  827.85   41.04
  -1   3  -9  746.98   23.44
  -1   3 -10  181.47    7.28
   1  -3  11  318.41   11.15
  -1   3 -11  336.09   10.09
   1  -3  12  130.03    5.77
  -1   3 -12  126.77    5.84
   1  -3  13  183.22    6.60
  -1   3 -13  171.76    6.45
   1  -3  14   97.41    5.23
  -1   3 -14  111.67    5.99
   1  -3  15    1.59    3.79
  -1   3 -15    4.10    4.55
   1  -3  16   45.75    5.39
  -1   3 -16   45.60    5.54
   1  -2 -18   39.00    5.61
  -1   2  18   37.33    5.61
   1  -2 -17   -1.37    4.48
  -1   2  17    4.48    2.81
   1  -2 -16  480.99   15.32
  -1   2  16  496.62   15.10
   1  -2 -15    4.10    3.03
  -1   2  15   11.08    3.26
   1  -2 -14   51.51    3.64
  -1   2  14   39.00    3.72
   1  -2 -13    2.88    2.96
  -1   2  13    2.58    2.43
   1  -2 -12    4.55    2.50
  -1   2  12    0.46    2.35
   1  -2 -11  987.02   26.70
  -1   2  11 1023.13   28.30
   1  -2 -10  362.72   13.20
  -1   2  10  372.05   13.20
   1  -2  -9  549.57   16.92
  -1   2   9  567.02   18.28
   1  -2  -8   53.18    4.78
  -1   2   8   51.21    2.96
   1  -2  -7  246.94    7.81
  -1   2   7  252.18    9.71
   1  -2  -6  195.81    7.36
  -1   2   6  200.74    8.12
   1  -2  -5 1646.22   39.30
  -1   2   5 1595.08   39.91
   1  -2  -4    6.60    0.83
  -1   2   4    5.54    0.83
   1  -2  -3   11.84    0.99
  -1   2   3   10.01    1.29
   1  -2  -2   39.53    1.90
  -1   2   2   38.54    1.74
   1  -2  -1  884.14   22.99
  -1   2   1  896.66   22.99
   1  -2   0  973.82   27.08
  -1   2   0  980.27   27.54
   1  -2   1  401.56   12.21
  -1   2  -1  399.06   12.14
   1  -2   2  286.09    9.03
  -1   2  -2  296.18   10.32
   1  -2   3  906.30   33.00
  -1   2  -3  824.59   24.58
   1  -2   4  778.77   24.66
  -1   2  -4  777.02   21.62
   1  -2   5   17.68    1.59
  -1   2  -5   16.77    1.52
   1  -2   6    0.53    2.81
  -1   2  -6   77.38    3.57
   1  -2   7  564.22   26.70
  -1   2  -7  575.52   15.70
   1  -2   8  156.21   10.85
  -1   2  -8  160.53    6.83
   1  -2   9   51.82    3.19
  -1   2  -9   47.72    2.88
   1  -2  10  104.62    4.78
  -1   2 -10  112.36    5.77
   1  -2  11  136.18    7.06
  -1   2 -11  139.97    6.60
   1  -2  12  184.96    8.50
  -1   2 -12  183.06    7.13
   1  -2  13  168.35    6.30
  -1   2 -13  158.94    6.37
   1  -2  14   73.13    4.55
  -1   2 -14   81.33    5.31
   1  -2  15    1.97    2.88
  -1   2 -15    4.10    3.64
   1  -2  16   84.59    5.92
  -1   2 -16   92.63    5.08
   1  -1 -18  113.57   11.99
  -1   1  18  126.54    5.77
   1  -1 -17  151.58    6.45
  -1   1  17  163.11    7.74
   1  -1 -16  173.35    7.59
  -1   1  16  167.89    8.12
   1  -1 -15   27.31    3.34
  -1   1  15   27.46    3.41
   1  -1 -14    4.78    3.34
  -1   1  14    5.54    3.03
   1  -1 -13   16.46    3.11
  -1   1  13    9.56    2.20
   1  -1 -12    1.14    2.12
  -1   1  12    4.17    1.97
   1  -1 -11   42.94    2.58
  -1   1  11   41.04    3.03
   1  -1 -10    5.16    1.97
  -1   1  10    2.12    1.67
   1  -1  -9  399.97   13.88
  -1   1   9  411.19   13.20
   1  -1  -8   17.60    1.97
  -1   1   8   13.88    1.67
   1  -1  -7  544.57   18.97
  -1   1   7  560.42   17.60
   1  -1  -6  369.62   13.20
  -1   1   6  384.94   13.66
   1  -1  -5 2774.50   67.22
  -1   1   5 2781.25   70.78
   1  -1  -4  116.53    4.55
  -1   1   4  119.03    4.55
   1  -1  -3  134.21    5.39
  -1   1   3  129.12    4.78
   1  -1  -2  175.33    6.37
  -1   1   2  184.89    6.07
   1  -1  -1  331.69    9.48
  -1   1   1  335.18    9.18
  -1   1  -1  854.48   23.59
   1  -1   2  304.75    9.56
  -1   1  -2  331.61   13.05
  -1   1  -3  337.91   12.52
   1  -1   4  450.04   13.12
  -1   1  -4  450.64   12.44
   1  -1   5  498.44   14.87
  -1   1  -5  463.39   14.64
   1  -1   6  870.79   29.21
  -1   1  -6  882.02   27.62
   1  -1   7  328.05   13.05
  -1   1  -7  332.07   10.55
   1  -1   8  935.81   27.16
  -1   1  -8  931.41   27.01
   1  -1   9   93.69    5.54
  -1   1  -9  105.98    4.17
   1  -1  10  156.82    6.98
  -1   1 -10  153.78    6.52
   1  -1  11  107.73    4.63
  -1   1 -11  110.69    5.54
   1  -1  12  268.79   11.61
  -1   1 -12  281.84   11.68
   1  -1  13    1.52    2.20
  -1   1 -13    1.59    2.73
   1  -1  14   25.42    3.11
  -1   1 -14   25.64    3.79
   1  -1  15   38.62    3.57
  -1   1 -15   39.68    4.17
   1  -1  16   90.66    6.07
  -1   1 -16   89.83    6.83
   1  -1  17   99.92    9.26
  -1   1 -17  105.07    9.94
   1   0 -17   67.60    5.01
  -1   0  17   66.53    5.08
   1   0 -16  175.93    7.89
  -1   0  16  176.46    7.66
   1   0 -15   93.16    5.61
  -1   0  15   90.89    5.69
   1   0 -14   51.74    3.79
  -1   0  14   48.48    3.95
   1   0 -13   36.11    3.79
  -1   0  13   37.78    3.34
   1   0 -12   35.13    3.95
  -1   0  12   33.91    3.26
   1   0 -11  177.98    7.97
  -1   0  11  184.20    7.13
   1   0 -10  532.73   16.54
  -1   0  10  551.55   17.68
   1   0  -9   33.76    2.50
  -1   0   9   36.04    3.11
   1   0  -8   82.92    4.02
  -1   0   8   81.78    4.17
   1   0  -7 1133.21   33.38
  -1   0   7 1159.46   35.35
   1   0  -6 1321.36   37.93
  -1   0   6 1309.07   38.69
   1   0  -5 2158.16   53.11
  -1   0   5 2080.02   58.42
   1   0  -4  174.95    6.60
  -1   0   4  172.29    6.22
   1   0  -3 2984.88   71.85
  -1   0   3 2938.29   68.66
   1   0  -2 2481.96   57.05
  -1   0   2 2405.71   82.39
   1   0   1  144.90    5.08
  -1   0  -1  158.56    5.08
   1   0   2 3644.61  114.10
  -1   0  -2 3612.67   82.31
   1   0   3 3551.14   83.68
  -1   0  -3 3292.66  115.01
   1   0   4 1984.20   50.91
  -1   0  -4 2040.72   49.39
   1   0   5   99.76    4.63
  -1   0  -5  103.33    4.63
   1   0   6  235.87    7.97
  -1   0  -6  231.01    7.74
   1   0   7  302.02   11.15
  -1   0  -7  313.10   10.55
   1   0   8 1725.20   44.53
  -1   0  -8 1700.77   44.08
   1   0   9    6.52    1.21
  -1   0  -9    7.21    1.67
   1   0  10 1401.47   39.60
  -1   0 -10 1371.20   37.78
   1   0  11  617.63   19.12
  -1   0 -11  641.37   20.10
   1   0  12  978.37   29.21
  -1   0 -12 1001.28   43.47
   1   0  13  670.35   21.47
  -1   0 -13  661.63   19.12
   1   0  14   18.44    2.96
  -1   0 -14   19.57    3.03
   1   0  15   56.44    4.78
  -1   0 -15   59.10    4.70
   1   0  16   28.68    3.79
  -1   0 -16   25.42    4.32
   1   0  17  133.90    6.30
  -1   0 -17  134.89    6.22
   1   1 -17  216.45    7.59
  -1  -1  17  228.43    7.28
   1   1 -16   74.12    5.46
  -1  -1  16   73.67    5.16
   1   1 -15  102.80    5.92
  -1  -1  15   99.69    5.31
   1   1 -14  703.96   18.66
  -1  -1  14  730.67   19.35
   1   1 -13   86.11    4.63
  -1  -1  13   91.42    5.77
   1   1 -12  160.91    7.66
  -1  -1  12  142.40    6.90
   1   1 -11    4.25    2.05
  -1  -1  11    1.74    1.90
   1   1 -10   29.13    2.35
  -1  -1  10   30.95    2.66
   1   1  -9 1090.73   33.53
  -1  -1   9 1101.96   34.90
   1   1  -8 1506.70   44.46
  -1  -1   8 1541.60   45.60
   1   1  -7  889.45   38.54
  -1  -1   7  859.41   27.01
   1   1  -6 6020.35  143.99
  -1  -1   6 5794.20  146.57
   1   1  -5 2253.98   57.28
  -1  -1   5 2173.79   55.99
   1   1  -4  725.05   19.35
  -1  -1   4  777.10   28.30
  -1  -1   3  349.29   12.29
   1   1  -2  535.08   14.57
  -1  -1   2  550.94   15.86
   1   1  -1  745.84   20.71
  -1  -1   1  765.79   19.50
   1   1   0  916.54   35.43
  -1  -1   0  958.19   23.82
  -1  -1  -1 2999.90   99.08
   1   1   2 1829.21   43.17
  -1  -1  -2 1849.46   43.47
   1   1   4 5194.55  122.37
  -1  -1  -4 5427.31  126.92
   1   1   5 2061.89   50.45
  -1  -1  -5 2100.66   53.11
   1   1   6 1522.33   60.01
  -1  -1  -6 1558.37   40.74
   1   1   7   27.16    1.97
  -1  -1  -7   25.95    3.26
   1   1   8    1.06    1.37
  -1  -1  -8    3.26    1.29
   1   1   9   47.26    3.03
  -1  -1  -9   44.00    2.58
   1   1  10  380.17   13.20
  -1  -1 -10  381.91   13.43
   1   1  11  878.53   24.43
  -1  -1 -11  847.35   25.34
   1   1  12  783.55   23.44
  -1  -1 -12  767.23   23.14
   1   1  13  232.15    9.26
  -1  -1 -13  239.66    8.42
   1   1  14   81.86    4.10
  -1  -1 -14   83.91    4.63
   1   1  15  581.59   18.81
  -1  -1 -15  609.36   16.92
   1   1  16   92.18    5.54
  -1  -1 -16   92.94    5.99
   1   1  17   40.06    4.55
  -1  -1 -17   36.87    8.80
   1   1  18    9.10    4.40
  -1  -1 -18    0.15    4.25
   1   2 -16  183.90    9.56
  -1  -2  16  185.64    7.13
   1   2 -15  216.67    9.56
  -1  -2  15  206.89    7.59
   1   2 -14  449.20   13.58
  -1  -2  14  422.65   13.20
   1   2 -13  369.54   15.40
  -1  -2  13  347.01   11.23
   1   2 -12  242.24    9.94
  -1  -2  12  244.14    9.10
  -1  -2  11  131.55    5.99
   1   2 -10   64.64    3.41
  -1  -2  10   61.60    3.57
   1   2  -9   19.19    2.28
  -1  -2   9   15.48    1.67
   1   2  -8    3.03    1.29
  -1  -2   8    0.38    1.44
   1   2  -7  883.16   26.78
  -1  -2   6 3554.55   97.49
   1   2  -5  754.94   33.08
  -1  -2   5  736.66   20.48
   1   2  -4 1331.91   53.79
  -1  -2   4 1412.40   39.98
   1   2  -3 1801.29   50.07
  -1  -2   3 1828.75   45.75
   1   2  -2  532.66   21.17
  -1  -2   2  554.13   15.70
   1   2   1  161.59    4.63
  -1  -2  -1  166.37    6.68
   1   2   2  272.59    6.83
  -1  -2  -2  277.14   10.77
   1   2   3 1913.27   61.68
  -1  -2  -3 1847.79   42.64
  -1  -2  -4 5678.35  131.78
   1   2   5   92.71    4.32
  -1  -2  -5   92.56    4.25
   1   2   6  272.89   10.32
  -1  -2  -6  266.97    9.18
   1   2   7  930.88   27.92
  -1  -2  -7  924.96   27.01
   1   2   8  898.56   26.93
  -1  -2  -8  880.50   24.20
   1   2   9   48.55    2.50
  -1  -2  -9   51.13    3.41
   1   2  10   76.85    3.95
  -1  -2 -10   78.52    3.79
   1   2  11  240.19    8.42
  -1  -2 -11  236.63   14.34
   1   2  12  292.77    9.18
  -1  -2 -12  275.62    9.63
   1   2  13   97.41    4.86
  -1  -2 -13  102.57    5.08
   1   2  14   83.45    5.31
  -1  -2 -14   79.05    4.93
   1   2  15   15.63    2.88
  -1  -2 -15   13.73    3.26
   1   2  16  128.29    6.15
  -1  -2 -16  126.39    6.45
   1   2  17   72.83    4.25
  -1  -2 -17   64.18    7.06
   1   2  18   -6.83    5.61
  -1  -2 -18    8.95    5.92
   1   3 -16   46.13    4.93
  -1  -3  16   39.37    4.55
   1   3 -15   27.31    4.70
  -1  -3  15   31.71    3.49
   1   3 -14  196.95    9.41
  -1  -3  14  209.62    6.75
   1   3 -13  124.88    5.39
  -1  -3  13  127.15    5.84
   1   3 -12   62.97    4.70
  -1  -3  12   70.63    4.70
   1   3 -11  158.71    6.75
  -1  -3  11  162.66    7.59
   1   3 -10  610.57   18.81
  -1  -3  10  618.23   20.33
   1   3  -9  615.12   24.35
  -1  -3   9  545.78   19.57
   1   3  -8  241.71   12.21
  -1  -3   8  233.06    8.35
   1   3  -7    1.14    1.44
  -1  -3   7    2.81    1.14
   1   3  -6  132.01    5.01
  -1  -3   6  138.08    6.22
   1   3  -5  353.08   11.68
  -1  -3   5  358.39   11.53
   1   3  -4   29.89    2.05
  -1  -3   4   34.67    3.03
   1   3  -3  654.88   19.27
  -1  -3   3  627.18   16.92
  -1  -3   2 1058.94   28.90
   1   3  -1 4058.31  135.04
  -1  -3   1 4196.99   99.31
   1   3   0  267.66   10.70
  -1  -3   0  248.23    7.13
  -1  -3  -1 1933.52   45.37
   1   3   2  343.90   11.38
  -1  -3  -2  368.25   12.29
   1   3   3 1419.53   44.61
  -1  -3  -3 1308.31   41.95
   1   3   4 3297.37   73.97
  -1  -3  -4 3327.94   76.32
   1   3   5   24.73    1.44
  -1  -3  -5   26.25    1.44
   1   3   6  562.09   15.32
  -1  -3  -6  559.13   16.24
   1   3   7   83.23    4.25
  -1  -3  -7   75.18    5.39
   1   3   8  160.00    6.30
  -1  -3  -8  159.02   10.55
   1   3   9  334.57   11.08
  -1  -3  -9  342.84   16.24
   1   3  10  653.81   19.12
  -1  -3 -10  652.83   20.56
   1   3  11   46.20    3.11
  -1  -3 -11   43.24    2.96
   1   3  12  467.34   15.63
  -1  -3 -12  459.75   14.49
   1   3  13  101.66    5.61
  -1  -3 -13  114.48    5.46
   1   3  14  304.98   11.61
  -1  -3 -14  314.24   10.62
   1   3  15  422.65   13.12
  -1  -3 -15  447.08   12.37
   1   3  16   23.90    4.70
  -1  -3 -16   12.97    4.32
   1   3  17    2.66    4.70
  -1  -3 -17    7.59    5.31
   1   3  18   25.26    6.60
   1   4 -15  135.12    6.37
  -1  -4  15  135.27    5.99
   1   4 -14    4.86    3.26
  -1  -4  14    3.11    2.81
   1   4 -13    1.67    3.95
  -1  -4  13    1.97    2.66
   1   4 -12  110.69    5.92
  -1  -4  12  109.02    5.92
   1   4 -11    3.49    3.19
  -1  -4  11    4.10    1.97
   1   4 -10 1093.99   28.53
  -1  -4  10 1093.00   30.04
   1   4  -9  143.92    6.60
  -1  -4   9  154.24    6.98
   1   4  -8  430.08   15.02
  -1  -4   8  407.25   15.48
   1   4  -7  662.24   22.68
  -1  -4   7  667.70   21.62
   1   4  -6  351.49   13.81
  -1  -4   6  335.56   12.90
   1   4  -5  423.11   13.05
  -1  -4   5  422.88   13.05
   1   4  -4   84.44    6.83
  -1  -4   4   89.07    4.40
   1   4  -3  420.15   13.35
  -1  -4   3  412.26   14.41
   1   4  -2 1964.10   72.68
  -1  -4   2 1934.59   48.86
  -1  -4   1  690.15   21.39
   1   4   0  283.66   13.20
  -1  -4   0  269.63    9.33
  -1  -4  -1    2.66    0.53
  -1  -4  -2 2054.83   46.20
   1   4   5  224.41    9.48
  -1  -4  -5  226.61    9.86
   1   4   6  327.82   10.32
  -1  -4  -6  326.91   10.24
   1   4   7  988.84   29.59
  -1  -4  -7  993.92   28.07
   1   4   8 1270.53   35.43
  -1  -4  -8 1243.98   36.87
   1   4   9   74.42    4.02
  -1  -4  -9   71.31    4.86
   1   4  10   24.05    2.28
  -1  -4 -10   22.15    3.11
   1   4  11   25.49    2.43
  -1  -4 -11   26.17    2.50
   1   4  12   82.92    4.32
  -1  -4 -12   78.14    4.32
   1   4  13   93.39    4.55
  -1  -4 -13   85.27    4.63
   1   4  14  106.36    5.77
  -1  -4 -14  106.44    5.54
   1   4  15  181.40    6.52
  -1  -4 -15  169.48   11.91
   1   4  16   63.50    5.08
  -1  -4 -16   70.10    8.12
   1   4  17  194.90    6.90
  -1  -4 -17  185.11    7.74
   1   4  18   64.56    5.08
   1   5 -14   57.66    5.99
  -1  -5  14   54.47    4.63
   1   5 -13   -3.41    4.32
  -1  -5  13    2.66    3.34
   1   5 -12   22.46    2.88
  -1  -5  12   28.75    3.19
   1   5 -11    1.29    3.57
  -1  -5  11    2.35    2.73
   1   5 -10  852.05   23.75
  -1  -5  10  814.65   22.61
   1   5  -9   54.40    3.72
  -1  -5   9   66.16    4.02
   1   5  -8  130.19    5.99
  -1  -5   8  130.49    5.46
   1   5  -7   48.02    3.34
  -1  -5   7   36.64    3.19
   1   5  -6    6.52    2.12
  -1  -5   6    6.45    1.74
   1   5  -5  352.63   20.10
  -1  -5   5  337.53   12.21
   1   5  -4    5.46    1.59
  -1  -5   4    4.40    1.21
   1   5  -3   72.00    3.95
  -1  -5   3   74.50    4.17
   1   5  -2  907.13   25.95
  -1  -5   2  934.37   25.04
   1   5  -1  368.63   16.69
  -1  -5   1  357.86   12.06
   1   5   0  921.77   35.13
  -1  -5   0  883.38   25.87
   1   5   1  860.55   31.56
  -1  -5  -1  826.49   22.08
   1   5   2   26.55    1.74
  -1  -5  -2   25.49    1.21
   1   5   6   29.97    1.52
  -1  -5  -6   28.45    1.44
   1   5   7  353.16   10.24
  -1  -5  -7  345.87    9.79
   1   5   8  299.37    9.79
  -1  -5  -8  301.42   14.41
   1   5   9  879.52   22.91
  -1  -5  -9  862.37   22.91
   1   5  10  160.08    7.97
  -1  -5 -10  171.84    6.68
   1   5  11   38.08    4.02
  -1  -5 -11   29.82    3.49
   1   5  12    1.37    2.12
  -1  -5 -12    0.53    2.35
   1   5  13    2.20    2.28
  -1  -5 -13    3.87    2.88
   1   5  14    1.74    3.34
  -1  -5 -14    4.93    3.79
   1   5  15   28.30    4.32
  -1  -5 -15   32.77    4.25
   1   5  16    9.33    4.55
  -1  -5 -16    3.26    6.07
   1   5  17    2.35    5.01
  -1  -5 -17   -7.66    8.27
   1   5  18  127.00    7.43
  -1  -5 -18  110.54    7.59
   1   6 -13    9.26    4.48
  -1  -6  13   11.61    3.19
   1   6 -12   44.15    5.23
  -1  -6  12   44.08    4.32
   1   6 -11   33.31    4.63
  -1  -6  11   44.23    3.72
   1   6 -10  135.12    9.63
  -1  -6  10  152.41    5.84
   1   6  -9  125.18    5.77
  -1  -6   9  131.17    5.69
   1   6  -8  133.45    5.69
  -1  -6   8  125.25    5.23
   1   6  -7  157.35    6.30
  -1  -6   7  153.55    6.37
   1   6  -6   98.63    4.70
  -1  -6   6  104.85    4.86
   1   6  -5   17.07    2.43
  -1  -6   5   15.70    1.97
   1   6  -4   62.74    5.39
  -1  -6   4   60.24    3.64
   1   6  -3   71.47    5.46
  -1  -6   3   70.02    3.79
   1   6  -2   19.50    3.19
  -1  -6   2   19.57    1.37
   1   6  -1   17.75    1.74
  -1  -6   1   18.66    1.74
   1   6   0  155.53    6.22
  -1  -6   0  150.44    5.69
   1   6   1  968.28   36.80
  -1  -6  -1  947.95   26.17
   1   6   2  801.45   29.97
  -1  -6  -2  793.26   20.41
  -1  -6  -8    0.15    0.61
   1   6   9  129.12    4.63
  -1  -6  -9  136.94    4.25
   1   6  10    1.74    1.44
  -1  -6 -10    2.05    1.67
   1   6  11  309.38    9.86
  -1  -6 -11  310.37    9.10
   1   6  12  218.65    7.89
  -1  -6 -12  218.42   11.46
   1   6  13   22.61    3.49
  -1  -6 -13   17.98    3.34
   1   6  14  183.82    7.28
  -1  -6 -14  159.47    7.36
   1   6  15  189.21    8.19
  -1  -6 -15  206.81    9.41
   1   6  16    8.80    3.34
  -1  -6 -16   13.20    5.84
  -1  -6 -17   11.23    6.60
   1   7 -13   -0.76    5.54
  -1  -7  13    2.88    3.03
   1   7 -12   -0.23    8.72
  -1  -7  12    9.26    4.25
   1   7 -11   91.72    6.45
  -1  -7  11   97.03    4.86
   1   7 -10   17.37    4.32
  -1  -7  10   14.11    2.73
   1   7  -9   23.06    3.03
  -1  -7   9   18.13    2.81
   1   7  -8   43.55    4.40
  -1  -7   8   46.35    4.40
   1   7  -7   81.63    5.16
  -1  -7   7   80.57    5.16
   1   7  -6  684.24   20.41
  -1  -7   6  612.16   19.27
  -1  -7   5  186.55    7.21
   1   7  -4  219.86    7.74
  -1  -7   4  226.16    9.26
   1   7  -3   39.07    4.63
  -1  -7   3   46.73    3.11
   1   7  -2   18.21    2.20
  -1  -7   2   19.95    1.97
   1   7  -1    2.43    1.21
  -1  -7   1    0.30    1.14
   1   7   0  104.77    5.92
  -1  -7   0  103.71    4.17
   1   7   1  152.41    8.57
  -1  -7  -1  150.06    5.01
   1   7   2  179.50    5.54
  -1  -7  -2  171.53    7.74
   1   7  11   57.05    2.81
  -1  -7 -11   63.20    3.03
   1   7  12  162.20    5.61
  -1  -7 -12  162.73    5.92
   1   7  13   54.70    4.93
  -1  -7 -13   57.73    3.79
   1   7  14  113.27    8.35
  -1  -7 -14  118.73    8.50
   1   7  15   34.14    7.06
  -1  -7 -15   34.44    5.08
   1   7  16   65.32   10.47
  -1  -7 -16   51.82    7.13
   1   8 -12   42.03   10.01
  -1  -8  12   45.29    4.63
   1   8 -11  217.58    9.79
  -1  -8  11  188.15    6.15
   1   8 -10   90.81    7.36
  -1  -8  10   98.40    5.01
   1   8  -9   13.66    4.32
  -1  -8   9   10.77    2.73
   1   8  -8    2.96    3.57
  -1  -8   8    6.15    3.26
   1   8  -7   12.90    3.11
  -1  -8   7   10.32    3.03
   1   8  -6  191.03    8.12
  -1  -8   6  202.94    7.66
   1   8  -5   43.24    3.87
  -1  -8   5   44.99    2.96
   1   8  -4  223.35    8.35
  -1  -8   4  240.87    9.33
   1   8  -3   46.35    4.93
  -1  -8   3   44.23    2.73
   1   8  -2  297.24    9.10
  -1  -8   2  304.75   10.92
   1   8  -1  208.71    8.19
  -1  -8   1  212.88    8.12
   1   8   0  477.58   19.65
  -1  -8   0  498.06   14.34
   1   8   1   30.35    2.96
  -1  -8  -1   30.57    2.20
   1   8   2   71.31    5.16
  -1  -8  -2   78.52    4.25
   1   9 -11   61.83    9.03
  -1  -9  11   47.11    5.54
   1   9 -10   11.84    8.88
  -1  -9  10   12.21    4.55
   1   9  -9   34.90    6.15
  -1  -9   9   47.64    4.32
   1   9  -8  123.28    9.48
  -1  -9   8  126.92    6.07
   1   9  -7   36.26    4.70
  -1  -9   7   35.43    4.40
  -1  -9   6   37.71    3.72
   1   9  -5   14.79    3.72
  -1  -9   5   17.60    3.19
   1   9  -4   20.41    5.61
  -1  -9   4   21.24    2.96
   1   9  -3   63.35    4.32
  -1  -9   3   66.69    4.02
   1   9  -2   78.45    4.17
  -1  -9   2   79.36    4.55
   1   9  -1    7.28    3.57
  -1  -9   1    5.92    2.12
   1   9   0  204.08    6.37
  -1  -9   0  206.81    7.28
   1   9   1   59.71    4.25
  -1  -9  -1   54.47    3.03
   1   9   2   13.88    2.05
  -1  -9  -2   17.15    1.37
   1  10 -10   23.14    7.06
  -1 -10  10   23.90    4.17
   1  10  -9   31.79    5.77
  -1 -10   9   24.28    3.87
   1  10  -8    5.23    5.23
  -1 -10   8    2.35    4.32
   1  10  -7   59.71    5.99
  -1 -10   7   57.73    4.02
   1  10  -6   53.56    5.39
  -1 -10   6   50.53    4.48
   1  10  -5   16.46    4.48
  -1 -10   5   16.01    3.57
  -1 -10   4   55.53    3.87
   1  10  -3   68.05    6.90
  -1 -10   3   79.58    4.10
   1  10  -2  115.70    5.31
  -1 -10   2  114.63    5.16
   1  10  -1  401.03   14.87
  -1 -10   1  381.15   11.91
   1  10   0   88.16    6.37
  -1 -10   0   88.00    4.40
   1  10   1    0.23    3.87
  -1 -10  -1   -0.08    2.20
   1  10   2    2.73    1.90
  -1 -10  -2    2.35    1.14
   1  11  -9   96.05   10.09
  -1 -11   9   93.01    5.77
   1  11  -8  116.45    8.19
  -1 -11   8  103.56    6.90
   1  11  -7   13.73    9.71
  -1 -11   7   18.66    4.55
   1  11  -6   -2.66    9.26
  -1 -11   6   -0.38    4.86
   1  11  -5    4.86    5.23
  -1 -11   5    4.78    3.95
   1  11  -4   47.34    5.31
  -1 -11   4   55.91    4.40
   1  11  -3   33.38    7.51
  -1 -11   3   32.09    4.17
   1  11  -2   49.09    4.93
  -1 -11   2   52.95    4.32
   1  11  -1  138.91    6.30
  -1 -11   1  132.99    5.99
   1  11   0  136.41    6.07
  -1 -11   0  143.69    5.08
   1  11   1  218.57   10.01
  -1 -11  -1  234.27    7.66
   1  12  -7   40.51   12.14
  -1 -12   7   30.04    5.99
  -1 -12   6   46.66    6.22
  -1 -12   5   -1.59    8.35
   1  12  -4   -0.08    7.51
  -1 -12   4    8.35    5.01
   1  12  -3   -0.99    5.16
  -1 -12   3    2.28    6.30
   1  12  -2    1.52    8.19
  -1 -12   2    3.11    4.17
   1  12  -1   16.84    4.86
  -1 -12   1   22.68    4.32
  -1 -12   0   13.66    6.15
   1  12   1    4.25    2.96
  -1 -12  -1    6.75    4.55
   2 -12  -3   20.33    4.32
   2 -12  -2   50.45    4.70
   2 -12  -1   41.95    4.86
  -2  12   1   33.53    5.92
   2 -12   0  112.13    7.81
  -2  12   0   99.54   11.30
   2 -12   1   93.39    6.90
  -2  12  -1   84.82    9.41
   2 -12   2   70.18    5.39
  -2  12  -2   84.82   13.50
   2 -12   3   16.77    7.59
  -2  12  -3   26.10    6.60
   2 -12   4    5.01    6.68
  -2  12  -4    7.06    7.81
   2 -12   5    4.17    5.84
  -2  12  -5    5.16    8.27
   2 -12   6   10.92    7.66
   2 -11  -3    3.79    3.26
  -2  11   3    6.22    4.02
   2 -11  -2   15.02    3.64
  -2  11   2   17.30    3.57
   2 -11  -1    4.02    5.01
  -2  11   1    1.67    4.55
   2 -11   0   55.91    4.40
  -2  11   0   50.75    4.63
   2 -11   1   86.41    5.23
  -2  11  -1   78.67    5.39
   2 -11   2   46.96    4.78
  -2  11  -2   42.71    7.97
   2 -11   3   51.51    5.23
  -2  11  -3   40.97    6.22
   2 -11   4    2.35    4.40
  -2  11  -4   -1.06    5.69
   2 -11   5   52.73    4.93
  -2  11  -5   58.95    6.30
   2 -11   6   11.23    6.52
  -2  11  -6    9.41    4.17
   2 -11   7   15.10    6.30
  -2  11  -7   13.73    4.63
   2 -11   8    9.63    4.10
  -2  11  -8    1.97    5.31
   2 -10  -4   20.33    3.34
  -2  10   4   24.13    3.34
   2 -10  -3   47.19    4.86
  -2  10   3   51.13    3.26
   2 -10  -2   28.45    2.66
  -2  10   2   34.52    3.57
   2 -10  -1   -0.68    3.34
  -2  10   1    0.38    3.11
   2 -10   0   45.29    3.95
  -2  10   0   41.35    4.10
   2 -10   1   53.49    4.10
  -2  10  -1   50.98    3.87
   2 -10   2   23.75    3.72
  -2  10  -2   25.72    4.10
   2 -10   3   33.84    3.87
  -2  10  -3   28.37    4.40
   2 -10   4   41.88    4.40
  -2  10  -4   50.45    5.01
   2 -10   5   62.67    5.77
  -2  10  -5   68.96    5.08
   2 -10   6    4.10    2.88
  -2  10  -6    6.22    4.32
   2 -10   7   12.06    4.40
  -2  10  -7   12.97    5.31
   2 -10   8   11.99    4.78
  -2  10  -8   24.50    6.83
   2 -10   9    2.88    7.28
  -2  10  -9    1.97    4.48
   2  -9  -6   53.03    2.50
  -2   9   6   58.11    3.11
   2  -9  -5   34.82    3.03
  -2   9   5   36.04    2.12
   2  -9  -4   31.41    2.12
  -2   9   4   29.51    2.12
   2  -9  -3    3.41    1.97
  -2   9   3    5.23    1.97
   2  -9  -2   35.28    3.03
  -2   9   2   36.42    2.96
   2  -9  -1   76.25    5.23
  -2   9   1   68.58    3.95
   2  -9   0  129.12    6.37
  -2   9   0  126.92    6.45
   2  -9   1  146.88    5.77
  -2   9  -1  148.70    6.52
  -2   9  -2   51.59    4.40
   2  -9   3   11.91    2.66
  -2   9  -3   14.26    2.96
   2  -9   4  133.90    5.61
  -2   9  -4  132.92    6.98
   2  -9   5  117.52    5.92
  -2   9  -5  118.96    7.21
   2  -9   6   15.02    4.70
  -2   9  -6   15.17    4.25
   2  -9   7    3.03    3.03
  -2   9  -7    3.72    4.93
   2  -9   8    3.72    4.17
  -2   9  -8    5.08    3.87
   2  -9   9   19.95    4.55
  -2   9  -9   22.53    9.56
   2  -9  10   83.76    5.92
  -2   9 -10   69.27    8.27
   2  -8 -15    2.81    5.77
   2  -8 -14    9.94    8.65
  -2   8  14    8.42    7.89
   2  -8 -13   82.69    5.16
  -2   8  13   92.71    5.54
   2  -8 -12  127.53    8.04
  -2   8  12  111.98    4.48
   2  -8 -11   83.30    4.55
  -2   8  11   66.99    3.57
   2  -8 -10   28.60    3.79
  -2   8  10   30.57    2.66
   2  -8  -9   62.44    4.93
  -2   8   9   58.64    2.88
   2  -8  -8  182.15    7.43
  -2   8   8  173.66    5.23
   2  -8  -7   51.51    2.66
  -2   8   7   51.66    2.81
   2  -8  -6  168.73    5.92
  -2   8   6  158.86    5.54
   2  -8  -5   63.58    3.34
  -2   8   5   58.80    3.26
   2  -8  -4  241.86   10.77
  -2   8   4  271.60   11.30
   2  -8  -3  418.78   16.84
  -2   8   3  418.10   17.68
   2  -8  -2   23.52    2.73
  -2   8   2   23.82    2.28
   2  -8  -1   54.47    3.64
  -2   8   1   48.78    3.64
   2  -8   0   53.11    4.78
  -2   8   0   49.62    3.19
   2  -8   1   42.71    3.19
  -2   8  -1   39.00    3.34
   2  -8   2  163.04    6.75
  -2   8  -2  152.64    6.75
   2  -8   3   33.84    3.03
  -2   8  -3   31.79    3.57
   2  -8   4  108.03    5.08
  -2   8  -4   97.34    5.01
   2  -8   5   75.34    4.63
  -2   8  -5   82.24    5.01
   2  -8   6  299.14   10.85
  -2   8  -6  310.14   10.77
   2  -8   7   38.39    3.26
  -2   8  -7   34.22    3.11
   2  -8   8   -5.01    3.41
  -2   8  -8    1.44    3.19
   2  -8   9   40.28    3.72
  -2   8  -9   34.22    5.01
   2  -8  10    3.72    2.50
  -2   8 -10   10.70    4.32
   2  -8  11   29.66    3.57
  -2   8 -11   36.64    5.08
   2  -7 -16   49.92    8.50
  -2   7  16   35.28   11.00
   2  -7 -15    6.30    5.61
  -2   7  15    1.14    4.55
   2  -7 -14    0.68    5.16
  -2   7  14    7.66    8.35
   2  -7 -13   27.01    4.40
  -2   7  13   28.98    3.72
   2  -7 -12   63.88    6.30
  -2   7  12   62.29    4.48
   2  -7 -11   78.90    5.08
  -2   7  11   73.82    4.32
   2  -7 -10   54.55    3.72
  -2   7  10   57.43    3.41
   2  -7  -9    0.23    2.05
  -2   7   9    4.32    1.74
   2  -7  -8   78.29    3.41
  -2   7   8   79.89    3.72
   2  -7  -7   73.67    3.19
   2  -7  -6   12.67    1.59
  -2   7   6   11.99    2.35
   2  -7  -5    2.66    1.14
  -2   7   5    1.14    1.82
   2  -7  -4   72.98    5.23
  -2   7   4   73.13    4.10
   2  -7  -3   30.27    1.90
  -2   7   3   32.47    2.28
   2  -7  -2  224.72    9.33
  -2   7   2  234.50    8.27
   2  -7  -1  560.04   17.83
  -2   7   1  569.75   17.90
   2  -7   0   46.89    2.66
  -2   7   0   43.55    2.96
   2  -7   1   77.46    4.25
  -2   7  -1   72.45    4.86
   2  -7   2   25.11    2.50
  -2   7  -2   29.06    2.43
   2  -7   3   42.79    2.81
  -2   7  -3   42.11    2.81
   2  -7   4  399.81   20.03
  -2   7  -4  372.88   13.73
   2  -7   5   15.86    2.28
  -2   7  -5   11.61    2.43
   2  -7   6    2.28    2.43
  -2   7  -6    0.91    2.81
   2  -7   7   78.60    5.01
  -2   7  -7   79.43    4.25
   2  -7   8   60.31    5.23
  -2   7  -8   53.94    4.17
   2  -7   9  272.44    9.03
  -2   7  -9  263.71    9.33
   2  -7  10   29.36    3.64
  -2   7 -10   28.90    3.34
   2  -7  11    5.16    2.81
  -2   7 -11    4.32    3.87
   2  -7  12    1.74    3.79
  -2   7 -12    3.41    4.93
   2  -6 -17   36.19    9.71
  -2   6  17   39.98   11.84
   2  -6 -16    9.63    5.46
  -2   6  16   -0.76    5.92
   2  -6 -15   12.67    4.70
  -2   6  15   14.57    4.93
   2  -6 -14   13.66    6.60
  -2   6  14   16.92    4.25
   2  -6 -13   62.36    4.25
  -2   6  13   59.40    4.32
   2  -6 -12  322.05   10.39
  -2   6  12  330.02   11.15
   2  -6 -11    2.35    2.88
  -2   6  11   -0.23    2.20
   2  -6 -10    9.86    2.28
  -2   6  10   13.20    2.28
   2  -6  -9  415.67   13.12
  -2   6   9  409.22   12.97
   2  -6  -8  473.25   12.44
  -2   6   8  441.39   12.37
   2  -6  -7  501.02   15.02
  -2   6   7  507.01   18.51
   2  -6  -6   97.94    3.87
  -2   6   6  102.87    3.87
   2  -6  -5  173.58    6.30
  -2   6   5  172.14    6.60
   2  -6  -4  164.40    6.37
  -2   6   4  169.03    9.33
   2  -6  -3 1138.52   32.85
  -2   6   3 1145.73   32.24
   2  -6  -2  274.94    8.95
  -2   6   2  278.28   10.47
   2  -6  -1    3.11    1.29
  -2   6   1    3.34    1.21
   2  -6   0  719.44   20.41
  -2   6   0  741.06   23.52
   2  -6   1  635.91   28.15
  -2   6  -1  674.45   19.12
   2  -6   2  269.55   14.57
  -2   6  -2  266.67   10.47
   2  -6   3  255.44    9.79
  -2   6  -3  244.67    7.89
   2  -6   4   94.45    4.48
  -2   6  -4  106.29    5.31
   2  -6   5  195.28    7.13
  -2   6  -5  202.71    7.89
   2  -6   6  403.84   15.55
  -2   6  -6  416.96   14.34
   2  -6   7   90.81    4.48
  -2   6  -7   98.70    5.54
   2  -6   8  103.48    5.01
  -2   6  -8  105.61    4.55
   2  -6   9  397.31   19.42
  -2   6  -9  382.44   12.44
   2  -6  10  157.65    6.15
  -2   6 -10  155.98    6.75
   2  -6  11  133.30    5.39
  -2   6 -11  130.03    6.15
   2  -6  12   21.24    3.26
  -2   6 -12   24.20    4.63
   2  -6  13    5.16    3.11
  -2   6 -13   10.09    4.02
   2  -5 -18    3.57    5.46
  -2   5  18    0.46   10.01
   2  -5 -17   43.47   10.09
  -2   5  17   60.39    7.97
   2  -5 -16  133.07    7.89
  -2   5  16  132.61    6.90
   2  -5 -15  172.44   11.53
  -2   5  15  177.68    8.04
   2  -5 -14   30.95    4.32
  -2   5  14   30.80    3.95
   2  -5 -13  259.39    7.89
  -2   5  13  240.80    7.51
   2  -5 -12  482.66   20.26
  -2   5  12  482.51   13.66
   2  -5 -11  127.08    7.21
  -2   5  11  117.14    5.23
   2  -5 -10  321.75   10.39
  -2   5  10  324.10   10.09
   2  -5  -9  303.54    9.63
  -2   5   9  283.13    9.41
   2  -5  -8  128.74    4.63
  -2   5   8  127.46    5.31
   2  -5  -7 1540.84   39.15
  -2   5   7 1552.45   53.03
   2  -5  -6   49.69    2.66
  -2   5   6   53.11    2.81
   2  -5  -5  884.67   23.14
  -2   5   5  877.39   22.15
   2  -5  -4  685.75   18.21
  -2   5   4  694.71   18.66
   2  -5  -3  851.60   23.37
  -2   5   3  878.53   26.86
   2  -5  -2 1782.32   47.26
  -2   5   2 1942.85   54.62
  -2   5   1  321.29   11.46
   2  -5   0  724.90   20.94
  -2   5   0  739.62   20.94
   2  -5   1  351.34   11.08
  -2   5  -1  356.19   11.46
   2  -5   2  885.43   26.25
  -2   5  -2  897.34   25.42
   2  -5   3  534.48   16.92
  -2   5  -3  500.79   15.70
   2  -5   4  458.76   15.02
  -2   5  -4  491.46   15.63
   2  -5   5  125.18    8.65
  -2   5  -5  135.04    5.84
   2  -5   6  142.40    5.92
  -2   5  -6  145.59    7.28
   2  -5   7  310.90   12.06
  -2   5  -7  305.44   11.76
   2  -5   8 1087.84   31.86
  -2   5  -8 1088.45   31.56
   2  -5   9  228.51    8.04
  -2   5  -9  229.87    9.63
   2  -5  10  156.89    6.98
  -2   5 -10  152.34    7.43
   2  -5  11   81.18    5.01
  -2   5 -11   76.70    4.93
   2  -5  12   78.67    4.32
  -2   5 -12   73.51    4.02
   2  -5  13  103.86    5.61
   2  -5  14   58.42    6.45
  -2   5 -14   42.49    9.48
   2  -4 -18   33.99    8.19
  -2   4  18   35.96    8.72
   2  -4 -17   29.28    6.45
  -2   4  17   18.28    5.84
   2  -4 -16  145.06    6.37
  -2   4  16  147.18    7.43
   2  -4 -15   -1.06    5.54
  -2   4  15    3.03    4.02
   2  -4 -14  141.11    5.99
  -2   4  14  144.07    6.37
   2  -4 -13  194.14    6.83
  -2   4  13  197.40    7.81
   2  -4 -12  297.24   10.17
  -2   4  12  294.82    9.33
   2  -4 -11  241.10    7.89
  -2   4  11  232.83    8.04
   2  -4 -10  167.74    6.30
  -2   4  10  168.57    7.06
   2  -4  -9  537.28   17.22
  -2   4   9  533.57   16.99
   2  -4  -8  562.93   17.60
  -2   4   8  571.04   17.45
   2  -4  -7  101.28    4.70
  -2   4   7  109.47    6.60
   2  -4  -6    2.66    0.99
  -2   4   6    3.87    1.21
   2  -4  -5  728.09   19.65
  -2   4   5  728.24   25.42
   2  -4  -4 1296.25   33.31
  -2   4   4 1321.66   34.29
   2  -4  -3 1257.56   33.61
  -2   4   3 1290.79   34.22
   2  -4  -2  852.05   22.38
  -2   4   2  888.92   23.67
   2  -4  -1   73.36    3.03
  -2   4   1   77.84    3.79
   2  -4   0 1353.53   36.19
  -2   4   0 1328.19   36.11
   2  -4   1 1155.90   32.32
  -2   4  -1 1271.59   35.05
   2  -4   2  563.99   16.61
  -2   4  -2  564.06   17.90
   2  -4   3  248.08   14.87
  -2   4  -3  231.77    9.33
   2  -4   4  499.73   16.99
  -2   4  -4  519.30   15.93
   2  -4   5   20.64    3.41
  -2   4  -5   21.93    2.20
   2  -4   6  916.46   26.48
  -2   4  -6  968.05   28.83
   2  -4   7  200.89    7.21
  -2   4  -7  203.02    7.74
   2  -4   8   84.51    4.10
  -2   4  -8   89.90    4.32
   2  -4   9  285.03   10.62
  -2   4  -9  300.73   10.85
   2  -4  10   62.82    3.95
   2  -4  11   80.27    7.06
   2  -4  12  117.14    5.54
  -2   4 -12  116.00    5.92
   2  -4  13    1.74    3.72
  -2   4 -13    3.11    3.34
   2  -4  14  131.63    4.86
  -2   4 -14  130.57    5.92
   2  -4  15   65.62    5.39
  -2   4 -15   69.42    5.08
   2  -3 -18   54.78    5.69
  -2   3  18   55.61    6.45
   2  -3 -17   -2.96    5.84
  -2   3  17    1.97    5.39
   2  -3 -16  459.07   13.20
  -2   3  16  443.29   13.20
   2  -3 -15   64.03    4.86
  -2   3  15   59.40    5.08
   2  -3 -14   75.03    4.55
  -2   3  14   77.99    4.63
   2  -3 -13   98.55    7.89
  -2   3  13   98.25    5.69
   2  -3 -12  176.16    6.98
  -2   3  12  180.41    6.75
   2  -3 -11  496.77   13.50
  -2   3  11  467.18   14.57
   2  -3 -10  111.37    4.78
  -2   3  10  112.21    4.86
   2  -3  -9  204.23    8.12
  -2   3   9  194.37    6.22
   2  -3  -8  282.60    9.56
  -2   3   8  282.68    9.63
   2  -3  -7    2.58    1.29
  -2   3   7    1.97    1.37
   2  -3  -6  355.74   11.91
  -2   3   6  365.52   11.91
   2  -3  -5   76.70    3.87
  -2   3   5   79.74    3.72
   2  -3  -4 1028.82   27.16
  -2   3   4 1072.52   30.57
   2  -3  -3 1935.12   48.86
  -2   3   3 1963.04   51.66
   2  -3  -2  191.26    8.04
  -2   3   2  182.46    7.66
   2  -3  -1 1499.87   38.69
  -2   3   1 1558.14   41.42
   2  -3   0  239.96    8.35
  -2   3   0  255.90    8.50
   2  -3   1  496.70   14.79
  -2   3  -1  506.94   14.87
   2  -3   2 1137.92   33.84
  -2   3  -2 1096.57   33.84
   2  -3   3  256.81    8.95
  -2   3  -3  272.97    8.88
   2  -3   4   39.83    2.58
  -2   3  -4   33.84    2.50
   2  -3   5  253.54    9.63
  -2   3  -5  254.76    9.33
   2  -3   6  791.36   24.43
  -2   3  -6  795.53   22.84
   2  -3   7 1018.58   31.79
  -2   3  -9  107.05    5.61
   2  -3  10    2.12    2.20
  -2   3 -10    1.74    2.58
   2  -3  11  303.92   10.47
  -2   3 -11  302.10   10.85
   2  -3  12  160.00    6.83
  -2   3 -12  168.12    6.22
   2  -3  13   31.48    2.96
  -2   3 -13   30.19    3.19
   2  -3  14  165.01    6.52
  -2   3 -14  160.00    6.37
   2  -3  15    9.71    3.41
  -2   3 -15    8.27    3.72
   2  -3  16   88.00    5.46
  -2   3 -16   96.58    5.39
   2  -2 -18   66.23    7.21
  -2   2  18   75.56    7.81
   2  -2 -17   56.22    5.23
  -2   2  17   57.96    5.39
   2  -2 -16  266.82   11.46
  -2   2  16  262.34    9.10
   2  -2 -15    9.10    4.48
  -2   2  15    5.31    3.19
   2  -2 -14   48.93    5.54
  -2   2  14   47.95    3.79
   2  -2 -13  111.14    7.81
  -2   2  13  111.30    5.54
   2  -2 -12  216.83    7.89
  -2   2  12  218.80    7.89
   2  -2 -11  639.17   26.25
  -2   2  11  626.58   17.45
   2  -2 -10  172.29    6.52
  -2   2  10  180.33    6.83
   2  -2  -9  407.33   13.12
  -2   2   9  381.08   13.05
   2  -2  -8  343.14   11.99
  -2   2   8  344.20   12.59
   2  -2  -7   63.88    3.26
  -2   2   7   68.36    4.02
   2  -2  -6  365.07   11.84
  -2   2   6  348.68   11.91
   2  -2  -5  530.53   16.92
  -2   2   5  548.06   17.07
   2  -2  -4  316.51   10.55
  -2   2   4  330.40   10.39
   2  -2  -3 1058.48   27.08
  -2   2   3 1088.45   27.77
   2  -2  -2   33.15    1.97
  -2   2   2   30.35    1.74
   2  -2  -1 2021.00   54.55
  -2   2   1 2036.55   50.60
   2  -2   0  778.61   20.64
  -2   2   0  805.24   23.29
   2  -2   1 3544.31   87.09
  -2   2  -1 3817.35   95.97
   2  -2   2  250.13    8.42
  -2   2  -2  251.04    8.72
   2  -2   3  669.06   20.18
  -2   2  -3  714.66   21.77
   2  -2   4   81.48    4.63
  -2   2  -4   82.47    4.40
   2  -2   5  921.39   37.86
  -2   2  -6  712.00   22.15
   2  -2   7  802.59   22.99
  -2   2  -7  831.11   22.30
   2  -2   8  407.93   17.83
  -2   2  -8  392.99   12.06
   2  -2   9    5.01    1.67
  -2   2  -9    2.88    1.97
   2  -2  10  444.27   15.02
  -2   2 -10  465.29   15.17
   2  -2  11   97.87    5.77
  -2   2 -11  105.91    5.31
   2  -2  12  184.89    7.66
  -2   2 -12  182.08    7.13
   2  -2  13   47.11    4.02
  -2   2 -13   49.77    3.79
   2  -2  14   59.10    4.10
  -2   2 -14   53.33    4.32
   2  -2  15  137.24    5.84
  -2   2 -15  135.35    5.92
   2  -2  16   93.85    6.52
  -2   2 -16  102.80    6.52
   2  -1 -17  273.04    9.41
  -2   1  17  257.64    7.89
   2  -1 -16   25.72    3.95
  -2   1  16   24.28    4.40
   2  -1 -15   88.76    6.07
  -2   1  15   83.83    5.23
   2  -1 -14   63.20    4.55
  -2   1  14   72.45    4.86
   2  -1 -13  138.30    8.95
  -2   1  13  154.99    6.90
   2  -1 -12  127.38    5.84
  -2   1  12  129.81    5.69
   2  -1 -11   84.29    4.25
  -2   1  11   81.86    4.48
   2  -1 -10  123.36    5.46
  -2   1  10  118.58    6.52
   2  -1  -9   30.73    2.58
  -2   1   9   31.56    2.50
   2  -1  -8  162.28    6.52
  -2   1   8  160.68    6.68
   2  -1  -7  553.75   18.81
  -2   1   7  540.55   16.16
   2  -1  -6  560.27   19.73
  -2   1   6  581.89   17.60
   2  -1  -5  867.98   25.26
  -2   1   5  892.64   25.79
   2  -1  -4   92.25    3.87
  -2   1   4   92.86    4.78
   2  -1  -3  288.37    8.95
  -2   1   3  284.04    9.56
   2  -1  -2  323.04   11.00
  -2   1   2  307.79   10.39
   2  -1  -1  274.33    9.26
  -2   1   1  263.71    9.63
   2  -1   0   86.03    3.64
  -2   1   0   85.35    3.64
   2  -1   1  202.49    7.43
  -2   1  -1  217.96    7.89
   2  -1   3  236.02   10.24
  -2   1  -3  244.06    8.35
   2  -1   4  131.78    6.22
  -2   1  -4  141.04    5.31
   2  -1   5 1462.02   40.44
  -2   1  -5 1483.03   41.57
   2  -1   6  836.42   27.99
  -2   1  -6  851.90   24.13
   2  -1   7  220.16    7.97
  -2   1  -7  207.04    7.21
   2  -1   8  413.70   15.93
  -2   1  -8  399.44   12.59
   2  -1   9  476.74   14.95
  -2   1  -9  487.89   15.86
   2  -1  10  787.26   24.05
  -2   1 -10  796.97   21.55
   2  -1  11    4.32    1.74
  -2   1 -11    2.96    1.97
   2  -1  12   26.70    2.66
  -2   1 -12   29.66    3.41
   2  -1  13   -1.06    2.35
  -2   1 -13    1.82    2.58
   2  -1  14   11.23    3.26
  -2   1 -14    6.60    3.41
   2  -1  15  149.38    6.75
  -2   1 -15  149.76    6.98
   2  -1  16   70.40    4.48
  -2   1 -16   69.80    4.70
   2  -1  17    7.81    5.39
  -2   1 -17    7.13    5.31
   2   0 -17  161.59    7.06
  -2   0  17  166.22    7.51
   2   0 -16   37.63    4.32
  -2   0  16   41.35    4.02
   2   0 -15   64.11    4.86
  -2   0  15   65.70    4.86
   2   0 -14   51.44    4.78
  -2   0  14   47.04    3.49
   2   0 -13   56.52    4.25
  -2   0  13   57.05    3.34
   2   0 -12  728.24   22.61
  -2   0  12  734.54   20.18
   2   0 -11    1.37    1.97
  -2   0  11    5.54    1.90
   2   0 -10   -1.14    1.90
  -2   0  10    1.59    1.52
   2   0  -9   70.18    3.64
  -2   0   9   68.96    3.64
   2   0  -8   63.65    3.34
  -2   0   8   60.92    3.19
   2   0  -7  103.10    8.35
  -2   0   7  109.17    5.39
   2   0  -6 1085.34   31.11
  -2   0   6 1119.56   33.68
   2   0  -5   72.76    3.95
  -2   0   5   74.27    3.64
   2   0  -4    9.94    1.29
  -2   0   4   14.26    2.12
   2   0  -3  491.38   14.72
  -2   0   3  522.19   15.70
   2   0  -2  694.93   20.56
  -2   0   2  674.68   20.18
  -2   0   0   98.47    4.17
   2   0   1   53.33    2.73
  -2   0  -1   56.29    2.43
   2   0   2  204.76    7.13
  -2   0  -2  208.94    7.06
   2   0   3  325.31   10.09
  -2   0  -3  326.30   10.17
   2   0   4  348.00   12.52
  -2   0  -4  362.34   11.68
   2   0   5   59.18    3.11
  -2   0  -5   59.33    3.34
   2   0   6 1211.89   34.82
  -2   0  -6 1270.91   33.61
   2   0   7  110.01    5.08
  -2   0  -7  111.83    4.70
   2   0   8   37.63    2.28
  -2   0  -8   42.26    2.43
   2   0   9   60.31    3.72
  -2   0  -9   59.86    3.26
   2   0  10  521.96   15.32
  -2   0 -10  535.39   17.90
   2   0  11  264.39    9.71
  -2   0 -11  270.16    9.10
   2   0  12   84.21    4.86
  -2   0 -12   84.89    4.17
   2   0  13    1.37    2.43
  -2   0 -13    2.88    4.78
   2   0  14    5.69    3.03
  -2   0 -14    5.61    3.34
   2   0  15  224.03    8.80
  -2   0 -15  229.19   10.01
   2   0  16   39.75    3.72
  -2   0 -16   40.21    4.25
   2   0  17    9.86    4.86
  -2   0 -17    4.48    3.87
   2   1 -17    4.17    5.54
   2   1 -16    3.49    3.57
  -2  -1  16   -0.15    3.11
   2   1 -15   52.27    5.08
  -2  -1  15   47.64    4.48
   2   1 -14  165.84    6.45
  -2  -1  14  158.79    6.83
   2   1 -13  139.37    6.45
  -2  -1  13  138.91    7.81
   2   1 -12  195.20    7.81
  -2  -1  12  192.02    7.36
   2   1 -11   20.26    2.58
  -2  -1  11   21.01    2.43
   2   1 -10  434.03   15.02
  -2  -1  10  425.99   14.87
   2   1  -9    9.79    1.90
  -2  -1   9   10.32    1.59
   2   1  -8  139.97    6.30
  -2  -1   8  140.43    6.68
   2   1  -7  286.09    9.18
  -2  -1   7  283.74   10.70
   2   1  -6 1803.19   46.89
  -2  -1   6 1735.66   49.24
   2   1  -5   18.28    1.82
  -2  -1   5   11.61    1.74
  -2  -1   3  296.26    9.33
   2   1  -2  493.81   15.10
  -2  -1   2  522.26   14.19
   2   1  -1 5631.46  124.57
  -2  -1   1 5408.19  175.25
   2   1   0 2953.85   72.45
  -2  -1   0 2897.48   69.65
   2   1   1  382.52    9.56
  -2  -1  -1  380.47    9.86
   2   1   2  590.24   17.30
  -2  -1  -2  628.70   16.99
   2   1   3  287.15   11.91
  -2  -1  -3  280.48    8.88
   2   1   4 3925.84   91.80
  -2  -1  -4 3969.85   93.01
   2   1   5 2203.91   54.93
  -2  -1  -5 2250.64   58.80
   2   1   6  464.22   16.24
  -2  -1  -6  478.79   20.03
   2   1   7  724.22   21.17
  -2  -1  -7  734.91   21.62
   2   1   8   70.10    3.87
  -2  -1  -8   65.70    3.64
   2   1   9  277.97   10.09
  -2  -1  -9  281.77    9.71
   2   1  10  225.09    8.57
  -2  -1 -10  219.25    8.50
   2   1  11  352.63   11.84
  -2  -1 -11  364.31   12.52
   2   1  12   23.59    2.81
  -2  -1 -12   27.92    2.81
   2   1  13   68.20    3.87
  -2  -1 -13   76.47    4.40
   2   1  14  423.71   12.82
  -2  -1 -14  410.66   13.05
   2   1  15  333.20   11.08
  -2  -1 -15  332.67   11.30
   2   1  16  169.64    7.36
  -2  -1 -16  171.23    7.74
   2   1  17   10.09    4.63
  -2  -1 -17   17.30    5.16
   2   1  18   14.04    5.99
  -2  -1 -18   12.97    4.70
   2   2 -16    4.17    3.95
  -2  -2  16    8.88    3.87
   2   2 -15   72.60    5.92
  -2  -2  15   63.12    4.78
   2   2 -14  286.77   10.01
  -2  -2  14  286.55    9.94
   2   2 -13  370.45   13.96
  -2  -2  13  398.90   11.68
   2   2 -12  472.11   13.05
  -2  -2  12  480.16   13.96
   2   2 -11  316.89   11.99
  -2  -2  11  332.82   11.91
   2   2 -10    5.54    3.64
  -2  -2  10    3.11    2.12
   2   2  -9   53.79    3.11
  -2  -2   9   51.74    3.72
   2   2  -8  551.09   26.17
  -2  -2   6  781.65   24.43
   2   2  -5  181.55    7.51
  -2  -2   5  179.80    6.83
   2   2  -4 1162.72   32.24
  -2  -2   4 1175.24   32.70
   2   2  -3 9999.00  317.35
   2   2  -2 4106.63   97.11
  -2  -2   2 4171.57   99.61
   2   2  -1 1292.30   32.24
  -2  -2   1 1308.31   44.84
   2   2   0 1404.43   35.66
  -2  -2   0 1413.69   36.64
   2   2   1  804.41   21.17
  -2  -2  -1  821.10   22.61
   2   2   2  496.70   12.97
  -2  -2  -2  524.23   20.41
   2   2   3  642.97   17.60
  -2  -2  -3  650.02   23.59
   2   2   4  460.73   13.88
  -2  -2  -4  470.75   13.88
   2   2   5  377.66   12.97
  -2  -2  -5  388.43   12.59
   2   2   6 3737.54   93.09
  -2  -2  -6 3724.49   90.66
   2   2   7 2815.92   68.81
  -2  -2  -7 2835.95   71.54
   2   2   8    2.35    1.29
  -2  -2  -8    3.64    1.44
   2   2   9  852.89   27.99
  -2  -2  -9  890.36   24.73
   2   2  10   95.82    4.40
  -2  -2 -10  104.24    5.69
   2   2  11  193.76    7.51
  -2  -2 -11  185.80    6.98
   2   2  12   79.20    4.32
  -2  -2 -12   79.43    4.48
   2   2  13   64.87    3.95
  -2  -2 -13   67.07    4.40
   2   2  14  293.30   10.62
  -2  -2 -14  311.28   10.17
   2   2  15  269.48    9.56
  -2  -2 -15  266.90    9.33
   2   2  16  267.35    9.94
  -2  -2 -16  270.46   11.15
   2   2  17    2.96    4.93
  -2  -2 -17    3.72    5.16
   2   2  18   57.66    5.01
  -2  -2 -18   51.74    5.61
   2   3 -15  216.90    8.50
  -2  -3  15  216.29    8.04
   2   3 -14    4.63    4.40
  -2  -3  14    6.75    3.57
   2   3 -13   96.27    6.90
  -2  -3  13   91.57    4.86
   2   3 -12  127.15    7.59
  -2  -3  12  119.34    6.22
   2   3 -11  280.10   10.70
  -2  -3   9  174.72    6.68
   2   3  -8    9.41    2.35
  -2  -3   8    4.17    1.97
   2   3  -7  616.11   20.41
  -2  -3   7  584.02   20.41
   2   3  -6   22.68    2.35
  -2  -3   6   17.15    1.97
   2   3  -5    4.78    1.37
  -2  -3   5    4.17    1.14
   2   3  -4  211.59    9.03
  -2  -3   4  199.38    8.65
   2   3  -3  874.36   24.35
  -2  -3   3  873.98   27.24
   2   3  -2 4199.57  101.51
  -2  -3   2 4258.74  101.66
   2   3  -1  985.80   37.33
  -2  -3   1  929.89   31.48
   2   3   0  291.40    8.19
  -2  -3   0  285.86    8.42
   2   3   1   25.42    1.29
  -2  -3  -1   27.24    1.67
   2   3   2 2162.49   50.38
  -2  -3  -2 2173.79   49.62
   2   3   3  647.29   16.46
  -2  -3  -3  643.57   17.30
   2   3   4  108.34    5.08
  -2  -3  -4  111.75    4.25
   2   3   5  271.52   12.59
  -2  -3  -5  272.59    8.65
  -2  -3  -6   84.59    3.57
   2   3   7  441.24   15.10
  -2  -3  -7  429.63   13.96
   2   3   8  622.33   26.93
  -2  -3  -8  661.17   20.41
   2   3   9  471.74   15.32
  -2  -3  -9  465.59   14.87
   2   3  10  259.61    9.71
  -2  -3 -10  262.12   10.09
   2   3  11  105.76    5.08
  -2  -3 -11  102.04    4.93
   2   3  12   31.86    3.11
  -2  -3 -12   31.03    3.34
   2   3  13   81.63    4.32
  -2  -3 -13   83.76    4.25
   2   3  14  542.37   14.49
  -2  -3 -14  579.39   15.78
   2   3  15   48.02    4.02
  -2  -3 -15   47.26    4.78
   2   3  16   46.73    4.70
  -2  -3 -16   48.17    7.13
   2   3  17    2.28    5.16
  -2  -3 -17    3.79    5.16
   2   3  18   78.37    4.40
  -2  -3 -18   69.11   12.14
   2   4 -15   93.92    6.45
  -2  -4  15   81.33    5.69
   2   4 -14   40.51    4.63
   2   4 -12    3.34    3.64
  -2  -4  12   12.82    3.19
   2   4 -11   24.66    3.41
  -2  -4  11   20.48    3.26
   2   4 -10  204.99    8.50
  -2  -4  10  193.38    7.59
   2   4  -9  147.26    6.45
  -2  -4   9  163.95    6.52
   2   4  -8  990.66   27.77
  -2  -4   8  960.39   24.50
   2   4  -7  937.10   28.83
  -2  -4   7  993.47   26.78
   2   4  -6   51.97    3.95
  -2  -4   6   56.44    3.34
   2   4  -5  415.75   13.43
  -2  -4   5  410.74   13.20
   2   4  -4  481.07   14.95
  -2  -4   4  446.85   14.49
   2   4  -3  311.66   15.93
  -2  -4   3  319.55   11.08
  -2  -4   2 3110.43   72.07
   2   4  -1 1727.62   68.51
  -2  -4   1 1753.72   46.73
   2   4   0 1099.83   29.51
  -2  -4   0 1107.04   29.13
   2   4   1 1649.56   59.48
  -2  -4  -1 1576.42   39.37
   2   4   2 2159.53   50.00
  -2  -4  -2 2054.76   65.85
   2   4   3 1912.05   44.08
   2   4   4   10.39    0.91
  -2  -4  -4    9.79    0.76
   2   4   5  723.00   25.95
  -2  -4  -5  716.40   18.28
   2   4   6 1261.58   46.89
  -2  -4  -6 1251.56   33.00
   2   4   7 1031.40   39.15
  -2  -4  -7 1052.57   26.86
   2   4   8   58.34    3.03
  -2  -4  -8   61.15    3.26
   2   4   9  206.28    7.66
  -2  -4  -9  210.83    7.74
   2   4  10  306.27   10.62
  -2  -4 -10  307.86   11.00
   2   4  11  170.55    6.30
  -2  -4 -11  182.46    9.26
   2   4  12   69.57    4.25
  -2  -4 -12   65.24    4.02
   2   4  13  150.37    6.60
  -2  -4 -13  137.77    6.22
   2   4  14  210.15    7.51
  -2  -4 -14  209.69    7.28
   2   4  15  421.66   13.50
  -2  -4 -15  433.35   12.97
   2   4  16  160.76    7.66
  -2  -4 -16  148.17    8.35
   2   4  17   39.68    5.61
  -2  -4 -17   21.09    5.31
   2   4  18   83.38    6.83
   2   5 -14   94.30    5.46
  -2  -5  14  103.33    4.63
   2   5 -13   34.06    4.70
  -2  -5  13   38.84    3.64
   2   5 -12   66.23    4.10
  -2  -5  12   74.65    5.01
   2   5 -11  190.27    8.42
  -2  -5  11  183.98    7.59
   2   5 -10  107.81    5.69
  -2  -5  10  102.95    5.61
   2   5  -9   29.44    3.11
  -2  -5   9   35.28    3.26
   2   5  -8   74.05    4.10
  -2  -5   8   69.49    3.72
   2   5  -7  572.64   16.24
  -2  -5   7  590.47   17.90
   2   5  -6  815.03   23.82
  -2  -5   6  802.13   23.06
  -2  -5   5  379.71   12.37
   2   5  -4  696.53   20.41
  -2  -5   4  710.71   21.24
   2   5  -3  748.34   22.00
  -2  -5   3  693.42   21.55
   2   5  -2 1199.22   30.88
  -2  -5   2 1261.35   32.17
  -2  -5   1   26.93    1.90
  -2  -5   0  784.23   22.84
  -2  -5  -1  403.30   11.00
  -2  -5  -2 1318.25   33.00
   2   5   3 1500.71   46.66
  -2  -5  -3 1554.42   49.39
   2   5   6  140.81    4.25
  -2  -5  -6  135.80    5.69
   2   5   7  527.12   13.81
  -2  -5  -7  538.42   13.66
   2   5   8  570.21   16.69
  -2  -5  -8  596.38   15.10
   2   5   9  500.11   15.55
  -2  -5  -9  523.70   15.40
   2   5  10   16.01    1.67
  -2  -5 -10   16.69    1.97
   2   5  11  406.64   13.28
  -2  -5 -11  420.07   12.44
   2   5  12  112.74    6.22
  -2  -5 -12  112.13    8.80
   2   5  13  158.41    6.90
  -2  -5 -13  162.51    6.75
   2   5  14  115.54    5.84
  -2  -5 -14  114.56    5.39
   2   5  15    8.42    5.31
  -2  -5 -15    1.90    3.79
   2   5  16    6.90    4.32
  -2  -5 -16    4.78    4.63
   2   5  17  101.13    6.37
  -2  -5 -17   91.27    5.61
   2   5  18   64.79   12.52
   2   6 -13   78.45    9.03
  -2  -6  13   78.98    5.23
   2   6 -12    0.76    4.32
  -2  -6  12   -0.61    2.73
   2   6 -11  282.68   10.01
  -2  -6  11  278.50    9.10
   2   6 -10    5.77    4.78
  -2  -6  10    2.73    2.58
   2   6  -9   78.37    4.78
  -2  -6   9   81.18    3.79
   2   6  -8  140.20    9.48
  -2  -6   8  167.89    6.83
   2   6  -7  134.51    6.30
  -2  -6   7  128.97    5.01
   2   6  -6  275.62   10.09
  -2  -6   6  278.20    9.56
   2   6  -5  140.05    6.37
  -2  -6   5  128.44    5.31
   2   6  -4  202.87    7.81
  -2  -6   4  199.07    7.06
   2   6  -3  108.64    4.48
  -2  -6   3  107.50    4.86
  -2  -6   2   23.67    2.12
   2   6  -1   12.44    2.58
  -2  -6   1   12.90    1.44
   2   6   0   49.16    3.79
  -2  -6   0   51.06    2.35
   2   6   1 1288.59   42.49
  -2  -6  -1 1163.33   28.37
  -2  -6  -2  733.70   18.74
   2   6   8  143.54    5.01
  -2  -6  -8  126.85    5.23
   2   6   9    1.74    1.44
  -2  -6  -9    0.68    1.67
   2   6  10   32.93    3.57
  -2  -6 -10   34.97    3.11
   2   6  11  188.75    7.36
  -2  -6 -11  183.37    6.37
   2   6  12  163.64    6.68
  -2  -6 -12  165.46    6.52
   2   6  13  138.08    5.84
  -2  -6 -13  133.98    5.54
   2   6  14  103.41    5.46
  -2  -6 -14  101.36    5.31
   2   6  15    1.06    3.57
  -2  -6 -15    4.55    7.89
   2   6  16   15.10    5.01
  -2  -6 -16   11.30    5.69
   2   6  17    7.89    7.43
  -2  -6 -17   11.46    7.66
   2   7 -12   -1.67    3.95
  -2  -7  12   -0.91    3.57
   2   7 -11  103.48    5.54
  -2  -7  11  112.05    5.31
   2   7 -10   90.13    5.84
  -2  -7  10   96.50    4.93
   2   7  -9    5.54    3.11
  -2  -7   9    6.07    2.12
   2   7  -8    1.90    2.88
  -2  -7   8    2.05    2.12
   2   7  -7   66.91    5.84
  -2  -7   7   57.66    3.79
   2   7  -6  460.05   13.12
  -2  -7   6  455.35   14.34
   2   7  -5  109.40    5.61
  -2  -7   5  109.17    5.69
   2   7  -4  286.09   15.55
  -2  -7   4  276.23   10.01
   2   7  -3  195.28   11.38
  -2  -7   3  207.34    8.35
   2   7  -2   -0.99    1.82
  -2  -7   2   -0.38    1.52
   2   7  -1    3.03    1.52
  -2  -7   1    3.79    1.44
  -2  -7   0    5.08    1.44
   2   7   1    9.63    2.28
  -2  -7  -1    9.71    1.29
   2   7   2  172.37    8.65
  -2  -7  -2  168.57    5.99
   2   7  11   11.76    1.74
  -2  -7 -11    9.94    1.74
   2   7  12   76.70    3.49
  -2  -7 -12   75.26    4.25
   2   7  13   81.78    4.10
  -2  -7 -13   87.09    4.48
   2   7  14    7.43    3.72
  -2  -7 -14    8.57    5.69
   2   7  15   21.77    6.15
  -2  -7 -15   22.00    5.23
   2   7  16   29.44    5.77
  -2  -7 -16   29.59    8.42
   2   8 -12  143.54    7.66
  -2  -8  12  138.00    7.13
   2   8 -11  112.74    6.52
  -2  -8  11  107.65    6.30
   2   8 -10   12.67    4.48
  -2  -8  10   11.30    3.64
   2   8  -9   -1.74    3.64
  -2  -8   9    0.68    2.43
   2   8  -8    5.39    4.17
  -2  -8   8    6.37    2.35
   2   8  -7    6.98    5.39
  -2  -8   7    5.46    3.03
  -2  -8   6   22.68    3.03
   2   8  -5   22.00    3.11
  -2  -8   5   26.40    3.03
   2   8  -4  122.90    8.19
  -2  -8   4  133.68    5.77
   2   8  -3  219.33    7.66
  -2  -8   3  212.88    7.28
   2   8  -2  269.40    9.63
  -2  -8   2  283.28    9.63
   2   8  -1  167.36    7.74
  -2  -8   1  171.53    6.52
   2   8   0  262.42   11.99
  -2  -8   0  249.83    8.65
   2   8   1   30.04    2.81
  -2  -8  -1   33.15    2.20
   2   8   2   29.36    2.73
  -2  -8  -2   30.42    2.66
   2   9 -11    4.17    4.86
  -2  -9  11    1.21    3.57
   2   9 -10   82.62    5.77
  -2  -9  10   79.05    5.01
   2   9  -9   81.71    6.15
  -2  -9   9   94.07    4.86
   2   9  -8   64.11    5.92
  -2  -9   8   65.02    4.40
   2   9  -7  137.09    6.68
  -2  -9   7  142.55    5.16
   2   9  -6    5.69    5.84
  -2  -9   6    3.95    3.41
   2   9  -5   16.08    4.78
  -2  -9   5    8.27    3.03
   2   9  -4    4.70    3.41
  -2  -9   4    3.49    2.88
   2   9  -3    6.60    2.88
  -2  -9   3    6.45    2.35
   2   9  -2    7.36    4.10
  -2  -9   2    5.69    2.28
   2   9  -1  124.12    8.12
  -2  -9   1  137.24    5.84
   2   9   0  102.57    6.45
  -2  -9   0  100.14    4.86
   2   9   1   52.27    2.58
  -2  -9  -1   51.29    3.03
   2   9   2   61.68    2.73
  -2  -9  -2   61.45    2.58
   2  10 -10   -1.67    5.31
  -2 -10  10   -0.83    2.12
   2  10  -9   13.20    6.83
  -2 -10   9    6.22    5.08
   2  10  -8   42.26    5.77
  -2 -10   8   48.48    4.40
   2  10  -7  122.75    9.03
  -2 -10   7  112.66    7.36
   2  10  -6   13.50    6.83
  -2 -10   6    1.97    6.22
   2  10  -5   36.72    7.43
  -2 -10   5   29.51    4.10
   2  10  -4   -1.59    5.69
  -2 -10   4    5.61    3.34
   2  10  -3   52.12    3.95
  -2 -10   3   47.34    3.57
  -2 -10   2   28.75    3.87
   2  10  -1   67.37    4.25
  -2 -10   1   64.18    4.63
   2  10   0   -1.14    2.43
  -2 -10   0   -0.99    2.28
   2  10   1   30.04    4.55
  -2 -10  -1   39.07    4.10
   2  11  -8   20.48    5.01
  -2 -11   8   17.15    5.77
   2  11  -7   24.20    6.52
  -2 -11   7   32.77    4.63
   2  11  -6   31.41    6.07
  -2 -11   6   25.34    4.25
  -2 -11   5   19.57    3.95
   2  11  -4    3.19    4.17
  -2 -11   4   12.14    3.72
   2  11  -3    6.37    5.77
  -2 -11   3    2.20    3.34
   2  11  -2    7.21    5.46
  -2 -11   2    6.83    3.95
   2  11  -1  179.20   11.23
  -2 -11   1  168.80    6.45
   2  11   0   89.14    6.15
  -2 -11   0  110.61    5.01
   2  11   1   72.91    4.70
  -2 -11  -1   80.80    5.54
   2  12  -7   63.65    5.39
  -2 -12   7   72.76    8.88
   2  12  -6   23.90    7.21
  -2 -12   6   31.41    7.51
   2  12  -5   47.11    7.74
  -2 -12   5   55.99    5.92
   2  12  -4   20.64    7.28
  -2 -12   4   26.02    4.55
   2  12  -3   10.01    5.01
  -2 -12   3   10.70    4.25
   2  12  -2   12.14    5.23
  -2 -12   2   23.90    7.89
  -2 -12   1    1.21    4.48
   2  12   0   -2.50    6.68
  -2 -12   0   -0.68    6.07
  -3  12   3    0.83    6.52
   3 -12  -2   22.61    6.37
  -3  12   2   22.38    8.95
   3 -12  -1   38.01    9.79
  -3  12   1   42.41    7.28
   3 -12   0   69.19    7.97
  -3  12   0   73.29    6.83
   3 -12   1   44.15    5.99
  -3  12  -1   43.17    6.83
   3 -12   2   70.86    9.26
  -3  12  -2   73.21    7.51
   3 -12   3   14.57    9.33
   3 -12   4   17.83    5.84
  -3  12  -4   19.88    5.77
   3 -12   5    6.83    8.12
   3 -11  -5  100.07    5.92
  -3  11   5  106.14    5.77
  -3  11   4   88.16    7.36
   3 -11  -3   17.60    4.25
  -3  11   3   12.37    5.84
   3 -11  -2    3.19    4.63
  -3  11   2    0.76    4.02
   3 -11  -1    1.59    5.84
  -3  11   1    5.92    4.55
   3 -11   0   78.45    5.23
  -3  11   0   72.83    5.46
   3 -11   1   89.90    5.39
  -3  11  -1   86.34    8.27
   3 -11   2   79.05    7.43
  -3  11  -2   77.91    6.07
   3 -11   3  113.34    6.90
  -3  11  -3  126.09    8.35
   3 -11   4   76.17    5.69
  -3  11  -4   70.56    6.68
   3 -11   5  115.01    9.03
  -3  11  -5  129.20    8.04
   3 -11   6   54.78    5.23
  -3  11  -6   47.95    5.39
   3 -11   7   -4.02    6.30
  -3  11  -7    5.84    5.99
  -3  11  -8    4.17    2.58
   3 -10  -7   42.86    3.49
  -3  10   7   44.00    3.79
   3 -10  -6   24.05    4.25
  -3  10   6   25.49    4.32
   3 -10  -5  157.95    5.92
  -3  10   5  150.59    5.69
   3 -10  -4  126.17    5.01
  -3  10   4  120.63    4.78
   3 -10  -3   61.38    6.30
  -3  10   3   82.54    4.86
   3 -10  -2   10.39    3.34
  -3  10   2   16.61    3.79
   3 -10  -1   41.50    3.87
  -3  10   1   36.95    3.87
   3 -10   0   18.28    3.34
  -3  10   0   21.32    4.02
   3 -10   1   23.14    3.72
  -3  10  -1   19.19    3.87
   3 -10   2    4.10    5.54
  -3  10  -2    5.08    4.02
   3 -10   3    6.30    5.08
  -3  10  -3   13.58    4.70
   3 -10   4   45.67    4.10
  -3  10  -4   39.75    5.01
   3 -10   5   84.97    5.77
  -3  10  -5  100.90    6.98
   3 -10   6   29.66    4.78
  -3  10  -6   28.07    5.99
   3 -10   7   11.08    4.17
  -3  10  -7   11.00    5.84
   3 -10   8   34.14    5.54
  -3  10  -8   34.37    5.23
   3 -10   9    3.49    6.52
  -3  10  -9   -3.26    3.79
   3  -9 -13    7.81    7.97
  -3   9  13    9.18    7.89
   3  -9 -12   71.92    6.98
  -3   9  12   65.85    4.63
   3  -9 -11   48.63    7.36
  -3   9  11   46.35    3.87
   3  -9 -10    7.43    5.16
   3  -9  -9   63.42    3.95
  -3   9   9   69.80    4.55
   3  -9  -8    5.54    3.19
   3  -9  -7   64.03    3.34
  -3   9   7   58.64    6.30
   3  -9  -6   17.37    3.87
  -3   9   6   22.30    3.72
   3  -9  -5   24.73    2.73
  -3   9   5   31.64    3.11
   3  -9  -4    3.41    3.03
  -3   9   4    4.78    2.58
   3  -9  -3   51.59    3.49
  -3   9   3   54.62    3.79
   3  -9  -2   -0.91    3.19
  -3   9   2    3.72    2.50
   3  -9  -1  185.27    9.03
  -3   9   1  178.21    9.56
   3  -9   0   77.46    3.87
  -3   9   0   83.68    4.93
   3  -9   1   35.96    5.16
  -3   9  -1   31.71    3.79
   3  -9   2   88.61    4.32
  -3   9  -2   86.18    4.93
   3  -9   3    7.43    2.73
  -3   9  -3   10.01    3.26
   3  -9   4  302.86   11.08
  -3   9  -4  299.67    9.41
   3  -9   5   26.40    3.95
  -3   9  -5   31.79    4.48
   3  -9   6   30.50    4.40
  -3   9  -6   32.17    4.78
   3  -9   7    3.79    2.88
  -3   9  -7    2.28    3.72
   3  -9   8    6.98    5.23
  -3   9  -8    9.41    5.23
   3  -9   9   17.75    4.70
  -3   9  -9   11.15    3.49
   3  -9  10    9.86    5.54
  -3   9 -10    4.55    3.64
   3  -8 -14   49.16   12.44
  -3   8  14   41.12    7.06
   3  -8 -13   68.51    5.69
  -3   8  13   62.13    5.08
   3  -8 -12   -1.37    4.10
  -3   8  12    2.58    2.88
   3  -8 -11   -2.28    3.64
  -3   8  11    1.21    3.49
   3  -8 -10   39.30    5.61
  -3   8  10   33.91    5.16
   3  -8  -9   99.61    4.70
  -3   8   9   92.94    4.93
   3  -8  -8  176.39    5.92
  -3   8   8  181.02    6.75
   3  -8  -7   62.82    3.34
   3  -8  -6   47.11    2.66
  -3   8   6   45.22    4.48
   3  -8  -5  210.15    7.36
  -3   8   5  201.65    6.98
   3  -8  -4  205.90   12.06
  -3   8   4  214.63   13.66
   3  -8  -3   54.85    3.57
  -3   8   3   55.08    3.64
   3  -8  -2    6.83    2.81
  -3   8   2    6.75    2.35
   3  -8  -1  211.21   11.84
  -3   8   1  213.03    8.80
   3  -8   0  110.84    4.86
  -3   8   0  115.62    6.30
   3  -8   1   37.86    2.96
  -3   8  -1   34.67    2.88
   3  -8   2   31.18    3.41
  -3   8  -2   31.71    2.88
   3  -8   3   19.50    2.58
  -3   8  -3   17.22    2.58
   3  -8   4  755.17   21.93
  -3   8  -4  774.37   20.10
   3  -8   5   99.54    4.17
  -3   8  -5  100.29    5.46
   3  -8   6  137.47    5.77
  -3   8  -6  129.05    6.52
   3  -8   7   64.87    4.78
  -3   8  -7   64.41    5.16
   3  -8   8   18.97    3.26
  -3   8  -8   19.50    3.41
   3  -8   9  118.96    5.84
  -3   8  -9  114.33    5.99
   3  -8  10   12.21    3.57
  -3   8 -10   13.35    4.70
   3  -8  11   -2.96    2.96
  -3   8 -11   -0.15    4.70
   3  -7 -16   57.96    8.72
  -3   7  16   47.49    8.19
   3  -7 -15    1.14    9.18
   3  -7 -14   36.95    5.16
  -3   7  14   38.46    4.63
   3  -7 -13   14.72    4.02
  -3   7  13   15.10    4.10
   3  -7 -12  197.56    7.21
  -3   7  12  204.23    7.59
   3  -7 -11    1.06    2.81
  -3   7  11    2.96    2.66
   3  -7 -10   36.49    3.03
  -3   7  10   39.98    3.03
   3  -7  -9   94.68    4.86
  -3   7   9  101.89    5.23
   3  -7  -8  143.84    5.77
  -3   7   8  148.85    8.88
   3  -7  -7   69.19    3.57
  -3   7   7   65.09    5.84
   3  -7  -6    0.68    1.67
  -3   7   6    2.81    2.35
   3  -7  -5    5.46    1.52
  -3   7   5    8.95    2.43
   3  -7  -4    2.05    1.52
  -3   7   4    1.59    2.05
   3  -7  -3  189.67    6.30
  -3   7   3  190.42    7.06
   3  -7  -2  165.92    6.07
  -3   7   2  172.22    5.92
   3  -7  -1  214.55    7.36
  -3   7   1  223.73    8.19
   3  -7   0  231.39    8.19
  -3   7   0  237.01    8.50
   3  -7   1   30.95    2.66
  -3   7  -1   34.14    3.11
   3  -7   2   18.89    2.12
  -3   7  -2   16.46    2.12
   3  -7   3   96.81    7.66
  -3   7  -3   98.93    4.63
   3  -7   4   12.52    2.50
  -3   7  -4    6.22    2.88
   3  -7   5   25.19    2.96
  -3   7  -5   19.57    3.11
   3  -7   6    1.44    2.43
  -3   7  -6   -1.67    2.96
   3  -7   7   19.27    4.02
  -3   7  -7   19.50    3.11
   3  -7   8  116.68    5.46
  -3   7  -8  111.07    5.77
   3  -7   9  209.31    8.27
  -3   7  -9  207.57    8.19
   3  -7  10   12.06    5.08
  -3   7 -10   17.30    4.25
   3  -7  11   33.99    4.10
  -3   7 -11   24.73    5.23
   3  -7  12   23.59    3.03
  -3   7 -12   33.99    5.23
   3  -6 -17   -1.82    3.79
  -3   6  17   -4.70   12.37
   3  -6 -16    9.03    4.02
  -3   6  16   -0.91    5.54
   3  -6 -15    0.15    5.08
  -3   6  15    1.14    5.16
   3  -6 -14   34.22    4.40
  -3   6  14   36.72    4.86
   3  -6 -13   -0.53    2.43
  -3   6  13    3.64    5.16
   3  -6 -12   21.77    4.93
  -3   6  12   14.19    3.19
   3  -6 -11  140.96    6.45
  -3   6  11  147.56    5.61
   3  -6 -10  271.07    8.95
  -3   6  10  275.47    9.10
   3  -6  -9  409.07   13.12
  -3   6   9  392.08   12.37
   3  -6  -8   86.41    3.72
  -3   6   8   83.76    5.92
   3  -6  -7  276.91    8.42
  -3   6   7  282.53    8.50
   3  -6  -6  125.71    5.46
  -3   6   6  135.65    7.89
   3  -6  -5  468.93   15.02
  -3   6   5  477.73   14.49
   3  -6  -4   34.67    2.50
  -3   6   4   32.09    2.28
   3  -6  -3  213.26    7.51
  -3   6   3  213.41    8.12
   3  -6  -2    5.77    1.59
  -3   6   2    3.95    1.67
   3  -6  -1   87.47    4.32
  -3   6   1   92.18    4.63
   3  -6   0  274.71   12.14
  -3   6   0  287.84    9.03
   3  -6   1  441.09   13.20
  -3   6  -1  445.18   13.73
   3  -6   2   13.12    1.44
  -3   6  -2   13.35    2.12
   3  -6   3  531.44   17.60
  -3   6  -3  574.38   18.44
   3  -6   4  146.65    7.74
  -3   6  -4  170.09    7.28
   3  -6   5  116.15    5.31
  -3   6  -5  113.57    5.46
   3  -6   6  107.65    5.16
  -3   6  -6  106.59    4.93
   3  -6   7   33.46    4.25
  -3   6  -7   28.90    3.34
   3  -6   8  116.00    7.89
  -3   6  -8  114.18    5.46
   3  -6   9   55.23    3.49
  -3   6  -9   53.49    3.49
   3  -6  10  159.62    7.51
  -3   6 -10  158.41    7.66
   3  -6  11   17.45    3.64
  -3   6 -11   17.07    4.02
   3  -6  12   15.40    3.41
  -3   6 -12   12.29    4.93
   3  -6  13   40.89    3.41
  -3   6 -13   33.61    5.39
  -3   5  18    1.44   12.82
   3  -5 -17  141.41    6.07
  -3   5  17  143.08    5.69
   3  -5 -16   40.82    8.95
  -3   5  16   39.15    6.68
   3  -5 -15   19.80    4.48
  -3   5  15   22.23    4.40
   3  -5 -14   93.92    6.15
  -3   5  14  104.39    5.61
   3  -5 -13   72.98    4.70
  -3   5  13   84.59    5.23
   3  -5 -12   20.86    3.19
  -3   5  12   21.85    3.11
   3  -5 -11    1.21    2.50
  -3   5  11    1.90    2.58
   3  -5 -10    3.11    2.50
  -3   5  10    2.20    2.28
   3  -5  -9  382.90   12.75
  -3   5   9  382.44   12.67
   3  -5  -8  348.38   11.91
  -3   5   8  341.02   15.63
   3  -5  -7  195.05    6.90
  -3   5   7  188.30    7.43
   3  -5  -6   58.27    3.34
  -3   5   6   55.00    3.19
   3  -5  -5  917.15   26.40
  -3   5   5  908.04   25.79
   3  -5  -4  394.88   11.91
  -3   5   4  421.97   13.28
   3  -5  -3  419.99   11.99
  -3   5   3  432.66   14.95
   3  -5  -2  266.82    9.33
  -3   5   2  272.89   10.85
   3  -5  -1   52.27    2.81
  -3   5   1   54.85    3.11
   3  -5   0  378.80   12.97
  -3   5   0  413.32   13.12
   3  -5   1  542.90   15.86
  -3   5  -1  560.20   17.30
   3  -5   2  229.19    8.50
  -3   5  -2  235.64   10.24
   3  -5   3 1585.60   43.09
  -3   5  -3 1644.47   44.53
   3  -5   4   76.70    3.34
  -3   5  -4   75.87    3.79
   3  -5   5   48.33    4.02
  -3   5  -5   47.11    2.81
   3  -5   6  318.71   10.92
  -3   5  -6  317.12   10.55
   3  -5   7  132.54    5.61
  -3   5  -7  136.48    6.75
   3  -5   8  338.06   12.29
  -3   5  -8  335.56   12.90
   3  -5   9   61.83    3.87
  -3   5  -9   58.27    4.02
   3  -5  10  142.93    6.37
  -3   5 -10  144.07    6.37
   3  -5  11   91.72    4.48
  -3   5 -11   93.16    5.39
   3  -5  12  423.33   12.97
  -3   5 -12  386.77   11.53
   3  -5  13    5.99    3.57
  -3   5 -13    6.52    4.10
  -3   5 -14   48.78    8.19
   3  -4 -18   47.72    6.22
  -3   4  18   73.97   14.41
   3  -4 -17   19.95    6.75
  -3   4  17   21.93    6.75
   3  -4 -16  109.85    6.45
  -3   4  16  108.49    6.22
   3  -4 -15   58.64    4.70
  -3   4  15   53.41    5.16
   3  -4 -14  156.59    6.68
  -3   4  14  156.44    6.90
   3  -4 -13  270.01    9.63
  -3   4  13  276.68    8.57
   3  -4 -12    4.10    2.81
  -3   4  12    8.27    3.11
   3  -4 -11  204.23    8.12
  -3   4  11  215.00    7.66
   3  -4 -10  742.43   22.08
  -3   4  10  745.01   19.95
   3  -4  -9  503.07   16.08
  -3   4   9  490.02   14.87
   3  -4  -8  326.15   10.92
  -3   4   8  329.56   14.57
   3  -4  -7   54.85    2.96
  -3   4   7   56.82    3.41
   3  -4  -6  863.66   24.50
  -3   4   6  914.72   24.66
   3  -4  -5  572.26   16.99
  -3   4   5  578.02   19.57
   3  -4  -4 1606.69   41.50
  -3   4   4 1616.25   40.59
   3  -4  -3  134.97    5.16
  -3   4   3  134.89    5.69
   3  -4  -2    8.95    1.14
  -3   4   2    8.04    1.52
   3  -4  -1 2026.99   51.51
  -3   4   1 2058.10   52.12
   3  -4   0 1045.21   29.21
  -3   4   0 1084.43   29.13
   3  -4   1  462.18   12.82
  -3   4  -1  493.21   16.84
   3  -4   2  745.31   21.77
  -3   4  -2  759.87   21.93
   3  -4   3  490.40   16.24
  -3   4  -3  506.41   18.06
   3  -4   4  559.89   17.37
  -3   4  -4  573.93   18.44
   3  -4   5  406.57   13.96
  -3   4  -5  421.51   13.50
   3  -4   6   13.20    1.74
  -3   4  -6   11.84    2.20
   3  -4   7   86.41    4.70
  -3   4  -7   81.10    4.78
   3  -4   8  557.92   19.42
  -3   4  -8  531.90   15.78
   3  -4   9  124.72    5.92
  -3   4  -9  133.98    6.68
   3  -4  10  161.52   10.32
  -3   4 -11  103.86    9.26
   3  -4  12   -9.94    5.16
  -3   4 -12  190.27    8.19
   3  -4  13  167.82    6.37
  -3   4 -13  159.09    6.52
   3  -4  14  350.96   11.38
  -3   4 -14  363.55   10.92
   3  -4  15    0.61    4.02
  -3   4 -15    3.03    4.70
   3  -3 -18  176.24    7.74
  -3   3  18  180.56    7.74
   3  -3 -17  157.27    8.04
  -3   3  17  174.19    7.66
   3  -3 -16   80.27    5.92
  -3   3  16   90.96    6.30
   3  -3 -15    4.10    3.49
  -3   3  15    4.40    3.57
   3  -3 -14  114.10    5.99
  -3   3  14  114.33    6.52
   3  -3 -13  158.79    6.37
  -3   3  13  145.28    6.15
   3  -3 -12    6.52    2.20
  -3   3  12    6.52    2.43
   3  -3 -11  244.36    8.42
  -3   3  11  236.85    8.35
   3  -3 -10  255.67    9.63
  -3   3  10  254.00    8.50
   3  -3  -9  317.80   10.01
  -3   3   9  326.53   11.53
   3  -3  -8 1334.64   36.80
  -3   3   8 1330.16   37.17
   3  -3  -7  136.03    6.07
  -3   3   7  143.77    5.46
   3  -3  -6 1238.36   33.76
  -3   3   6 1229.71   35.58
   3  -3  -5  545.93   17.68
  -3   3   5  549.35   17.30
   3  -3  -4  751.30   21.24
  -3   3   4  743.41   21.47
   3  -3  -3  738.94   21.62
  -3   3   3  753.27   23.90
   3  -3  -2   28.07    1.97
  -3   3   2   27.99    1.82
   3  -3  -1  377.89   12.37
  -3   3   1  390.56   13.20
   3  -3   0  370.15   12.52
  -3   3   0  384.26   11.91
   3  -3   1 2342.67   62.74
  -3   3  -1 2475.06   61.76
   3  -3   2  358.47   12.21
  -3   3  -2  392.46   11.76
   3  -3   3  368.25   12.97
  -3   3  -3  367.27   12.06
   3  -3   4  157.35    6.22
  -3   3  -4  162.13    5.92
   3  -3   5  568.31   16.39
  -3   3  -5  593.96   18.44
   3  -3   6  698.65   22.38
  -3   3  -6  714.66   22.91
   3  -3   7  913.35   24.73
  -3   3  -8    4.78    3.72
  -3   3  -9   46.81    3.79
   3  -3  10  118.50    6.07
  -3   3 -10  116.83    5.31
   3  -3  11  124.50    5.84
  -3   3 -11  124.42    5.77
   3  -3  12  167.97   10.17
  -3   3 -12  169.33    7.28
   3  -3  13   95.06    7.28
  -3   3 -13   93.32    5.39
   3  -3  14   55.23    3.95
  -3   3 -14   64.41    4.70
   3  -3  15  149.23    6.30
  -3   3 -15  155.60    6.52
   3  -2 -17  199.00    7.89
  -3   2  17  217.74    7.97
   3  -2 -16    2.73    5.31
  -3   2  16    6.68    5.01
   3  -2 -15   94.23    5.31
  -3   2  15  102.72    5.84
   3  -2 -14   60.92    4.70
  -3   2  14   59.63    4.48
   3  -2 -13  122.37    8.12
  -3   2  13  109.17    5.08
   3  -2 -12  140.58    9.26
  -3   2  12  137.62    6.22
   3  -2 -11  202.33   14.26
  -3   2  11  208.86    8.12
   3  -2 -10  555.87   16.39
  -3   2  10  553.14   14.95
   3  -2  -9  437.29   14.49
  -3   2   9  431.00   13.50
   3  -2  -8  134.51    6.37
  -3   2   8  134.89    5.69
   3  -2  -7   45.37    3.34
  -3   2   7   46.43    2.96
   3  -2  -6 1124.71   32.55
  -3   2   6 1134.12   32.24
   3  -2  -5  764.20   22.61
  -3   2   5  784.23   22.84
   3  -2  -4  440.10   13.50
  -3   2   4  444.80   15.86
   3  -2  -3  573.40   16.39
  -3   2   3  592.82   18.21
   3  -2  -2   46.51    3.34
  -3   2   2   48.02    2.35
   3  -2  -1 6041.98  141.04
  -3   2   1 6066.25  137.62
   3  -2   0 2696.66   66.16
  -3   2   0 2761.68   68.58
   3  -2   1  447.69   14.95
  -3   2  -1  462.63   14.19
   3  -2   2  105.07    4.70
  -3   2  -2  108.87    5.16
   3  -2   3  519.46   17.22
  -3   2  -3  528.48   16.24
   3  -2   4    2.20    1.29
  -3   2  -4   -1.82    1.29
  -3   2  -5 1881.02   87.47
  -3   2  -6  310.67   12.06
   3  -2   7  451.78   16.84
  -3   2  -7  474.24   15.40
   3  -2   8  970.63   30.50
  -3   2  -8  971.31   28.45
   3  -2   9  239.05    8.72
  -3   2  -9  242.92   10.17
   3  -2  10  465.29   15.48
  -3   2 -10  468.85   15.55
   3  -2  11  247.55    9.41
  -3   2 -11  254.23    9.10
   3  -2  12   39.98    3.57
  -3   2 -12   44.23    4.25
   3  -2  13  231.47    8.04
  -3   2 -13  230.48    8.57
   3  -2  14   66.16    4.93
  -3   2 -14   62.36    4.63
   3  -2  15   50.38    4.86
  -3   2 -15   47.04    5.39
   3  -2  16   71.92    6.07
  -3   2 -16   81.40    6.52
   3  -1 -17  506.41   13.58
  -3   1  17  490.40   14.41
   3  -1 -16   28.45    5.16
  -3   1  16   41.04    5.61
   3  -1 -15  215.31    7.74
  -3   1  15  185.11    8.35
   3  -1 -14   79.66    4.78
  -3   1  14   85.73    5.23
   3  -1 -13  154.24    6.83
  -3   1  13  159.02    6.60
   3  -1 -12  413.09   13.96
  -3   1  12  409.60   14.34
   3  -1 -11  143.31    5.39
  -3   1  11  140.58    5.92
   3  -1 -10  656.55   19.42
  -3   1  10  623.39   19.80
   3  -1  -9  698.27   22.23
  -3   1   9  697.29   18.97
   3  -1  -8  369.77   11.23
  -3   1   8  371.29   11.84
   3  -1  -7  923.37   25.57
  -3   1   7  999.00   37.02
   3  -1  -6  473.10   14.87
  -3   1   6  488.12   16.46
   3  -1  -5  776.49   22.84
  -3   1   5  848.33   34.06
   3  -1  -4  581.06   18.13
  -3   1   4  592.21   19.19
   3  -1  -3    3.72    1.21
  -3   1   3    4.25    1.14
   3  -1  -2 1474.00   39.75
  -3   1   2 1420.67   37.71
   3  -1  -1 1782.93   50.00
  -3   1   1 1845.52   46.96
   3  -1   0 4496.96  108.11
  -3   1   0 4550.45  109.70
   3  -1   1 4585.12  105.23
  -3   1  -2  478.26   23.29
   3  -1   3   35.28    2.28
  -3   1  -3   31.71    1.97
   3  -1   4  345.80   13.20
  -3   1  -4  347.32   10.32
   3  -1   5 1220.38   36.04
  -3   1  -5 1218.64   34.90
   3  -1   6  690.23   28.53
  -3   1  -6  699.71   20.33
   3  -1   7  111.30    5.31
  -3   1  -7  114.03    5.01
   3  -1   8  217.20    8.65
  -3   1  -8  206.74    8.50
   3  -1   9  202.26    7.74
  -3   1  -9  195.28    7.74
   3  -1  10 1288.51   35.28
  -3   1 -10 1316.12   33.84
   3  -1  11  285.64    9.63
  -3   1 -11  266.29    9.33
   3  -1  12   22.68    2.81
  -3   1 -12   25.11    3.41
   3  -1  13  103.94    5.16
  -3   1 -13   99.54    5.31
   3  -1  14   -0.83    3.26
  -3   1 -14    3.64    3.49
   3  -1  15  108.49    5.46
  -3   1 -15  104.24    8.04
   3  -1  16  106.82    6.75
  -3   1 -16  110.01    6.68
   3  -1  17    8.88    5.23
  -3   1 -17    0.99    4.63
   3   0 -17  133.75    6.52
  -3   0  17  134.74    7.06
   3   0 -16   14.11    4.17
  -3   0  16   17.45    3.95
   3   0 -15   67.22    4.86
  -3   0  15   56.14    4.55
   3   0 -14   73.67    4.63
  -3   0  14   77.16    4.17
   3   0 -13  127.68    6.75
  -3   0  13  123.51    6.15
   3   0 -12  253.39    9.56
  -3   0  12  262.19    9.63
   3   0 -11   11.91    2.66
  -3   0  11   10.70    2.20
   3   0 -10  282.53   13.88
  -3   0  10  295.65    9.41
   3   0  -9  166.37    6.22
  -3   0   9  167.36    7.51
   3   0  -8  248.76    8.27
  -3   0   8  262.34    9.94
   3   0  -7  478.87   15.86
  -3   0   7  496.85   17.60
   3   0  -6  266.59   11.15
  -3   0   6  259.84    9.94
   3   0  -5   71.85    3.72
  -3   0   5   77.54    3.95
   3   0  -4  499.12   15.78
  -3   0   4  494.04   16.39
   3   0  -3   27.54    2.20
  -3   0   3   30.95    1.82
   3   0  -2  938.46   25.64
  -3   0   2  974.96   38.46
  -3   0   1  275.17   15.10
   3   0   0 1649.40   40.74
  -3   0   0 1490.54   54.17
   3   0   1  198.47    6.22
  -3   0  -1  191.49    6.83
   3   0   2  434.18   13.43
  -3   0  -2  453.00   13.43
   3   0   3  246.34    8.88
  -3   0  -3  252.79    9.33
   3   0   4 1040.20   29.21
  -3   0  -4 1070.93   28.68
   3   0   5  369.01   12.82
  -3   0  -5  376.22   12.82
   3   0   6  223.88    9.48
  -3   0  -6  239.89    8.72
   3   0   7   24.50    1.97
  -3   0  -7   24.81    2.20
   3   0   8   54.78    3.49
  -3   0  -8   51.59    3.41
   3   0   9  793.64   23.59
  -3   0  -9  796.52   25.79
   3   0  10  268.19   10.32
  -3   0 -10  274.03    9.48
   3   0  11  196.42    7.74
  -3   0 -11  188.75    7.66
   3   0  12    0.83    1.90
  -3   0 -12    2.05    2.35
   3   0  13    2.05    2.73
  -3   0 -13    1.67    3.19
   3   0  14   12.97    3.03
  -3   0 -14   17.15    2.96
   3   0  15    4.78    3.79
  -3   0 -15    5.16    4.10
   3   0  16    8.42    4.55
  -3   0 -16   -0.61    5.16
   3   0  17   25.72    4.70
  -3   0 -17   26.55    5.01
   3   1 -16    0.08    7.36
  -3  -1  16   -1.52    5.01
   3   1 -15    0.00    3.19
  -3  -1  15   -0.08    2.66
   3   1 -14   14.04    3.34
  -3  -1  14   16.54    2.88
   3   1 -13   31.33    3.95
  -3  -1  13   26.40    3.34
   3   1 -12   90.36    5.46
  -3  -1  12   87.78    5.23
   3   1 -11  129.73    5.77
  -3  -1  11  130.87    6.22
   3   1 -10   35.20    2.66
  -3  -1  10   32.55    2.35
   3   1  -9  108.41    5.08
  -3  -1   9  102.19    5.08
   3   1  -8  222.44   10.01
  -3  -1   8  226.01    9.18
   3   1  -7   69.87    3.49
  -3  -1   7   69.57    3.79
   3   1  -6  140.81    6.37
  -3  -1   6  142.63    5.77
   3   1  -5  161.59    6.52
  -3  -1   4    8.80    2.20
   3   1  -3  394.28   13.35
  -3  -1   3  404.29   13.58
   3   1  -2  428.64   12.52
  -3  -1   2  472.11   13.66
   3   1  -1  255.21    9.56
  -3  -1   1  253.17   12.75
   3   1   0  287.99    8.95
  -3  -1   0  287.91   10.92
   3   1   1   63.58    2.66
  -3  -1  -1   66.84    3.49
   3   1   2  384.87   12.37
  -3  -1  -2  396.32   13.35
   3   1   3   28.45    1.67
  -3  -1  -3   29.82    1.82
   3   1   4 1174.48   30.80
  -3  -1  -4 1232.82   33.91
   3   1   5  111.45    5.61
  -3  -1  -5  108.64    5.01
   3   1   6   12.44    1.44
  -3  -1  -6   11.61    1.59
   3   1   7  125.03    8.72
  -3  -1  -7  121.69    5.54
   3   1   8  269.70   10.47
  -3  -1  -8  284.42   10.24
   3   1   9 2082.68   57.66
  -3  -1  -9 2102.02   53.56
   3   1  10   22.00    2.35
  -3  -1 -10   20.79    2.50
   3   1  11  168.20    6.45
  -3  -1 -11  184.66    6.98
   3   1  12    8.04    2.58
  -3  -1 -12    9.48    1.97
   3   1  13   -0.30    2.73
  -3  -1 -13    5.46    3.26
   3   1  14  216.37    8.80
  -3  -1 -14  218.04    7.81
   3   1  15    6.90    3.49
  -3  -1 -15    9.86    4.25
   3   1  16    0.99    4.25
  -3  -1 -16   -0.23    4.48
   3   1  17   35.20    5.01
  -3  -1 -17   22.38    5.01
   3   1  18   21.24    5.61
  -3  -1 -18   26.55    5.84
   3   2 -16   24.81    4.63
  -3  -2  16   23.67    4.70
   3   2 -15    5.01    4.32
  -3  -2  15   14.11    4.17
   3   2 -14   10.01    2.88
  -3  -2  14   15.86    3.03
   3   2 -13  268.64    9.41
  -3  -2  13  274.10    9.41
   3   2 -12   -0.99    2.58
  -3  -2  12    1.90    2.35
   3   2 -11  104.01    7.74
  -3  -2  11   94.98    5.08
   3   2 -10  174.80   10.01
  -3  -2  10  171.68    7.51
   3   2  -9  546.16   15.55
  -3  -2   9  526.81   15.02
   3   2  -8  202.49    8.12
  -3  -2   7  433.27   16.99
  -3  -2   6  117.06    5.39
   3   2  -5   82.31    3.19
  -3  -2   5   84.29    4.70
   3   2  -4  991.04   27.92
  -3  -2   4  985.88   27.24
   3   2  -3  836.04   22.76
  -3  -2   3  840.52   34.75
   3   2  -2  554.81   16.92
  -3  -2   2  548.89   17.07
   3   2  -1  389.80   13.12
  -3  -2   1  379.94   10.85
   3   2   0  499.12   15.55
  -3  -2   0  525.22   14.79
   3   2   1  750.16   20.56
  -3  -2  -1  734.91   20.48
   3   2   2  452.84   18.44
  -3  -2  -2  464.53   20.71
   3   2   3    4.02    0.76
  -3  -2  -3    3.57    0.91
   3   2   4  730.36   18.81
  -3  -2  -4  753.88   20.94
   3   2   5 1484.24   38.54
  -3  -2  -5 1488.42   39.45
   3   2   6  113.12    4.86
  -3  -2  -6  107.20    4.40
   3   2   7  170.85    9.03
  -3  -2  -7  169.79    6.37
   3   2   8   88.61    4.63
  -3  -2  -8   92.25    4.40
   3   2   9 1520.36   43.32
  -3  -2  -9 1509.20   40.44
   3   2  10  302.02   13.81
  -3  -2 -10  308.02   10.01
   3   2  11   48.86    2.81
  -3  -2 -11   48.25    2.96
   3   2  12    2.05    1.82
  -3  -2 -12    6.90    2.73
   3   2  13   18.21    2.88
  -3  -2 -13   13.05    3.49
   3   2  14  493.51   16.69
  -3  -2 -14  486.15   14.11
   3   2  15   32.70    3.87
  -3  -2 -15   30.42    4.32
   3   2  16   20.33    4.17
  -3  -2 -16   18.51    4.48
   3   2  17   29.66    5.39
  -3  -2 -17   28.37    5.69
   3   2  18   34.37    5.31
  -3  -2 -18   32.77    5.16
   3   3 -15   29.28    7.43
  -3  -3  15   27.39    4.32
   3   3 -14    8.12    3.49
  -3  -3  14    8.50    3.26
   3   3 -13   66.00    4.70
  -3  -3  13   60.16    4.48
   3   3 -12   57.28    3.57
  -3  -3  12   60.31    3.64
   3   3 -11  468.55   14.04
  -3  -3  11  472.95   17.22
  -3  -3  10   31.33    3.19
  -3  -3   9  337.76   11.53
   3   3  -8  439.34   13.73
  -3  -3   8  449.05   14.04
   3   3  -7  608.22   18.36
  -3  -3   7  572.86   17.75
   3   3  -6   88.46    4.63
  -3  -3   6   91.80    5.08
   3   3  -5  101.58    4.48
  -3  -3   5  101.81    4.86
   3   3  -4   82.01    6.98
  -3  -3   4   84.74    4.17
   3   3  -3  891.12   26.93
  -3  -3   3  838.93   26.40
   3   3  -2 3379.53   82.47
  -3  -3   2 3328.02   82.39
   3   3  -1  439.04   13.96
  -3  -3   1  428.57   12.37
   3   3   0 1732.25   43.24
  -3  -3   0 1714.95   61.60
   3   3   1  549.27   17.37
  -3  -3  -1  556.78   15.86
   3   3   2  195.36    6.22
  -3  -3  -2  181.62    6.60
   3   3   3  467.18   13.73
  -3  -3  -3  467.56   14.34
   3   3   4   15.70    1.21
  -3  -3  -4   17.98    1.44
   3   3   5   31.56    1.82
  -3  -3  -5   32.09    1.67
   3   3   6  318.64   10.77
  -3  -3  -6  319.17    8.80
   3   3   7   26.93    2.28
  -3  -3  -7   26.17    2.12
   3   3   8  731.80   20.26
  -3  -3  -8  749.10   20.94
   3   3   9  473.63   18.97
  -3  -3  -9  475.91   14.34
   3   3  10  280.33    8.72
  -3  -3 -10  288.44    9.86
   3   3  11    0.00    2.81
  -3  -3 -11    1.59    2.50
   3   3  12   18.51    2.66
  -3  -3 -12   19.35    2.96
   3   3  13  135.80    5.61
  -3  -3 -13  146.88    7.06
   3   3  14   55.69    3.79
  -3  -3 -14   61.38    4.86
   3   3  15   25.72    4.02
  -3  -3 -15   26.78    3.64
   3   3  16    4.63    6.22
  -3  -3 -16    2.12    4.63
   3   3  17   28.90    5.99
  -3  -3 -17   20.41    6.52
   3   3  18   61.91    5.01
  -3  -3 -18   49.39    7.06
   3   4 -14   25.64    5.01
  -3  -4  14   23.37    4.48
   3   4 -13   15.86    4.10
  -3  -4  13   17.53    3.11
   3   4 -12   12.82    6.15
  -3  -4  12   14.95    3.26
   3   4 -11    2.28    3.26
  -3  -4  11    8.35    2.96
   3   4 -10  179.88    6.37
  -3  -4  10  190.12    8.35
   3   4  -9  423.86   19.50
  -3  -4   9  434.71   13.88
   3   4  -8  115.16    4.86
  -3  -4   8  110.61    4.78
   3   4  -7  208.63    7.36
  -3  -4   7  201.73    7.28
   3   4  -6   21.62    2.43
  -3  -4   6   29.36    2.66
   3   4  -5  234.65    8.72
  -3  -4   5  228.05    8.95
   3   4  -4 1051.88   42.18
  -3  -4   4 1062.96   30.88
   3   4  -3   48.10    3.19
  -3  -4   3   45.60    2.66
   3   4  -2   84.36    4.25
  -3  -4   2   80.19    4.10
   3   4  -1  117.44    4.25
  -3  -4   1  111.75    5.01
   3   4   0 2157.02   54.78
  -3  -4   0 2074.10   54.93
   3   4   1  520.90   14.49
  -3  -4  -1  514.60   15.02
   3   4   2  309.08    9.79
  -3  -4  -2  300.73    9.48
   3   4   3  154.16    5.23
   3   4   4   25.34    1.52
  -3  -4  -4   25.04    2.43
   3   4   5 1013.50   28.60
  -3  -4  -5 1037.39   26.93
   3   4   6  259.16    8.50
  -3  -4  -6  267.58    8.42
   3   4   7   48.17    2.20
  -3  -4  -7   49.16    2.35
   3   4   8  905.54   23.97
  -3  -4  -8  901.44   23.75
   3   4   9  226.31    8.42
  -3  -4  -9  235.49    8.12
   3   4  10  181.93    7.13
  -3  -4 -10  193.76    7.43
   3   4  11   25.72    2.88
  -3  -4 -11   24.13    2.88
   3   4  12   22.76    2.50
  -3  -4 -12   30.88    4.93
   3   4  13  339.20   11.68
  -3  -4 -13  367.50   11.84
   3   4  14  170.40    7.59
  -3  -4 -14  174.64    7.89
   3   4  15   87.78    5.46
  -3  -4 -15   84.44    5.77
   3   4  16   -2.12    7.21
  -3  -4 -16   -1.14    5.23
   3   4  17  118.88    7.59
  -3  -4 -17  114.71    6.22
   3   4  18   41.88   13.28
  -3  -4 -18   51.66    7.36
   3   5 -14   75.94    5.84
  -3  -5  14   82.47    5.08
   3   5 -13  156.44   10.32
  -3  -5  13  150.67    6.30
   3   5 -12  134.74    6.68
  -3  -5  12  138.00    6.07
   3   5 -11  252.86    8.65
  -3  -5  11  268.87    9.94
   3   5 -10   -2.58    5.31
  -3  -5  10    1.44    2.28
   3   5  -9   18.28    3.11
  -3  -5   9   15.86    2.73
   3   5  -8  444.20   13.35
  -3  -5   8  421.74   11.46
   3   5  -7   82.47    6.15
  -3  -5   7   84.51    4.17
   3   5  -6  106.67    4.48
  -3  -5   6  107.65    4.78
   3   5  -5  436.91   15.02
  -3  -5   5  434.18   14.79
   3   5  -4  956.37   37.10
  -3  -5   4  958.72   26.10
   3   5  -3 1592.81   42.49
  -3  -5   3 1554.57   45.52
   3   5  -2  274.26   10.77
  -3  -5   2  278.05    9.10
   3   5  -1  143.99    5.99
  -3  -5   1  141.95    5.61
   3   5   0  368.10   10.32
  -3  -5   0  392.23   16.54
   3   5   1 1731.04   65.47
  -3  -5  -1 1742.72   41.88
   3   5   2  476.29   13.28
  -3  -5  -2  461.49   12.82
   3   5   3   95.89    4.10
  -3  -5  -3   92.86    4.78
   3   5   4  238.45    6.83
  -3  -5  -4  241.56    7.06
   3   5   5  347.47   12.90
  -3  -5  -5  350.50   10.17
   3   5   6  793.41   19.88
  -3  -5  -6  769.66   30.12
   3   5   7  817.53   31.33
  -3  -5  -7  796.37   20.56
   3   5   8  399.06   15.25
  -3  -5  -8  413.24   11.84
   3   5   9  268.72    7.21
  -3  -5  -9  273.19    7.51
   3   5  10  204.69   10.85
  -3  -5 -10  223.50    8.04
   3   5  11  157.88    6.30
  -3  -5 -11  162.28    6.98
   3   5  12  130.11    5.54
  -3  -5 -12  126.77    5.39
   3   5  13  286.09   12.44
  -3  -5 -13  279.79    8.65
   3   5  14    9.79    3.49
  -3  -5 -14    6.90    4.10
   3   5  15   79.74    5.39
  -3  -5 -15   63.50    5.84
   3   5  16   71.16    6.45
  -3  -5 -16   61.00    6.45
   3   5  17  196.57    8.04
  -3  -5 -17  164.78   10.77
   3   5  18   34.06    9.56
  -3  -5 -18   29.89   12.90
   3   6 -13  121.46    7.06
  -3  -6  13  126.92    6.37
   3   6 -12  193.61   11.76
  -3  -6  12  178.13    8.88
  -3  -6  11  385.02   11.15
   3   6 -10   87.63    4.78
  -3  -6  10   85.96    4.10
   3   6  -9  286.70   12.67
  -3  -6   9  275.17    9.71
   3   6  -8   68.96    4.40
  -3  -6   8   63.50    4.17
   3   6  -7    1.97    4.25
  -3  -6   7    0.61    2.58
   3   6  -6  369.62   12.67
  -3  -6   6  367.72   12.82
   3   6  -5  362.03   15.86
  -3  -6   5  326.83   11.00
  -3  -6   4  413.77   14.57
   3   6  -3 1006.06   27.46
  -3  -6   3  975.87   25.49
   3   6  -2   74.20    3.19
  -3  -6   2   73.44    3.72
   3   6  -1 1345.86   36.64
  -3  -6   1 1340.71   33.68
   3   6   0  741.44   27.62
  -3  -6   0  749.03   20.64
  -3  -6  -1  474.01   14.04
   3   6   2  250.97    7.74
  -3  -6  -2  261.06    8.42
   3   6   3   16.99    1.97
  -3  -6  -3   18.21    1.44
   3   6   4  613.60   21.55
  -3  -6  -4  595.47   14.79
   3   6   7   21.47    1.59
   3   6   8  265.30    7.59
  -3  -6  -8  278.20   11.61
   3   6   9  209.69    6.83
  -3  -6  -9  212.27    9.26
   3   6  10   68.89    4.40
  -3  -6 -10   78.14    3.41
   3   6  11   49.09    4.32
  -3  -6 -11   49.39    2.88
   3   6  12  152.72    8.65
  -3  -6 -12  147.79    6.68
   3   6  13  171.08    6.37
  -3  -6 -13  161.06    6.75
   3   6  14  150.29    5.99
  -3  -6 -14  135.72    6.15
   3   6  15   17.22    6.60
  -3  -6 -15   23.14    4.93
   3   6  16    2.58    5.23
  -3  -6 -16    5.16    8.72
   3   6  17   54.47    8.95
  -3  -6 -17   53.64    8.88
   3   7 -12  130.19    5.99
  -3  -7  12  136.18    5.69
   3   7 -11   51.29    5.69
  -3  -7  11   48.40    4.63
   3   7 -10    4.78    3.49
  -3  -7  10    6.45    2.73
   3   7  -9   31.94    4.10
  -3  -7   9   29.28    3.03
   3   7  -8   94.76    5.16
  -3  -7   8   95.59    5.23
   3   7  -7   44.99    3.41
  -3  -7   7   43.40    3.49
   3   7  -6   16.54    2.81
  -3  -7   6   14.04    2.43
   3   7  -5  136.48    8.27
  -3  -7   5  127.30    5.61
   3   7  -4  340.49   11.84
  -3  -7   4  336.09   11.23
   3   7  -3  401.94   13.35
  -3  -7   3  392.99   12.67
   3   7  -2    7.74    2.05
  -3  -7   2    7.51    1.82
   3   7  -1  184.05    6.60
  -3  -7   1  171.61    6.15
   3   7   0   22.84    3.87
  -3  -7   0   25.87    1.90
   3   7   1  144.52    8.19
  -3  -7  -1  145.21    5.01
   3   7   2   70.10    5.08
  -3  -7  -2   79.96    4.48
   3   7   3   64.33    3.41
  -3  -7  -3   73.74    3.79
   3   7  11    0.53    1.82
  -3  -7 -11    1.97    1.97
   3   7  12   13.35    2.50
  -3  -7 -12   12.52    4.25
   3   7  13   22.00    4.63
  -3  -7 -13   18.81    4.17
  -3  -7 -14    1.44    5.92
   3   7  15   96.43    6.30
  -3  -7 -15   75.71    8.04
   3   8 -11    8.42    4.48
  -3  -8  11    1.52    3.49
   3   8 -10   72.38    5.99
  -3  -8  10   81.48    5.54
   3   8  -9   22.68    7.21
  -3  -8   9   28.83    4.10
   3   8  -8    4.63    3.49
  -3  -8   8    0.68    2.73
  -3  -8   7   12.90    3.03
   3   8  -6    5.01    4.48
  -3  -8   6   -0.61    2.35
   3   8  -5   32.93    4.93
  -3  -8   5   39.68    2.96
   3   8  -4   60.92    4.17
  -3  -8   4   56.52    3.64
   3   8  -3   79.81    6.07
  -3  -8   3   84.82    4.25
   3   8  -2  222.44   11.30
  -3  -8   2  218.27    7.36
   3   8  -1  384.11   11.30
  -3  -8   1  401.79   11.91
   3   8   0  351.34   16.31
  -3  -8   0  337.83   10.17
  -3  -8  -1   17.22    1.82
   3   8   2    5.84    1.52
  -3  -8  -2    7.89    2.05
   3   9 -10   62.59    6.68
  -3  -9  10   59.78    5.23
   3   9  -9   75.34    6.22
  -3  -9   9   72.38    5.61
   3   9  -8  106.97    6.22
  -3  -9   8  102.04    5.61
   3   9  -7  125.18    6.22
  -3  -9   7  116.23    5.54
   3   9  -6    1.06    6.60
  -3  -9   6    2.66    3.03
   3   9  -5   48.55    6.60
  -3  -9   5   40.36    4.02
   3   9  -4   11.61    3.49
  -3  -9   4   14.26    3.41
   3   9  -3    4.86    3.11
  -3  -9   3    2.43    2.81
   3   9  -2   40.06    3.41
  -3  -9   2   40.13    3.26
  -3  -9   1   92.63    4.32
   3   9   0   77.46    4.25
  -3  -9   0   88.99    3.57
   3   9   1  204.31    9.71
  -3  -9  -1  195.13    5.99
   3   9   2   36.26    2.05
  -3  -9  -2   34.22    1.74
   3  10  -9   11.08    5.61
  -3 -10   9    5.61    4.32
   3  10  -8    9.33    6.37
  -3 -10   8   18.21    4.48
   3  10  -7   42.41    5.61
  -3 -10   7   39.30    4.70
   3  10  -6   26.78    5.16
  -3 -10   6   27.31    3.64
   3  10  -5   60.47    5.31
  -3 -10   5   51.21    4.17
   3  10  -4   30.42    4.48
  -3 -10   4   34.22    4.17
   3  10  -3   26.40    5.39
  -3 -10   3   24.50    3.49
  -3 -10   2    2.96    2.88
   3  10  -1   17.53    3.11
  -3 -10   1   13.66    2.66
   3  10   0    3.95    3.11
  -3 -10   0    3.57    2.28
   3  10   1    7.36    2.43
  -3 -10  -1    4.10    2.28
   3  10   2    4.10    1.44
  -3 -10  -2    3.72    1.44
   3  11  -8    4.55    6.98
  -3 -11   8   12.67    6.07
   3  11  -7   12.29    5.69
  -3 -11   7   -0.46    3.79
  -3 -11   6    8.50    6.75
   3  11  -5   11.15    8.88
  -3 -11   5   25.49    4.70
   3  11  -4    4.17    5.23
  -3 -11   4   15.40    4.40
   3  11  -3   10.17    6.22
  -3 -11   3   10.17    4.40
   3  11  -2   45.52    4.70
  -3 -11   2   44.00    4.32
   3  11  -1   12.21    5.61
  -3 -11   1    7.21    3.49
   3  11   0    0.83    5.01
  -3 -11   0    1.82    5.31
   3  11   1   12.75    3.34
  -3 -11  -1   17.83    3.03
   3  12  -5   30.27    6.07
  -3 -12   5   35.13    6.07
   3  12  -4   54.24    7.97
  -3 -12   4   50.83    5.31
   3  12  -3   24.88    9.86
  -3 -12   3   31.64    5.69
   3  12  -2    4.78    4.86
  -3 -12   2    4.70    3.87
  -3 -12   1   -1.21    4.78
  -3 -12   0   15.63    4.17
  -4  12   3   32.70    8.04
  -4  12   2   13.96    8.12
   4 -12  -1    2.20    9.79
  -4  12   1   -0.99    7.89
   4 -12   0   13.58    8.04
  -4  12   0   16.31    7.89
   4 -12   1    5.99    6.52
  -4  12  -1   18.28   10.24
   4 -12   2   30.65    8.27
  -4  12  -2   38.31    9.48
   4 -12   3    2.88    8.50
  -4  12  -3    5.23    9.79
   4 -11  -7   49.92    6.45
   4 -11  -6   49.01    8.80
  -4  11   6   44.69    5.08
   4 -11  -5   83.98    6.75
  -4  11   5   84.44    8.65
  -4  11   4   56.37    8.95
   4 -11  -3   -1.44    4.32
  -4  11   3    3.57    6.83
   4 -11  -2    3.03    5.77
  -4  11   2   -1.97    4.63
  -4  11   1   36.64    5.39
   4 -11   0    6.68    4.93
  -4  11   0   15.32    4.55
   4 -11   1   18.28    4.86
  -4  11  -1   19.19    5.54
   4 -11   2   13.66    7.13
  -4  11  -2   19.12    8.12
   4 -11   3   42.64    7.81
  -4  11  -3   35.81    8.19
   4 -11   4  117.21    4.86
  -4  11  -4  114.03    5.16
   4 -11   5  102.87    6.37
  -4  11  -5  115.01    8.42
   4 -11   6   22.68    5.39
  -4  11  -6   10.17    5.92
  -4  10  10   17.22    3.64
   4 -10  -9    5.54    7.51
   4 -10  -8    1.44    4.25
  -4  10   8    3.34    3.87
   4 -10  -7   52.42    6.52
  -4  10   7   34.75    5.69
   4 -10  -6    8.72    5.84
  -4  10   6   18.36    4.02
   4 -10  -5  148.55    5.77
  -4  10   5  152.34    6.30
   4 -10  -4  112.81    7.66
  -4  10   4  103.25    5.99
   4 -10  -3  233.06    7.89
  -4  10   3  223.27    7.74
   4 -10  -2  139.75    6.60
  -4  10   2  140.50    5.92
   4 -10  -1  122.45    7.74
  -4  10   1  108.03    5.77
   4 -10   0   14.26    3.72
  -4  10   0   11.38    3.79
   4 -10   1   20.03    4.48
  -4  10  -1   22.15    4.10
   4 -10   2    0.99    3.11
  -4  10  -2   -2.28    3.79
   4 -10   3   16.08    4.32
  -4  10  -3   11.76    4.10
   4 -10   4   41.57    3.87
  -4  10  -4   50.45    5.46
   4 -10   5   59.86    5.16
  -4  10  -5   58.87    4.70
   4 -10   6  124.12    9.18
  -4  10  -6  135.80    6.90
   4 -10   7  141.11    6.75
  -4  10  -7  143.24    8.57
   4 -10   8   29.21    5.69
  -4  10  -8   27.62    4.78
   4  -9 -12   79.96   12.06
  -4   9  12   85.96    8.19
   4  -9 -11   99.92    8.72
  -4   9  11   83.45    5.84
   4  -9 -10   99.92    5.61
  -4   9  10  112.51    7.74
   4  -9  -9   52.12    5.16
  -4   9   9   45.60    4.86
   4  -9  -8   14.72    3.95
   4  -9  -7   34.52    4.17
  -4   9   7   43.77    4.10
   4  -9  -6    3.19    2.66
  -4   9   6    0.23    3.19
   4  -9  -5   13.73    3.19
  -4   9   5   15.02    3.11
   4  -9  -4    2.88    3.03
  -4   9   4    3.26    2.81
   4  -9  -3   49.92    3.57
  -4   9   3   52.42    4.40
   4  -9  -2   80.80    5.23
  -4   9   2   72.60    5.84
   4  -9  -1  402.24   11.46
  -4   9   1  376.52   11.46
   4  -9   0   94.45    5.31
  -4   9   0   88.23    5.01
   4  -9   1   17.83    3.57
  -4   9  -1   15.32    3.57
   4  -9   2   33.15    4.02
  -4   9  -2   28.45    3.95
   4  -9   3    9.10    3.34
  -4   9  -3    5.77    4.17
   4  -9   4  104.39    5.92
  -4   9  -4   96.81    5.16
   4  -9   5   11.46    3.72
  -4   9  -5   10.77    4.55
   4  -9   6    8.12    3.87
  -4   9  -6    8.27    3.95
   4  -9   7   53.41    5.08
  -4   9  -7   56.75    6.68
   4  -9   8   31.41    3.87
  -4   9  -8   29.74    4.10
   4  -9   9   37.55    4.93
  -4   9  -9   34.97    4.40
   4  -8 -14   11.53    6.83
  -4   8  14   10.70    6.52
   4  -8 -13   22.08    6.52
  -4   8  13   13.50    5.01
   4  -8 -12   -4.93    4.40
  -4   8  12   -1.52    4.17
   4  -8 -11    9.26    3.79
  -4   8  11   14.04    4.02
   4  -8 -10   63.73    4.25
  -4   8  10   53.03    4.25
   4  -8  -9   37.55    3.87
  -4   8   9   34.67    3.87
   4  -8  -8  184.28    7.21
  -4   8   8  193.99    9.94
   4  -8  -7   74.12    4.25
  -4   8   7   80.57    5.01
   4  -8  -6  253.17    8.50
  -4   8   6  258.93    9.94
   4  -8  -5   84.82    4.55
  -4   8   5   89.14    4.86
   4  -8  -4   43.17    3.64
  -4   8   4   40.21    3.79
   4  -8  -3   30.57    2.88
  -4   8   3   29.21    3.41
   4  -8  -2  149.99    7.59
  -4   8   2  165.69    7.13
   4  -8  -1  165.31    6.68
  -4   8   1  181.24    8.19
   4  -8   0   76.32    4.70
  -4   8   0   76.85    4.70
   4  -8   1   11.38    2.43
  -4   8  -1    7.74    3.11
   4  -8   2   57.20    4.10
  -4   8  -2   58.34    4.17
   4  -8   3  166.00   10.70
  -4   8  -3  179.50    7.74
   4  -8   4  237.39   13.96
  -4   8  -4  254.76    9.86
   4  -8   5   70.25    5.01
  -4   8  -5   71.77    4.25
   4  -8   6   85.27    4.93
  -4   8  -6   84.51    4.63
   4  -8   7  178.66    7.59
  -4   8  -7  169.94    7.74
   4  -8   8   62.51    4.78
  -4   8  -8   56.98    5.46
   4  -8   9   79.66    8.72
  -4   8  -9   85.50    6.75
   4  -8  10   20.48    4.10
  -4   8 -10   21.62    5.31
   4  -8  11   -0.30    6.60
  -4   8 -11    4.86    5.54
   4  -7 -15   51.21    9.33
  -4   7  15   51.66    7.89
   4  -7 -14  183.60    9.10
  -4   7  14  179.04    8.65
   4  -7 -13  168.95    7.59
  -4   7  13  187.77    8.12
   4  -7 -12   40.13    5.08
  -4   7  12   39.91    5.46
   4  -7 -11    3.72    3.87
  -4   7  11    5.54    3.64
   4  -7 -10  144.68    6.22
  -4   7  10  153.40    6.68
   4  -7  -9   25.95    2.96
  -4   7   9   30.95    3.79
   4  -7  -8  195.28    6.52
  -4   7   8  195.58    7.06
   4  -7  -7   80.57    4.55
  -4   7   7   79.96    4.63
   4  -7  -6  105.53    4.78
  -4   7   6   98.85    6.83
   4  -7  -5  143.77    5.77
  -4   7   5  143.39    8.12
   4  -7  -4  281.46    9.10
  -4   7   4  280.86   11.76
   4  -7  -3   78.60    4.48
  -4   7   3   78.07    4.86
   4  -7  -2  593.50   24.05
  -4   7   2  587.66   18.66
   4  -7  -1  204.76    7.81
  -4   7   1  214.93    7.74
   4  -7   0  109.63    4.70
  -4   7   0  115.92    5.61
   4  -7   1  225.70    8.50
  -4   7  -1  231.32    8.88
   4  -7   2   29.44    2.58
  -4   7  -2   37.25    3.19
   4  -7   3  490.02   20.94
  -4   7  -3  490.55   15.86
   4  -7   4    2.96    2.05
  -4   7  -4    2.81    2.20
   4  -7   5   48.71    5.31
  -4   7  -5   51.97    4.32
   4  -7   6   11.76    2.43
  -4   7  -6   11.53    2.66
   4  -7   7  118.28    5.54
  -4   7  -7  116.08    5.46
   4  -7   8  188.00    7.21
  -4   7  -8  186.63    7.59
   4  -7   9  127.08    9.26
  -4   7  -9  106.67    6.22
   4  -7  10  113.80    5.01
  -4   7 -10  108.49    5.39
   4  -7  11  123.36    6.07
  -4   7 -11  122.45    6.75
   4  -7  12   17.53    4.78
  -4   7 -12   24.88    6.60
   4  -6 -16   10.17    6.98
  -4   6  16    1.59   11.00
   4  -6 -15  116.45    6.60
  -4   6  15  113.65    7.81
   4  -6 -14   73.59    5.39
  -4   6  14   77.61    6.07
   4  -6 -13   -5.69    5.99
  -4   6  13   -1.90    4.10
   4  -6 -12    0.99    3.64
  -4   6  12    0.61    3.34
   4  -6 -11   31.11    3.57
  -4   6  11   32.47    4.10
   4  -6 -10   60.16    3.95
  -4   6  10   61.07    4.25
   4  -6  -9   99.69    4.86
  -4   6   9  101.74    6.90
   4  -6  -8   28.15    2.73
  -4   6   8   28.68    2.88
   4  -6  -7  128.67    5.99
  -4   6   7  120.10    5.77
   4  -6  -6  358.69   11.61
  -4   6   6  361.20   12.44
   4  -6  -5  151.20    5.69
  -4   6   5  156.21    6.15
   4  -6  -4    5.39    1.74
  -4   6   4    0.68    1.90
   4  -6  -3    5.99    1.67
  -4   6   3    4.32    1.90
   4  -6  -2  106.52    5.31
  -4   6   2  108.72    5.01
   4  -6  -1    0.91    1.59
  -4   6   1    0.76    1.82
   4  -6   0    1.29    1.37
  -4   6   0    1.37    2.12
   4  -6   1   86.41    4.25
  -4   6  -1   92.63    4.25
   4  -6   2   55.53    3.19
  -4   6  -2   62.13    3.57
   4  -6   3 2225.30   74.42
  -4   6  -3 2212.71   57.28
   4  -6   4    8.27    2.28
  -4   6  -4    8.88    2.50
   4  -6   5   25.64    4.02
  -4   6  -5   20.41    3.11
   4  -6   6    5.16    2.81
  -4   6  -6    2.20    2.43
   4  -6   7    7.74    3.72
  -4   6  -7    8.42    2.96
   4  -6   8   45.67    3.57
  -4   6  -8   44.46    3.87
   4  -6   9    8.12    2.43
  -4   6  -9   11.91    2.96
   4  -6  10    2.35    3.26
  -4   6 -10    0.38    3.95
   4  -6  11   44.08    3.79
  -4   6 -11   41.20    4.78
   4  -6  12   85.73    5.69
  -4   6 -12   76.17    6.30
   4  -6  13   76.78    4.10
  -4   6 -13   80.19    4.93
   4  -5 -17   30.57    6.68
  -4   5  17    3.03    5.84
   4  -5 -16   -8.35    8.80
  -4   5  16   -4.70    9.10
   4  -5 -15  149.00    7.81
  -4   5  15  137.70    7.89
   4  -5 -14   85.88    7.81
  -4   5  14   84.74    5.84
   4  -5 -13  171.08    6.60
  -4   5  13  165.84    6.83
   4  -5 -12   94.45    5.16
  -4   5  12   97.79    5.39
   4  -5 -11    5.01    2.66
  -4   5  11    2.73    2.28
   4  -5 -10    8.35    2.43
  -4   5  10    5.31    4.17
   4  -5  -9    4.55    2.20
  -4   5   9    4.48    2.50
   4  -5  -8    2.50    2.05
  -4   5   8    2.12    2.20
   4  -5  -7    2.05    1.97
  -4   5   7    0.61    1.97
   4  -5  -6  351.49   11.38
  -4   5   6  348.07   13.12
   4  -5  -5  465.36   14.87
  -4   5   5  482.43   14.34
   4  -5  -4  864.65   22.84
  -4   5   4  879.44   22.76
   4  -5  -3   91.34    4.40
  -4   5   3   87.47    3.87
   4  -5  -2    3.79    1.21
  -4   5   2    3.34    1.44
   4  -5  -1    7.59    1.44
  -4   5   1    7.13    2.05
   4  -5   0  172.06    7.21
  -4   5   0  174.34    6.52
   4  -5   1    3.72    1.59
  -4   5  -1    6.75    2.12
   4  -5   2  195.36    7.97
  -4   5  -2  203.93    8.80
   4  -5   3  240.80    8.88
  -4   5  -3  253.47    9.86
   4  -5   4  150.90    6.52
  -4   5  -4  152.79    6.90
   4  -5   5  412.41   14.26
  -4   5  -5  429.25   13.50
   4  -5   6  215.31    7.59
  -4   5  -6  223.35    9.48
   4  -5   7  160.61    9.94
  -4   5  -7  169.18    7.21
   4  -5   8   78.37    5.54
  -4   5  -8   74.73    4.63
   4  -5   9   51.74    4.10
  -4   5  -9   55.08    4.25
   4  -5  10   10.70    2.73
  -4   5 -10    6.30    2.96
   4  -5  11   11.68    3.26
  -4   5 -11    4.93    3.95
   4  -5  12    3.03    3.87
  -4   5 -12    1.59    4.86
   4  -5  13   46.81    5.39
  -4   5 -13   41.42    5.54
   4  -4 -17   16.01   10.09
  -4   4  17   22.15    6.22
   4  -4 -16    3.87    6.75
  -4   4  16    2.73    5.54
   4  -4 -15  112.74    6.60
  -4   4  15  117.97    6.98
   4  -4 -14   67.67    5.16
  -4   4  14   70.78    5.01
   4  -4 -13   99.92    5.84
  -4   4  13   93.16    5.77
   4  -4 -12   30.27    3.79
  -4   4  12   32.55    4.17
   4  -4 -11  839.84   21.93
  -4   4  11  846.51   23.22
   4  -4 -10  167.44    6.45
  -4   4  10  171.38    7.28
   4  -4  -9   11.00    1.97
  -4   4   9    8.42    3.79
   4  -4  -8   90.28    4.10
  -4   4   8   94.76    4.70
   4  -4  -7  181.85    8.12
  -4   4   7  188.15    7.66
   4  -4  -6 1294.20   34.22
  -4   4   6 1284.56   34.14
   4  -4  -5  163.04    5.39
  -4   4   5  174.57    7.43
   4  -4  -4  101.36    4.55
  -4   4   4  101.66    4.63
   4  -4  -3  908.57   24.73
  -4   4   3  947.57   28.30
   4  -4  -2 1033.14   28.22
  -4   4   2 1029.28   27.54
   4  -4  -1  631.28   19.50
  -4   4   1  647.21   20.48
   4  -4   0  115.47    4.78
  -4   4   0  110.23    4.86
   4  -4   1    0.99    1.52
  -4   4  -1    1.97    1.59
   4  -4   2  654.35   21.24
  -4   4  -2  692.20   20.64
   4  -4   3  287.15   10.01
  -4   4  -3  292.39    9.56
   4  -4   4  248.46    9.79
  -4   4  -4  261.59    9.63
   4  -4   5    4.02    1.52
  -4   4  -5    4.02    1.90
   4  -4   6  340.56   18.13
  -4   4  -6  346.40   12.21
   4  -4   7  884.90   29.13
  -4   4  -7  932.17   28.07
   4  -4   8   95.52    4.55
  -4   4  -8   94.15    5.31
   4  -4   9   73.67    4.17
  -4   4  -9   64.49    4.86
   4  -4  10    0.61    2.20
  -4   4 -10    3.95    2.88
   4  -4  11   55.84    4.32
  -4   4 -11   52.04    4.70
   4  -4  12  249.45    9.71
  -4   4 -12  259.31    8.12
   4  -4  13  173.51    7.06
  -4   4 -13  171.38    6.90
   4  -4  14   27.84    3.87
  -4   4 -14   34.14    4.55
   4  -3 -17   19.80    5.08
  -4   3  17   22.76    5.54
   4  -3 -16   11.68    3.95
  -4   3  16   17.68    4.17
   4  -3 -15  126.32    6.07
  -4   3  15  145.89    6.52
   4  -3 -14   63.88    5.16
  -4   3  14   59.25    4.25
   4  -3 -13   17.75    4.02
  -4   3  13   22.30    4.32
   4  -3 -12   12.37    2.35
  -4   3  12   11.61    2.81
   4  -3 -11  137.92    6.07
  -4   3  11  138.53    5.46
   4  -3 -10  804.56   23.37
  -4   3  10  793.48   23.22
   4  -3  -9  287.08    9.86
  -4   3   9  277.06   11.23
   4  -3  -8   65.93    3.79
  -4   3   8   68.36    3.64
   4  -3  -7   38.92    2.58
  -4   3   7   38.54    2.66
   4  -3  -6 1365.67   40.51
  -4   3   6 1374.09   36.04
   4  -3  -5  330.09   11.84
  -4   3   5  331.31   11.91
   4  -3  -4  238.30    9.71
  -4   3   4  237.08   11.68
   4  -3  -3   95.14    4.17
  -4   3   3  100.22    6.60
   4  -3  -2   62.97    3.87
  -4   3   2   58.19    3.49
   4  -3  -1 1363.54   38.84
  -4   3   1 1476.73   39.07
   4  -3   0  588.80   17.90
  -4   3   0  606.40   18.51
   4  -3   1   56.67    3.41
  -4   3  -1   55.84    2.96
   4  -3   2  935.35   29.13
  -4   3  -2  945.67   28.30
   4  -3   3    3.64    1.52
  -4   3  -3    2.43    1.82
   4  -3   4  242.32    8.88
  -4   3  -4  249.75   10.92
   4  -3   5 1095.73   31.56
  -4   3  -5 1107.49   32.47
   4  -3   6  247.02    9.79
  -4   3  -6  193.08   10.39
   4  -3   7  302.86   12.90
  -4   3  -7  334.87   17.22
   4  -3   8   33.61    2.96
  -4   3  -8   32.47    2.73
   4  -3   9   48.78    3.41
  -4   3  -9   53.26    3.19
   4  -3  10    4.17    2.58
  -4   3 -10    1.29    2.50
   4  -3  11  169.79    7.36
  -4   3 -11  151.13    7.13
   4  -3  12   11.30    3.26
  -4   3 -12    7.43    3.64
   4  -3  13  209.54    7.43
  -4   3 -13  203.32    7.06
   4  -3  14   89.90    4.40
  -4   3 -14   93.92    4.78
   4  -3  15  121.99    5.77
  -4   3 -15  105.38    5.61
   4  -2 -17  171.31    9.03
  -4   2  17  190.73    6.68
   4  -2 -16   41.35    7.89
  -4   2  16   36.34    5.61
   4  -2 -15  156.13    6.07
  -4   2  15  158.33    6.83
   4  -2 -14   94.76    5.16
  -4   2  14   93.54    5.23
   4  -2 -13    1.52    2.58
  -4   2  13   -0.83    2.73
   4  -2 -12  105.76    4.93
  -4   2  12   99.84    4.93
   4  -2 -11  217.28    7.59
  -4   2  11  221.76    7.81
   4  -2 -10   78.37    3.72
  -4   2  10   74.35    3.79
   4  -2  -9   49.77    3.26
  -4   2   9   46.58    3.03
   4  -2  -8    2.73    1.37
  -4   2   8    2.28    1.67
   4  -2  -7 1295.19   35.20
  -4   2   7 1333.35   36.34
   4  -2  -6  435.77   15.17
  -4   2   6  445.64   16.46
   4  -2  -5  883.99   24.88
  -4   2   5  906.98   25.26
   4  -2  -4   13.20    1.74
  -4   2   4   10.17    1.59
   4  -2  -3   64.56    3.26
  -4   2   3   65.70    3.72
   4  -2  -2 2444.56   61.53
  -4   2   2 2458.29   64.33
   4  -2  -1  566.04   18.74
  -4   2   1  573.40   16.84
   4  -2   0  208.63    8.27
  -4   2   0  213.87    7.13
   4  -2   1  675.82   21.09
  -4   2  -1  743.72   28.83
   4  -2   2  226.08    9.18
  -4   2  -2  230.86    8.57
   4  -2   3  231.62    8.27
  -4   2  -3  235.49    8.50
   4  -2   4  153.40    7.13
  -4   2  -4   72.53   11.00
  -4   2  -5   35.05    2.50
   4  -2   6  523.63   17.60
  -4   2  -6  532.96   17.98
   4  -2   7 1177.52   34.67
  -4   2  -7 1170.23   32.32
   4  -2   8  183.82   12.44
  -4   2  -8  179.80    7.89
   4  -2   9  193.23    8.50
  -4   2  -9  184.89    7.28
   4  -2  10  192.62    7.66
  -4   2 -10  184.58    7.51
   4  -2  11  249.60   11.38
  -4   2 -11  228.74   10.77
   4  -2  12   70.18    4.63
  -4   2 -12   72.22    4.25
   4  -2  13  152.87   11.46
  -4   2 -13  159.70    6.75
   4  -2  14   55.84    4.63
  -4   2 -14   63.50    5.23
   4  -2  15   41.73    3.87
  -4   2 -15   35.28    4.93
   4  -2  16  193.08    7.21
  -4   2 -16  183.67    6.83
   4  -1 -16    0.83    4.63
  -4   1  16    9.63    5.08
   4  -1 -15  344.89   10.24
  -4   1  15  357.94   11.23
   4  -1 -14  147.79    6.68
  -4   1  14  150.75    7.06
   4  -1 -13    8.72    3.64
  -4   1  13    6.07    3.34
   4  -1 -12  206.05    7.28
  -4   1  12  196.80    7.21
   4  -1 -11  160.31    6.98
  -4   1  11  162.73    6.22
   4  -1 -10  372.27   12.06
  -4   1  10  375.31   13.12
   4  -1  -9  908.72   26.02
  -4   1   9  914.26   25.95
   4  -1  -8    2.35    2.05
  -4   1   8    3.87    1.90
   4  -1  -7 2096.33   79.36
  -4   1   7 2146.40   54.62
   4  -1  -6  717.24   21.24
  -4   1   6  739.09   20.10
   4  -1  -5  798.79   24.58
  -4   1   5  814.57   23.59
   4  -1  -4  156.66    6.60
  -4   1   4  155.53    5.77
   4  -1  -3   87.85    4.40
  -4   1   3   83.53    4.40
   4  -1  -2 1342.00   38.54
  -4   1   2 1391.31   38.08
   4  -1  -1 1815.48   47.72
  -4   1   1 1783.92   48.17
   4  -1   0 5739.12  139.37
  -4   1   0 5656.88  137.17
   4  -1   1 1167.96   36.49
  -4   1  -1   -6.45    4.10
  -4   1  -2 1659.95   43.32
   4  -1   3 1159.23   32.85
  -4   1  -3 1130.94   29.97
   4  -1   4 1509.43   39.15
  -4   1  -4 1562.84   41.20
   4  -1   5  506.18   15.32
  -4   1  -5  543.43   17.83
   4  -1   6  289.66   10.01
  -4   1  -6  288.37   10.32
   4  -1   7   11.84    1.44
  -4   1  -7   10.92    1.59
   4  -1   8  331.08   11.08
  -4   1  -8  333.66   11.99
   4  -1   9  855.92   26.48
  -4   1  -9  856.98   27.62
   4  -1  10  660.87   18.97
  -4   1 -10  640.16   20.64
   4  -1  11  701.61   21.01
  -4   1 -11  708.29   21.85
   4  -1  12  403.68   13.20
  -4   1 -12  374.32   13.50
   4  -1  13  253.17    9.79
  -4   1 -13  243.23    8.50
   4  -1  14  158.10    6.98
  -4   1 -14  161.44    7.59
   4  -1  15   21.77    4.86
  -4   1 -15   24.66    4.55
   4  -1  16   13.66    4.32
  -4   1 -16    7.89    4.93
   4   0 -16  242.01    8.95
  -4   0  16  246.87    9.10
   4   0 -15  242.32    8.95
  -4   0  15  232.91    8.12
   4   0 -14  236.78   14.04
  -4   0  14  222.21    7.97
   4   0 -13  120.48    6.07
  -4   0  13  127.23    6.37
   4   0 -12   80.87    5.16
  -4   0  12   74.58    4.63
   4   0 -11  119.87    6.15
  -4   0  11  119.41    5.69
   4   0 -10  123.28    5.16
  -4   0  10  132.77    6.07
   4   0  -9  231.09   13.81
  -4   0   9  241.79    8.80
   4   0  -8  583.33   18.13
  -4   0   8  564.90   17.07
   4   0  -7 2158.09   54.70
  -4   0   7 2181.76   55.23
   4   0  -6 1399.50   36.80
  -4   0   6 1411.79   38.92
   4   0  -5  880.58   27.08
  -4   0   5  906.60   26.63
   4   0  -4  666.94   19.73
  -4   0   4  680.90   20.79
   4   0  -3   46.66    2.96
  -4   0   3   51.82    2.96
   4   0  -2 1445.32   37.86
  -4   0   1   56.60    3.87
   4   0   0  166.37    7.28
  -4   0   0  170.70    7.28
   4   0   1  530.30   16.24
  -4   0  -1  527.35   16.16
   4   0   2 2805.07   71.69
  -4   0  -2 2965.91   75.18
   4   0   3 1069.79   33.23
  -4   0  -3 1111.74   29.36
   4   0   4 4913.01  117.06
  -4   0  -4 4997.53  120.10
   4   0   5  414.23   13.73
  -4   0  -5  438.20   14.79
   4   0   6  282.37   10.32
  -4   0  -6  285.03    9.56
   4   0   7  203.25    9.03
  -4   0  -7  216.98    7.97
   4   0   8    4.02    1.74
  -4   0  -8    3.34    1.82
   4   0   9  444.58   13.88
  -4   0  -9  458.23   14.49
   4   0  10  197.18    8.80
  -4   0 -10  193.53    6.60
   4   0  11  246.64    9.18
  -4   0 -11  249.37    9.63
   4   0  12  451.71   14.95
  -4   0 -12  487.36   15.78
   4   0  13  152.26    6.30
  -4   0 -13  157.27    6.37
   4   0  14  116.15    5.84
  -4   0 -14  105.23    6.15
   4   0  15   55.15    4.55
  -4   0 -15   54.47    5.16
   4   0  16   34.37    5.69
  -4   0 -16   31.18    6.37
   4   0  17  138.76    7.81
  -4   0 -17  141.95    7.43
   4   1 -16  258.32    8.65
  -4  -1  16  248.92    8.12
   4   1 -15   83.15    5.77
  -4  -1  15   82.39    5.01
   4   1 -14  149.99    6.45
  -4  -1  14  151.81    6.45
   4   1 -13  207.27    8.04
  -4  -1  13  217.74    7.59
   4   1 -12   10.24    2.12
  -4  -1  12    9.48    2.28
   4   1 -11  133.75    5.61
  -4  -1  11  141.49    5.99
   4   1 -10   55.23    3.26
  -4  -1  10   55.31    3.72
   4   1  -9   29.82    3.11
  -4  -1   9   29.82    2.58
   4   1  -8  297.24   11.00
  -4  -1   8  290.79    9.86
   4   1  -7  342.23   12.82
  -4  -1   7  338.06   12.21
   4   1  -6  355.96   10.62
   4   1  -5  379.25   12.97
  -4  -1   4  233.21    9.71
   4   1  -3  778.23   22.23
  -4  -1   3  752.97   22.30
   4   1  -2  500.26   16.77
  -4  -1   2  528.71   16.08
   4   1  -1  562.32   17.30
  -4  -1   1  538.12   16.61
   4   1   0  107.50    4.32
  -4  -1   0  110.08    4.78
   4   1   1   13.66    1.14
  -4  -1  -1   14.57    1.44
   4   1   2   96.35    4.48
  -4  -1  -2   95.59    4.02
   4   1   3  842.87   25.11
  -4  -1  -3  830.58   24.13
   4   1   4 1848.10   67.90
  -4  -1  -4 1840.89   49.69
   4   1   5  338.06   11.15
  -4  -1  -5  346.10   16.01
   4   1   6    0.61    1.52
  -4  -1  -6    1.74    1.06
   4   1   7   56.90    3.41
  -4  -1  -7   53.41    2.96
   4   1   8   37.33    2.73
  -4  -1  -8   38.01    2.73
   4   1   9  707.00   21.93
  -4  -1  -9  704.34   22.84
   4   1  10    2.96    2.12
  -4  -1 -10    6.90    2.73
   4   1  11   26.17    2.81
  -4  -1 -11   23.59    2.50
   4   1  12  229.49    8.57
  -4  -1 -12  242.24    8.88
   4   1  13   64.11    4.55
  -4  -1 -13   67.29    4.70
   4   1  14  178.89    8.72
  -4  -1 -14  182.91    7.97
   4   1  15   12.90    5.31
  -4  -1 -15   13.88    3.87
   4   1  16   13.28    5.54
  -4  -1 -16   18.51    6.30
   4   1  17  152.26    7.21
  -4  -1 -17  134.43    5.16
   4   2 -15   30.35    3.87
  -4  -2  15   30.65    4.02
   4   2 -14   27.84    4.48
  -4  -2  14   27.16    3.79
   4   2 -13   26.63    3.95
  -4  -2  13   20.33    3.79
   4   2 -12    5.08    3.49
  -4  -2  12    6.75    2.43
   4   2 -11  205.14    7.81
  -4  -2  11  203.47    8.19
   4   2 -10   53.11    3.03
  -4  -2  10   54.40    3.26
   4   2  -9  224.03    8.04
   4   2  -8  215.99   11.00
  -4  -2   8  252.94   15.40
  -4  -2   7  119.56    5.54
   4   2  -6   68.81    4.25
  -4  -2   6   70.48    3.41
   4   2  -5  431.22   16.54
  -4  -2   5  440.78   15.25
   4   2  -4    3.41    1.37
  -4  -2   4    3.64    1.44
   4   2  -3  516.57   15.86
  -4  -2   3  479.85   17.15
   4   2  -2  141.79    5.99
  -4  -2   2  143.24    5.23
   4   2  -1  376.14   12.82
  -4  -2   1  356.12   12.06
   4   2   0  227.29    7.43
   4   2   1  310.06   10.39
  -4  -2  -1  310.75    9.71
   4   2   2   23.29    1.90
  -4  -2  -2   22.61    1.90
   4   2   3 1940.28   49.16
  -4  -2  -3 1954.69   53.41
   4   2   4  647.90   19.80
  -4  -2  -4  652.30   18.28
   4   2   5  217.28   10.39
  -4  -2  -5  223.88    7.36
   4   2   6    8.04    1.67
  -4  -2  -6   10.24    1.52
   4   2   7    3.95    1.59
  -4  -2  -7    5.61    1.82
   4   2   8  757.07   23.52
  -4  -2  -8  756.08   20.94
   4   2   9  106.97    5.08
  -4  -2  -9  111.45    4.93
   4   2  10   57.20    3.41
  -4  -2 -10   55.23    3.11
   4   2  11    1.37    3.19
  -4  -2 -11    0.00    2.66
   4   2  12  159.77    6.90
  -4  -2 -12  152.79    6.83
   4   2  13  317.35   10.39
  -4  -2 -13  306.95    9.56
   4   2  14  171.53    6.83
  -4  -2 -14  155.68    6.22
   4   2  15   28.37    4.10
  -4  -2 -15   40.74    5.01
   4   2  16   27.99    4.70
  -4  -2 -16   25.26    4.25
   4   2  17   39.98    4.86
  -4  -2 -17   41.65    5.92
   4   2  18   -0.23    6.90
  -4  -2 -18    3.41    5.99
   4   3 -15   53.18    2.88
  -4  -3  15   46.28    3.03
   4   3 -14   23.90    4.55
  -4  -3  14   20.33    3.72
   4   3 -13   38.39    4.48
  -4  -3  13   37.93    4.17
   4   3 -12   17.83    4.02
  -4  -3  12    6.60    2.73
   4   3 -11   13.05    2.81
  -4  -3  11   11.23    3.49
   4   3 -10   99.99    5.84
  -4  -3  10  116.45    4.93
   4   3  -9  361.81   17.60
  -4  -3   9  344.51   11.61
   4   3  -8  209.24    8.42
  -4  -3   8  210.00    9.03
   4   3  -7  298.84   10.17
  -4  -3   7  297.32   11.15
   4   3  -6    7.81    1.97
  -4  -3   6    8.95    1.97
   4   3  -5  299.75   16.24
  -4  -3   5  293.15    9.26
   4   3  -4  715.57   28.37
  -4  -3   4  716.63   20.26
   4   3  -3  250.66    9.56
  -4  -3   3  261.97    8.35
   4   3  -2  102.80    7.06
  -4  -3   2   97.87    5.01
   4   3  -1  174.49    6.90
  -4  -3   1  193.38    9.79
   4   3   0  490.17   16.31
  -4  -3   0  481.83   15.02
   4   3   1  424.39   13.58
  -4  -3  -1  406.64   12.06
   4   3   2   25.64    1.90
  -4  -3  -2   25.49    1.90
   4   3   3  911.68   23.14
  -4  -3  -3  930.27   24.50
   4   3   4  165.24    6.22
  -4  -3  -4  159.02    6.07
   4   3   5  144.52   10.32
  -4  -3  -5  150.29    6.37
   4   3   6  253.47   12.29
  -4  -3  -6  239.43    8.04
   4   3   7   10.47    1.67
  -4  -3  -7   10.70    1.90
   4   3   8 2126.45   54.17
  -4  -3  -8 2241.24   54.93
   4   3   9    0.61    2.43
  -4  -3  -9    0.53    1.44
   4   3  10  120.63    5.31
  -4  -3 -10  120.48    5.84
   4   3  11    2.73    2.12
  -4  -3 -11    3.03    2.50
   4   3  12   24.20    3.19
  -4  -3 -12   23.59    2.81
   4   3  13  292.69   10.09
  -4  -3 -13  290.11    9.18
   4   3  14   12.29    3.57
  -4  -3 -14    9.94    3.57
   4   3  15   16.99    4.17
  -4  -3 -15   15.70    3.57
   4   3  16   48.86    5.46
  -4  -3 -16   42.11    5.84
   4   3  17   50.53    6.90
  -4  -3 -17   43.40    3.64
   4   3  18   14.95    8.95
  -4  -3 -18    5.99    7.36
   4   4 -14   48.86    9.56
  -4  -4  14   52.42    8.12
   4   4 -13   15.17    6.15
  -4  -4  13    7.36    3.64
   4   4 -12   34.22    4.10
  -4  -4  12   36.42    3.34
   4   4 -11   81.25    6.90
  -4  -4  11   80.27    4.86
   4   4 -10  157.42    6.22
  -4  -4  10  170.55    7.28
   4   4  -9   48.55    3.79
  -4  -4   9   53.03    3.87
   4   4  -8  229.12    9.41
  -4  -4   8  230.63    7.66
   4   4  -7    1.82    3.11
  -4  -4   7    3.26    1.82
   4   4  -6  227.22    7.74
  -4  -4   6  215.16    7.28
   4   4  -5  371.52   12.37
  -4  -4   5  357.94   11.00
   4   4  -4   39.60    3.41
  -4  -4   4   43.02    3.19
   4   4  -3   11.46    1.52
  -4  -4   3   11.08    1.59
   4   4  -2   48.71    2.58
  -4  -4   2   45.82    3.72
   4   4  -1  239.28   11.30
  -4  -4   1  264.24    8.65
   4   4   0  581.97   17.45
  -4  -4   0  569.98   17.07
   4   4   1  419.39   17.83
  -4  -4  -1  383.20   19.19
   4   4   2   48.48    2.50
  -4  -4  -2   52.04    2.35
   4   4   3  377.59   11.30
  -4  -4  -3  382.21   11.84
   4   4   4  165.08    6.22
  -4  -4  -4  169.94    8.65
   4   4   5   31.18    1.90
  -4  -4  -5   33.08    1.90
   4   4   6    2.28    1.67
  -4  -4  -6    1.97    1.21
   4   4   7   31.33    2.66
  -4  -4  -7   32.62    2.50
   4   4   8  891.81   24.66
  -4  -4  -8  928.53   24.20
   4   4   9   36.11    3.34
  -4  -4  -9   36.95    2.73
   4   4  10   17.83    2.43
  -4  -4 -10   21.09    2.58
   4   4  11    1.21    2.12
  -4  -4 -11    1.97    2.43
   4   4  12   73.51    6.37
  -4  -4 -12   76.25    4.86
   4   4  13  295.73    9.56
  -4  -4 -13  278.73    9.18
   4   4  14   34.52    4.02
  -4  -4 -14   34.22    4.10
   4   4  15    1.97    4.17
  -4  -4 -15    1.97    4.48
   4   4  16   -0.68    8.19
  -4  -4 -16   -2.88    5.61
   4   4  17   41.27    5.54
  -4  -4 -17   41.12   12.82
   4   4  18   20.48    7.28
  -4  -4 -18   21.77    8.65
   4   5 -13    8.35    4.55
  -4  -5  13    2.50    3.34
   4   5 -12   50.91    4.25
  -4  -5  12   53.33    4.70
   4   5 -11    3.49    3.79
  -4  -5  11    2.81    2.88
   4   5 -10   88.23    4.78
  -4  -5  10   85.43    5.01
   4   5  -9  199.60    6.98
  -4  -5   9  194.75    7.43
   4   5  -8  149.15    8.35
  -4  -5   8  160.91    7.36
   4   5  -7   15.25    2.96
  -4  -5   7   17.53    2.12
   4   5  -6  224.03    7.89
  -4  -5   6  211.06    7.36
   4   5  -5  123.51    8.72
  -4  -5   5  137.17    5.61
   4   5  -4  221.38    7.89
  -4  -5   4  213.94    7.43
   4   5  -3  249.83   10.09
  -4  -5   3  253.01   12.29
   4   5  -2  609.51   16.77
  -4  -5   2  602.07   18.74
   4   5  -1  849.09   23.67
  -4  -5   1  838.24   22.84
   4   5   0  392.15   13.35
  -4  -5   0  395.03   11.84
   4   5   1  343.75   10.77
  -4  -5  -1  330.62   16.61
   4   5   2  340.34    9.48
  -4  -5  -2  345.34   10.17
   4   5   3   66.69    2.96
  -4  -5  -3   60.39    4.63
   4   5   4  179.58    6.30
  -4  -5  -4  179.73    8.95
   4   5   5  192.70    6.30
   4   5   6    5.39    1.82
  -4  -5  -6    7.06    1.37
   4   5   7  145.59    7.28
  -4  -5  -7  139.90    5.77
   4   5   8  125.18    5.23
  -4  -5  -8  131.32    5.46
   4   5   9  148.85    5.39
  -4  -5  -9  164.48    5.69
  -4  -5 -10   41.04    3.03
   4   5  11  184.66    9.03
  -4  -5 -11  179.04    6.75
   4   5  12  206.74    8.12
  -4  -5 -12  216.07    8.57
   4   5  13   50.22    4.17
  -4  -5 -13   51.06    4.17
   4   5  14    9.86    4.10
  -4  -5 -14   12.75    5.77
   4   5  15    1.44    4.70
  -4  -5 -15    3.41    4.86
   4   5  16   11.68    5.69
  -4  -5 -16   15.70    6.37
   4   5  17   48.55    7.28
  -4  -5 -17   38.08    6.60
   4   6 -13   25.87    3.87
  -4  -6  13   34.29    3.64
   4   6 -12   73.59    5.54
  -4  -6  12   69.72    4.48
   4   6 -11  143.77    6.83
  -4  -6  11  159.85    7.36
   4   6 -10  148.62    6.98
  -4  -6  10  148.93    6.90
   4   6  -9   46.81    4.48
  -4  -6   9   42.18    4.25
   4   6  -8  150.37    6.07
  -4  -6   8  149.76    5.99
   4   6  -7   95.89    4.78
  -4  -6   7  102.34    4.78
   4   6  -6  255.44    8.72
  -4  -6   6  251.12   10.01
   4   6  -5  349.36   12.14
  -4  -6   5  362.94   11.68
   4   6  -4   31.18    3.72
  -4  -6   4   30.35    2.66
   4   6  -3  136.79    6.37
  -4  -6   3  121.99    5.54
   4   6  -2   48.40    3.26
  -4  -6   2   54.32    3.11
   4   6  -1 1391.76   37.17
  -4  -6   1 1358.61   34.82
   4   6   0  129.50   10.09
  -4  -6   0  147.41    5.92
   4   6   1  348.68   18.13
  -4  -6  -1  325.39   13.12
   4   6   2  306.95   10.62
  -4  -6  -2  309.53    8.65
   4   6   3  166.83    5.31
  -4  -6  -3  173.73    6.15
   4   6   4  755.85   19.19
  -4  -6  -4  750.32   26.33
   4   6   5   56.29    2.73
  -4  -6  -5   58.04    3.95
   4   6   6    5.39    1.82
  -4  -6  -6    7.97    1.37
   4   6   7  696.53   17.75
  -4  -6  -7  674.90   27.77
   4   6   8  138.15    6.68
  -4  -6  -8  137.77    5.46
   4   6   9  103.10    4.55
  -4  -6  -9  106.74    4.86
   4   6  10  103.94    4.63
  -4  -6 -10  101.81    4.86
   4   6  11   88.99    3.64
  -4  -6 -11   90.51    4.32
   4   6  12  590.47   16.69
  -4  -6 -12  594.11   15.25
   4   6  13  106.44    5.92
  -4  -6 -13  104.09    5.84
   4   6  14    7.13    5.39
  -4  -6 -14   10.17    4.48
   4   6  15   -5.01    6.45
  -4  -6 -15    1.59    6.37
   4   6  16   86.41    6.07
  -4  -6 -16   81.78    6.75
   4   7 -12   87.32    6.52
  -4  -7  12   74.35    5.99
   4   7 -11   14.57    5.46
  -4  -7  11   13.35    3.72
   4   7 -10  144.83   11.23
  -4  -7  10  160.00    6.98
   4   7  -9  343.37   17.15
  -4  -7   9  376.52   12.75
   4   7  -8   62.74    4.48
  -4  -7   8   66.69    3.95
   4   7  -7   50.53    6.90
  -4  -7   7   58.80    3.87
   4   7  -6  167.13    7.21
  -4  -7   6  168.73    6.37
   4   7  -5  232.98   12.52
  -4  -7   5  255.67    8.65
   4   7  -4  203.62   11.23
  -4  -7   4  211.21    9.03
   4   7  -3   18.89    2.81
  -4  -7   3   22.08    2.43
   4   7  -2   64.56    3.64
  -4  -7   2   56.52    3.41
   4   7  -1  426.06   19.42
  -4  -7   1  392.30   13.05
   4   7   0  729.68   26.78
  -4  -7   0  703.35   20.10
   4   7   1  107.05    4.78
  -4  -7  -1  101.43    4.17
   4   7   2   28.53    3.11
  -4  -7  -2   26.70    1.90
   4   7   3  157.42    5.16
  -4  -7  -3  154.01    4.93
   4   7   4  270.84    8.19
  -4  -7  -4  274.71    9.71
  -4  -7  -5  267.05    6.75
   4   7   9  123.36    4.32
   4   7  10  105.61    3.79
   4   7  11   60.09    3.26
  -4  -7 -11   53.49    4.17
   4   7  12  106.06    4.25
  -4  -7 -12  101.66    4.32
   4   7  13    4.70    3.19
  -4  -7 -13    4.48    5.31
   4   7  14   46.89    4.17
  -4  -7 -14   43.77    4.63
   4   7  15   19.95    6.52
  -4  -7 -15   35.73    7.43
   4   8 -11    5.23    6.60
  -4  -8  11    1.82    3.64
   4   8 -10  101.74    8.80
  -4  -8  10   87.55    5.77
  -4  -8   9   33.53    4.25
   4   8  -8   34.37    4.63
  -4  -8   8   33.15    4.02
   4   8  -7  174.04    6.83
  -4  -8   7  184.51    7.21
   4   8  -6   23.52    3.72
  -4  -8   6   16.46    3.57
   4   8  -5   13.81    4.55
  -4  -8   5   19.88    3.19
   4   8  -4   63.88    4.40
  -4  -8   4   63.73    4.10
   4   8  -3   13.12    2.96
  -4  -8   3   15.40    2.73
   4   8  -2  553.90   21.09
  -4  -8   2  603.51   17.83
   4   8  -1  169.71   10.01
  -4  -8   1  179.80    7.28
   4   8   0   93.85    4.48
  -4  -8   0   94.98    3.79
   4   8   1   66.91    5.54
  -4  -8  -1   69.57    3.19
   4   8   2   23.67    3.03
  -4  -8  -2   23.90    2.05
   4   8   3  179.27    7.89
  -4  -8  -3  193.16    5.84
   4   9 -10   70.10    6.30
  -4  -9  10   70.02    4.48
   4   9  -9   86.64    6.98
  -4  -9   9   89.98    5.31
   4   9  -8   42.41    4.86
  -4  -9   8   50.53    4.25
  -4  -9   7   35.13    4.63
  -4  -9   6   59.63    4.32
   4   9  -5   61.30    6.83
  -4  -9   5   72.91    4.48
   4   9  -4   22.53    3.79
  -4  -9   4   20.03    2.81
   4   9  -3    0.38    2.81
  -4  -9   3   -1.44    3.11
   4   9  -2  116.76    5.39
  -4  -9   2  124.50    5.08
   4   9  -1  107.35    8.35
  -4  -9   1  102.72    4.93
   4   9   0  210.38   10.62
  -4  -9   0  198.09    7.13
  -4  -9  -1   94.15    4.10
   4   9   2   11.30    1.97
  -4  -9  -2    9.41    1.74
   4   9   3  268.11    9.26
  -4  -9  -3  262.27   10.09
  -4 -10   9    8.42    5.01
   4  10  -8   38.39    9.10
  -4 -10   8   27.24    4.48
   4  10  -7   12.14    9.33
  -4 -10   7   11.76    3.87
   4  10  -6   36.64    5.54
  -4 -10   6   53.71    5.01
   4  10  -5   56.60    7.51
  -4 -10   5   44.99    4.10
   4  10  -4   38.69    4.86
  -4 -10   4   35.58    3.64
  -4 -10   3   47.95    4.17
   4  10  -2   65.09    4.86
  -4 -10   2   72.15    4.40
   4  10  -1   33.23    4.17
  -4 -10   1   31.33    4.02
   4  10   0    2.05    4.02
  -4 -10   0    4.63    3.11
  -4 -10  -1   17.22    2.81
   4  10   2   51.13    4.55
  -4 -10  -2   51.29    3.41
   4  11  -7   -5.84    9.79
   4  11  -6   -1.37    9.33
  -4 -11   6   10.32    3.72
   4  11  -5    5.69    5.31
  -4 -11   5    1.82    3.34
   4  11  -4    2.81    6.90
  -4 -11   4    9.18    4.40
   4  11  -3   27.77    4.55
  -4 -11   3   34.97    4.86
   4  11  -2   37.25    3.64
  -4 -11   2   28.60    4.10
   4  11  -1    9.41    8.19
  -4 -11   1   15.63    4.17
   4  11   0   24.96    5.99
  -4 -11   0   19.95    5.31
   4  11   1    7.97    5.99
  -4 -11  -1   -0.53    3.11
   4  12  -6   19.57    8.19
  -4 -12   4    3.26    7.81
   4  12  -3   11.23    4.40
   4  12  -2   28.90   11.08
  -4 -12   2    9.41    7.66
   4  12  -1   -3.19    8.27
  -4 -12   1   -0.38    3.11
  -4 -12   0   22.15    6.37
  -5  12   2   11.08    4.40
   5 -12   1   33.46    8.19
  -5  12  -1   39.15    6.60
   5 -12   2   15.93    6.83
   5 -12   3    0.61    7.59
  -5  11   7    7.89    5.46
   5 -11  -6   22.08    8.95
  -5  11   6   12.97    8.04
  -5  11   4    8.65    9.33
   5 -11  -3    1.06    8.65
  -5  11   3    3.11    9.10
   5 -11  -2   31.18    9.10
  -5  11   2   23.22    6.15
   5 -11  -1    4.25    5.99
  -5  11   1    1.29    5.54
   5 -11   0    2.12    5.31
  -5  11   0   -0.46    6.60
   5 -11   1    1.37    3.95
   5 -11   2    2.43    7.74
  -5  11  -2   11.23    5.99
   5 -11   3   58.72   10.09
  -5  11  -3   64.03    8.12
   5 -11   4    4.78    7.81
  -5  11  -4    2.28    2.50
   5 -11   5   -6.15    9.86
  -5  11  -5   -4.10    9.33
  -5  11  -6   14.34    5.84
   5 -10 -10   23.97    9.10
  -5  10  10   29.59    9.41
   5 -10  -9   37.93    5.54
  -5  10   9   40.13    9.26
   5 -10  -8   10.32    7.59
  -5  10   8    9.71    7.74
   5 -10  -7   23.82    5.01
  -5  10   7   20.10    6.98
   5 -10  -6    3.79    6.83
  -5  10   6    2.96    3.87
   5 -10  -5   26.55    5.08
  -5  10   5   22.91    4.48
   5 -10  -4  112.43    6.52
  -5  10   4  115.92    6.83
   5 -10  -3   24.66    6.37
  -5  10   3   19.42    4.70
   5 -10  -2   45.14    4.93
  -5  10   2   35.51    4.78
   5 -10  -1  109.70    5.23
  -5  10   1  113.65    6.83
   5 -10   0   39.60    6.37
  -5  10   0   50.38    5.69
   5 -10   1   38.16    4.78
  -5  10  -1   42.18    5.01
   5 -10   2   -2.35    3.72
  -5  10  -2    0.91    3.87
   5 -10   3   -0.61    3.72
  -5  10  -3   -0.38    8.04
   5 -10   4    4.17    3.72
  -5  10  -4    2.73    4.70
   5 -10   5  134.43    7.43
  -5  10  -5  144.75    6.75
   5 -10   6   36.49    5.23
  -5  10  -6   29.66    5.39
   5 -10   7   60.92    5.31
  -5  10  -7   56.37    6.07
   5  -9 -12    2.28   10.47
  -5   9  12   25.64    8.80
   5  -9 -11  108.26    7.43
  -5   9  11  108.56    6.37
   5  -9 -10   47.34    5.46
  -5   9  10   43.02    6.07
   5  -9  -9   47.64    6.52
  -5   9   9   51.74    5.92
   5  -9  -8  177.83    7.21
  -5   9   8  187.84   13.05
   5  -9  -7   34.29    4.86
  -5   9   7   38.62    4.40
   5  -9  -6   13.50    3.79
  -5   9   6   10.09    4.02
   5  -9  -5   -2.50    3.03
  -5   9   5    0.30    3.41
   5  -9  -4    5.16    3.41
  -5   9   4    2.12    3.87
   5  -9  -3   28.98    3.64
  -5   9   3   31.33    4.17
   5  -9  -2  237.54    8.35
  -5   9   2  250.81    8.50
   5  -9  -1  131.63    4.02
  -5   9   1  129.66    5.08
   5  -9   0  121.69    6.60
  -5   9   0  105.91    6.98
   5  -9   1   94.15    5.84
  -5   9  -1   99.92    5.77
   5  -9   2   68.51    4.93
  -5   9  -2   61.00    4.93
   5  -9   3   46.96    3.95
  -5   9  -3   43.93    3.95
   5  -9   4    4.25    3.64
  -5   9  -4    8.95    4.86
   5  -9   5    6.22    3.72
  -5   9  -5    8.57    4.17
   5  -9   6    3.34    3.95
  -5   9  -6    3.87    4.10
   5  -9   7   85.58    5.46
  -5   9  -7   77.46    6.07
   5  -9   8    0.30    6.30
  -5   9  -8    7.81    6.45
   5  -9   9   53.03    5.69
  -5   9  -9   53.64    6.07
   5  -8 -13   54.32    9.48
  -5   8  13   52.42    7.66
   5  -8 -12   11.61    5.39
  -5   8  12    2.58    7.74
   5  -8 -11    6.30    7.06
  -5   8  11    9.03    7.81
   5  -8 -10   39.00    5.46
  -5   8  10   29.13    4.40
   5  -8  -9   41.65    4.48
  -5   8   9   41.20    4.86
   5  -8  -8  265.99    9.48
  -5   8   8  256.35    8.19
   5  -8  -7   45.06    3.72
  -5   8   7   43.02    4.55
   5  -8  -6  171.76    6.52
  -5   8   6  170.70    6.52
   5  -8  -5    5.01    2.88
  -5   8   5   10.47    3.34
   5  -8  -4   37.71    3.64
  -5   8   4   43.55    3.72
   5  -8  -3    4.02    2.35
  -5   8   3   -1.44    3.11
   5  -8  -2   57.51    5.39
  -5   8   2   58.19    4.32
   5  -8  -1    9.56    3.41
  -5   8   1   17.53    3.64
   5  -8   0  115.85    5.69
  -5   8   0  116.00    6.30
   5  -8   1   34.29    3.49
  -5   8  -1   28.53    3.72
   5  -8   2  131.48    7.06
  -5   8  -2  123.97    5.92
   5  -8   3  151.05    7.28
  -5   8  -3  142.93    6.75
   5  -8   4   41.50    3.72
  -5   8  -4   39.45    4.40
   5  -8   5   65.62    4.86
  -5   8  -5   60.62    4.25
   5  -8   6   45.29    4.02
  -5   8  -6   36.34    4.78
   5  -8   7    6.68    3.49
  -5   8  -7    6.98    4.10
   5  -8   8   39.45    4.70
  -5   8  -8   29.44    5.31
   5  -8   9   54.70    5.01
  -5   8  -9   54.24    5.31
   5  -8  10   29.89    6.83
  -5   8 -10   38.24    6.37
   5  -7 -15   54.47   10.32
  -5   7  15   58.19    9.71
   5  -7 -14  141.57    7.36
  -5   7  14  148.70    7.97
   5  -7 -13  121.92    7.43
  -5   7  13  127.61    7.97
   5  -7 -12   56.67    4.86
  -5   7  12   59.55    5.61
   5  -7 -11   45.82    4.86
  -5   7  11   43.93    4.86
   5  -7 -10   36.80    4.17
  -5   7  10   34.14    4.70
   5  -7  -9   29.97    3.79
  -5   7   9   34.75    3.95
   5  -7  -8  120.85    4.63
  -5   7   8  124.19    7.36
   5  -7  -7   51.97    3.72
  -5   7   7   50.53    4.32
   5  -7  -6  178.21    6.90
  -5   7   6  184.96    7.36
   5  -7  -5   87.55    4.32
  -5   7   5   86.18    4.48
   5  -7  -4  323.27   10.32
  -5   7   4  335.63   11.08
   5  -7  -3  271.22    9.18
  -5   7   3  250.51   14.49
   5  -7  -2  593.35   19.57
  -5   7   2  617.32   21.62
   5  -7  -1   64.79    3.64
  -5   7   1   60.84    4.17
   5  -7   0   78.90    4.63
  -5   7   0   73.44    4.25
   5  -7   1  241.48    8.12
  -5   7  -1  236.10    9.56
   5  -7   2  122.30    6.60
  -5   7  -2  122.07    6.45
   5  -7   3  388.28   13.43
  -5   7  -3  381.76   12.59
   5  -7   4   13.81    4.70
  -5   7  -4   11.84    3.49
   5  -7   5   77.00    4.86
  -5   7  -5   77.84    4.78
   5  -7   6  178.21    6.98
  -5   7  -6  171.23    6.60
   5  -7   7  109.32    5.99
  -5   7  -7  120.02    6.75
   5  -7   8  200.44    7.59
  -5   7  -8  212.96    8.35
   5  -7   9  121.61    5.16
  -5   7  -9  116.15    7.43
   5  -7  10  139.06    6.98
  -5   7 -10  128.14    7.36
   5  -7  11  237.01   10.62
  -5   7 -11  232.53    7.74
   5  -6 -16   19.57    6.45
  -5   6  16   15.48    5.08
   5  -6 -15   30.57    6.37
  -5   6  15   27.24   10.39
   5  -6 -14   69.80    6.30
  -5   6  14   87.17    6.83
   5  -6 -13  111.67    6.68
  -5   6  13  114.48    7.43
   5  -6 -12  155.60    6.75
  -5   6  12  168.73    7.81
   5  -6 -11  277.67    9.48
  -5   6  11  280.63   10.39
   5  -6 -10  124.19    5.01
  -5   6  10  121.69    5.61
   5  -6  -9  214.63    7.06
  -5   6   9  213.26    7.21
   5  -6  -8   76.93    4.40
  -5   6   8   70.02    4.40
   5  -6  -7  261.36    8.42
  -5   6   7  270.31   13.43
   5  -6  -6   54.70    3.79
  -5   6   6   55.99    3.64
   5  -6  -5   93.47    4.63
  -5   6   5   91.87    4.78
   5  -6  -4  232.38    7.43
  -5   6   4  231.54    9.03
   5  -6  -3  457.09   15.48
  -5   6   3  464.07   15.25
   5  -6  -2  327.89   11.84
  -5   6   2  334.42   11.15
   5  -6  -1   79.13    4.63
  -5   6   1   76.09    4.78
   5  -6   0   37.63    2.58
  -5   6   0   42.18    3.57
   5  -6   1  352.78   10.70
  -5   6  -1  371.74   11.76
   5  -6   2  480.76   15.93
  -5   6  -2  489.18   16.61
   5  -6   3  399.89   13.73
  -5   6  -3  418.40   12.90
   5  -6   4   33.99    3.26
  -5   6  -4   34.37    3.41
   5  -6   5  115.85    5.77
  -5   6  -5  116.38    6.30
   5  -6   6  203.40    7.97
  -5   6  -6  202.49    8.35
   5  -6   7   48.33    3.57
  -5   6  -7   40.36    3.95
   5  -6   8   71.31    4.48
  -5   6  -8   67.90    4.86
   5  -6   9    8.95    2.73
  -5   6  -9   11.08    3.26
   5  -6  10   42.03    4.02
  -5   6 -10   33.15    4.55
   5  -6  11  150.97    6.52
  -5   6 -11  139.67    6.07
   5  -6  12    3.57    3.34
  -5   6 -12    6.90    4.02
   5  -5 -17   24.73    6.37
  -5   5  17   19.42    5.08
   5  -5 -16    6.07   10.01
  -5   5  16   -1.52   11.38
   5  -5 -15   85.65    6.22
  -5   5  15   90.28    6.30
   5  -5 -14   37.86    4.78
  -5   5  14   36.87    5.39
   5  -5 -13    4.10    4.40
  -5   5  13   11.15    4.48
   5  -5 -12   20.79    3.79
  -5   5  12   22.68    3.26
   5  -5 -11  346.78   11.00
  -5   5  11  334.42   11.00
   5  -5 -10   16.31    2.73
  -5   5  10   17.30    3.11
   5  -5  -9   46.05    3.49
  -5   5   9   37.48    3.64
   5  -5  -8    2.66    2.58
  -5   5   8    3.03    2.43
   5  -5  -7    5.69    1.97
  -5   5   7    5.46    2.50
   5  -5  -6  161.90    5.99
  -5   5   6  161.59    6.45
   5  -5  -5  246.11    8.42
  -5   5   5  252.79    9.18
   5  -5  -4  165.77    6.60
  -5   5   4  159.24    8.42
   5  -5  -3  862.45   23.44
  -5   5   3  827.85   24.50
   5  -5  -2  128.59    5.39
  -5   5   2  131.40    6.45
   5  -5  -1    6.90    1.37
  -5   5   1    6.68    1.74
   5  -5   0    5.92    1.90
  -5   5   0    9.71    2.28
   5  -5   1   39.07    3.03
  -5   5  -1   40.13    3.11
   5  -5   2  257.26   10.24
  -5   5  -2  276.76   10.32
   5  -5   3   25.49    2.20
  -5   5  -3   27.01    2.50
   5  -5   4  164.17    6.83
  -5   5  -4  166.60    7.13
   5  -5   5  117.29    5.77
  -5   5  -5  123.66    6.75
   5  -5   6  517.41   16.77
  -5   5  -6  535.08   15.86
   5  -5   7  290.64   10.77
  -5   5  -7  300.05   10.85
   5  -5   8   50.07    3.87
  -5   5  -8   50.68    4.10
   5  -5   9   14.57    2.58
  -5   5  -9   10.32    2.96
   5  -5  10    0.61    2.43
  -5   5 -10    1.14    3.64
   5  -5  11   18.13    3.79
  -5   5 -11   13.43    3.95
   5  -5  12    3.72    3.49
  -5   5 -12    2.35    3.79
   5  -4 -17    2.50    4.78
  -5   4  17   -0.76    5.54
   5  -4 -16    9.26    6.45
  -5   4  16    2.73   11.53
   5  -4 -15    0.38    4.70
  -5   4  15    8.35    8.04
   5  -4 -14    2.66    4.70
  -5   4  14   15.93    4.17
   5  -4 -13   85.35    5.46
  -5   4  13   79.05    5.69
   5  -4 -12  258.17    8.57
  -5   4  12  263.26    9.41
   5  -4 -11  293.83    8.88
  -5   4  11  275.77   10.24
   5  -4 -10  161.90    6.15
  -5   4  10  160.00    8.35
   5  -4  -9    5.16    2.35
  -5   4   9    2.20    2.66
   5  -4  -8    8.12    2.12
  -5   4   8    6.22    2.66
   5  -4  -7    4.86    2.20
  -5   4   7    6.45    1.97
   5  -4  -6    3.26    1.90
  -5   4   6    3.19    1.97
   5  -4  -5   39.75    3.03
  -5   4   5   37.17    2.81
   5  -4  -4  204.84    7.51
  -5   4   4  212.73   11.23
   5  -4  -3 1176.15   35.13
  -5   4   3 1185.10   36.80
   5  -4  -2  502.69   16.69
  -5   4   2  515.43   17.22
   5  -4  -1  469.00   15.63
  -5   4   1  486.76   16.24
   5  -4   0  445.49   13.50
  -5   4   0  448.98   15.63
   5  -4   1   73.21    3.72
  -5   4  -1   73.51    4.10
   5  -4   2 1097.40   28.98
  -5   4  -2 1084.81   30.19
   5  -4   3  829.60   24.35
  -5   4  -3  852.36   25.11
   5  -4   4    8.12    1.90
  -5   4  -4    7.28    1.97
   5  -4   5   46.58    3.03
  -5   4  -5   46.28    3.72
   5  -4   6  366.51   12.44
  -5   4  -6  379.48   14.19
   5  -4   7  750.16   22.08
  -5   4  -7  766.40   21.77
   5  -4   8   68.20    4.63
  -5   4  -8   61.68    3.72
   5  -4   9  117.90    6.68
  -5   4 -11   77.16    5.39
   5  -4  12    4.02    2.88
  -5   4 -12    6.30    2.88
   5  -4  13    6.90    3.49
  -5   4 -13    2.50    3.57
   5  -4  14    1.97    3.57
  -5   4 -14    2.43    4.10
   5  -3 -16  108.19    5.92
  -5   3  16  102.42    6.60
   5  -3 -15    0.68    5.23
  -5   3  15    7.43    5.54
   5  -3 -14    3.95    4.17
  -5   3  14    4.02    4.86
   5  -3 -13  102.80    8.95
  -5   3  13   99.76    5.77
   5  -3 -12  161.06    6.75
  -5   3  12  176.62    7.59
   5  -3 -11  461.04   15.70
  -5   3  11  456.03   16.39
   5  -3 -10  262.57    9.86
  -5   3  10  255.90    9.18
   5  -3  -9   95.44    5.31
  -5   3   9   98.25    4.70
   5  -3  -8  131.70    5.77
  -5   3   8  134.28    5.46
   5  -3  -7  663.45   18.74
  -5   3   7  662.69   20.64
   5  -3  -6  174.04    7.36
  -5   3   6  172.22    6.52
   5  -3  -5  132.54    5.46
  -5   3   5  130.64    6.68
   5  -3  -4   61.45    3.64
  -5   3   4   57.81    3.95
   5  -3  -3   52.20    3.41
  -5   3   3   57.20    2.88
   5  -3  -2  429.78   16.39
  -5   3   2  419.08   14.04
   5  -3  -1  216.22    8.04
  -5   3   1  212.50    8.27
   5  -3   0  616.56   19.65
  -5   3   0  639.02   20.18
   5  -3   1  818.44   24.50
  -5   3  -1  830.43   23.44
   5  -3   2  348.83   11.53
  -5   3  -2  357.25   14.26
   5  -3   3   69.95    3.87
  -5   3  -3   70.63    4.25
   5  -3   4  241.10    8.72
  -5   3  -4  249.52    9.26
   5  -3   5   46.51    3.11
  -5   3  -5   49.46    4.25
   5  -3   6  205.29    7.97
   5  -3   8   -0.30    2.73
  -5   3  -8    3.41    2.58
   5  -3   9  245.43   11.30
  -5   3  -9  243.83    8.95
   5  -3  10   47.11    3.64
  -5   3 -10   50.30    4.40
   5  -3  11   21.85    4.32
  -5   3 -11   23.67    3.79
   5  -3  12   38.69    4.40
  -5   3 -12   40.51    4.63
   5  -3  13   95.74    4.93
  -5   3 -13   89.07    5.99
   5  -3  14    3.19    4.32
  -5   3 -14   -6.68    4.93
   5  -2 -16   97.18    6.60
  -5   2  16  114.94    6.90
   5  -2 -15   74.27    5.08
  -5   2  15   65.55    5.08
   5  -2 -14   55.84    4.78
  -5   2  14   57.28    5.54
   5  -2 -13    9.26    3.87
  -5   2  13   10.17    4.40
   5  -2 -12  342.38   11.30
  -5   2  12  369.85   12.21
   5  -2 -11    3.26    2.50
  -5   2  11    3.95    2.43
   5  -2 -10   27.01    3.26
  -5   2  10   29.21    3.19
   5  -2  -9  198.92    8.35
  -5   2   9  189.06    7.43
   5  -2  -8   16.54    2.81
  -5   2   8   19.65    2.73
   5  -2  -7 1785.74   45.90
  -5   2   7 1843.24   47.04
   5  -2  -6   29.82    2.66
  -5   2   6   33.53    2.43
   5  -2  -5   88.38    4.70
  -5   2   5   82.16    4.93
   5  -2  -4  514.60   18.28
  -5   2   4  539.03   16.99
   5  -2  -3  267.58   10.47
  -5   2   3  275.39   10.55
   5  -2  -2  102.12    4.32
  -5   2   2   95.89    4.48
   5  -2  -1    2.96    1.37
  -5   2   1    1.37    1.44
   5  -2   0   44.69    2.58
  -5   2   0   47.42    2.81
   5  -2   1  573.78   18.36
  -5   2  -1  600.40   18.59
   5  -2   2   65.24    3.41
  -5   2  -2   67.67    3.79
   5  -2   3    9.48    1.59
  -5   2  -3    0.38    1.59
  -5   2  -5  740.38   22.53
   5  -2   6  850.38   25.72
  -5   2  -6  857.74   24.20
   5  -2   7    5.84    1.97
  -5   2  -7    5.84    2.05
   5  -2   8   84.21    4.93
  -5   2  -8   84.97    5.08
   5  -2   9   32.85    3.11
  -5   2  -9   34.75    3.19
   5  -2  10  216.90    9.86
  -5   2 -10  226.69    9.33
   5  -2  11  206.28    7.74
  -5   2 -11  210.30    8.50
   5  -2  12    1.82    2.96
  -5   2 -12   -3.11    3.41
   5  -2  13   34.82    5.61
  -5   2 -13   38.01    4.40
   5  -2  14    1.44    4.02
  -5   2 -14    2.73    4.25
   5  -2  15    7.36    4.02
  -5   2 -15    9.41    4.40
   5  -1 -16   96.20    8.72
  -5   1  16   93.09    9.48
   5  -1 -15   44.15    4.40
  -5   1  15   39.98    4.63
   5  -1 -14   34.44    4.70
  -5   1  14   37.55    4.17
   5  -1 -13   72.91    6.90
  -5   1  13   64.33    4.63
   5  -1 -12  269.40    8.88
  -5   1  12  253.85    8.95
   5  -1 -11  305.21   10.77
  -5   1  11  307.94   11.99
   5  -1 -10    0.99    1.82
  -5   1  10    2.66    2.20
   5  -1  -9   15.32    2.58
  -5   1   9   16.24    2.96
   5  -1  -8   21.55    2.43
  -5   1   8   20.64    2.73
   5  -1  -7 1288.96   55.91
  -5   1   7 1296.02   34.52
   5  -1  -6   60.09    4.40
  -5   1   6   59.93    4.02
   5  -1  -5  117.21    4.86
  -5   1   5  121.39    8.19
   5  -1  -4   73.74    3.64
  -5   1   4   74.05    4.10
   5  -1  -3   25.34    1.74
  -5   1   3   26.17    2.20
   5  -1  -2 2010.07   53.64
  -5   1   2 2040.72   51.89
   5  -1  -1  142.78    6.52
  -5   1   1  156.74    6.22
   5  -1   0    8.50    1.37
  -5   1   0    4.25    1.52
  -5   1  -2  215.84    7.43
   5  -1   3  798.64   23.22
  -5   1  -3  848.18   42.86
   5  -1   4 1112.58   34.37
  -5   1  -4 1104.99   31.56
   5  -1   5   16.01    1.74
  -5   1  -5   15.86    2.05
   5  -1   6  101.28    4.70
  -5   1  -6  104.32    5.01
   5  -1   7   35.88    3.03
  -5   1  -7   37.48    3.26
   5  -1   8  103.18    5.01
  -5   1  -8  111.30    5.61
   5  -1   9   59.48    3.87
  -5   1  -9   53.56    3.64
   5  -1  10  506.71   26.55
  -5   1 -10  533.11   16.77
   5  -1  11   64.26    3.87
  -5   1 -11   67.90    3.95
   5  -1  12  664.06   18.21
  -5   1 -12  643.72   16.99
   5  -1  13   94.83    8.27
  -5   1 -13   97.94    5.46
   5  -1  14   44.91    4.63
  -5   1 -14   54.24    5.23
   5  -1  15   11.99    4.48
  -5   1 -15   15.02    5.54
   5  -1  16   25.04    4.40
  -5   1 -16   24.66    4.63
   5   0 -15   97.41    6.30
  -5   0  15  106.21    6.60
   5   0 -14  111.90    5.31
  -5   0  14  103.03    5.31
   5   0 -13  338.29   12.14
  -5   0  13  334.72   10.24
   5   0 -12  221.91    8.19
  -5   0  12  225.85    8.19
   5   0 -11   67.22    6.45
  -5   0  11   66.99    4.02
   5   0 -10   37.86    3.19
  -5   0  10   36.19    2.96
   5   0  -9   32.39    2.43
  -5   0   9   31.33    2.81
   5   0  -8 1021.92   30.73
  -5   0   8  979.43   28.90
   5   0  -7  348.45   12.59
  -5   0   7  354.75   12.52
   5   0  -6  984.29   28.45
  -5   0   6 1037.32   48.10
   5   0  -5  510.28   15.17
  -5   0   5  487.89   14.87
   5   0  -4 1030.79   28.90
  -5   0   4 1053.40   39.07
   5   0  -3 2237.97   56.75
  -5   0   1   12.37    1.59
   5   0   0  113.80    5.31
  -5   0   0  113.12    5.08
   5   0   1   81.40    3.87
  -5   0  -1   86.26    4.02
   5   0   2  622.10   22.30
  -5   0  -2  623.77   19.19
   5   0   3 1460.80   41.42
  -5   0  -3 1511.78   38.16
   5   0   4 1870.55   51.44
  -5   0  -4 1905.83   48.93
   5   0   5 2128.20   54.85
  -5   0  -5 2193.97   55.53
   5   0   6 1460.27   37.78
  -5   0  -6 1415.51   38.39
   5   0   7   68.81    4.10
  -5   0  -7   77.76    4.25
   5   0   8   72.38    5.92
  -5   0  -8   71.62    4.10
   5   0   9  119.72    6.15
  -5   0  -9  116.83    5.54
   5   0  10  121.54    4.78
  -5   0 -10  132.54    5.61
   5   0  11   69.42    4.17
  -5   0 -11   71.77    4.48
   5   0  12  372.43   11.68
  -5   0 -12  388.59   11.38
   5   0  13   15.93    3.57
  -5   0 -13   21.77    4.25
   5   0  14  641.98   18.28
  -5   0 -14  671.11   18.89
   5   0  15  512.02   22.76
  -5   0 -15  521.20   15.10
   5   0  16   64.94    5.61
  -5   0 -16   65.17    5.84
   5   1 -15  108.87    6.37
  -5  -1  15  109.25    6.45
   5   1 -14  147.64    7.21
  -5  -1  14  135.50    6.52
   5   1 -13  589.25   17.22
  -5  -1  13  573.17   16.61
   5   1 -12  375.23   11.23
  -5  -1  12  366.74   10.47
   5   1 -11  356.57   11.00
  -5  -1  11  372.05   12.37
   5   1 -10  155.75    6.98
  -5  -1  10  149.61    7.51
   5   1  -9   54.17    3.95
  -5  -1   9   52.04    3.64
   5   1  -8  728.39   33.08
  -5  -1   8  701.99   20.10
   5   1  -7   69.95    4.32
  -5  -1   7   72.68    4.63
   5   1  -6  431.68   13.81
  -5  -1   4  900.00   24.81
   5   1  -3 4414.42  109.78
  -5  -1   3 4633.07  112.28
   5   1  -2 1647.13   47.19
  -5  -1   2 1645.46   40.82
   5   1  -1 1310.97   35.96
  -5  -1   1 1298.07   35.05
   5   1   0   48.86    2.73
  -5  -1   0   44.23    3.11
   5   1   1   17.68    1.82
  -5  -1  -1   17.60    1.97
   5   1   2   83.91    4.17
  -5  -1  -2   83.15    3.72
   5   1   3  800.01   23.14
  -5  -1  -3  812.45   21.85
   5   1   4  395.87   13.12
  -5  -1  -4  414.38   17.53
   5   1   5  756.23   24.05
  -5  -1  -5  769.89   22.00
   5   1   6  515.21   24.05
  -5  -1  -6  486.61   15.55
   5   1   7 1463.38   58.04
  -5  -1  -7 1430.61   40.06
   5   1   8  915.55   28.45
  -5  -1  -8  933.00   25.11
   5   1   9   93.47    4.93
  -5  -1  -9   93.77    4.93
   5   1  10   35.58    4.10
  -5  -1 -10   37.86    2.81
   5   1  11   12.06    3.95
  -5  -1 -11   12.14    3.11
   5   1  12   70.18    6.15
  -5  -1 -12   61.83    4.25
   5   1  13   75.94    4.63
  -5  -1 -13   74.88    3.95
   5   1  14   73.06    5.77
  -5  -1 -14   78.67    5.54
   5   1  15  144.15    7.06
  -5  -1 -15  149.84    6.37
   5   1  16  210.38    8.72
  -5  -1 -16  202.49    9.86
   5   1  17  139.75    9.94
  -5  -1 -17  108.34    9.03
   5   2 -15   23.82    5.54
  -5  -2  15   23.67    4.63
   5   2 -14   29.21    4.93
  -5  -2  14   24.20    4.55
   5   2 -13   85.27    5.39
  -5  -2  13   92.18    5.01
   5   2 -12  170.55    6.83
  -5  -2  12  172.29    6.52
   5   2 -11  228.66    7.59
  -5  -2  11  221.53    8.19
   5   2 -10  235.72   11.76
  -5  -2  10  265.68    9.71
   5   2  -9  199.60    8.65
  -5  -2   9  206.58   13.35
  -5  -2   8  342.46   16.39
   5   2  -7   -7.74    3.57
  -5  -2   7   17.53    2.50
   5   2  -6   14.11    1.90
  -5  -2   6   13.58    2.05
   5   2  -5   88.54    3.72
  -5  -2   5   85.12    3.87
   5   2  -4  168.12    6.52
  -5  -2   4  165.39    5.84
   5   2  -3 1386.23   34.82
  -5  -2   3 1297.16   50.22
   5   2  -2  417.57   13.96
  -5  -2   2  436.53   14.34
   5   2  -1  875.80   26.17
  -5  -2   1  882.78   37.48
   5   2   0  277.21    9.48
  -5  -2   0  277.59    9.18
   5   2   1  862.67   24.05
  -5  -2  -1  856.98   25.95
   5   2   2  145.21    6.22
  -5  -2  -2  138.83    5.92
   5   2   3 1481.51   41.57
  -5  -2  -3 1473.09   38.39
   5   2   4    1.29    1.29
  -5  -2  -4    0.38    2.28
   5   2   5  137.92    5.08
  -5  -2  -5  139.37    6.22
   5   2   6  291.93    9.26
  -5  -2  -6  299.97    9.63
   5   2   7  127.53    5.61
  -5  -2  -7  124.19    5.69
   5   2   8  923.59   38.31
  -5  -2  -8  966.23   27.54
   5   2   9   49.31    4.86
  -5  -2  -9   47.72    3.26
   5   2  10   62.44    3.64
  -5  -2 -10   61.07    3.79
   5   2  11   60.09    3.79
  -5  -2 -11   61.22    4.70
   5   2  12   29.82    3.49
  -5  -2 -12   27.08    3.95
   5   2  13  115.70    9.33
  -5  -2 -13  122.45    5.23
   5   2  14  109.55    6.07
  -5  -2 -14  114.79    5.39
   5   2  15  135.50    7.43
  -5  -2 -15  119.79    6.22
   5   2  16  200.51    8.35
  -5  -2 -16  190.20    8.19
   5   2  17   13.35    6.83
  -5  -2 -17    5.08    5.77
   5   3 -14   71.62    4.93
  -5  -3  14   63.80    4.63
   5   3 -13    1.52    3.03
  -5  -3  13    2.05    3.11
   5   3 -12   60.01    7.13
  -5  -3  12   41.57    4.55
  -5  -3  11   20.71    5.61
  -5  -3  10   67.75    3.57
   5   3  -9  222.82    8.12
  -5  -3   9  230.78    7.89
   5   3  -8  254.83    9.79
  -5  -3   8  219.40   10.17
   5   3  -7  143.46    6.22
  -5  -3   7  154.01    6.22
   5   3  -6  258.25    9.41
  -5  -3   6  268.64   10.70
   5   3  -5  313.78   11.30
  -5  -3   5  303.16   11.15
   5   3  -4  413.62   12.59
  -5  -3   4  420.75   13.96
   5   3  -3  252.03    9.41
  -5  -3   3  268.49    8.80
   5   3  -2  260.07   10.55
  -5  -3   2  261.28   13.96
   5   3  -1  139.75    5.39
  -5  -3   1  144.83    6.90
   5   3   0  163.19    6.68
  -5  -3   0  162.88    6.45
   5   3   1  434.18   13.58
  -5  -3  -1  453.53   18.13
   5   3   2  600.33   18.21
  -5  -3  -2  589.40   17.60
   5   3   3  883.01   23.59
  -5  -3  -3  935.50   25.11
   5   3   4   78.82    5.01
  -5  -3  -4   75.49    3.64
   5   3   5   46.20    3.34
  -5  -3  -5   45.75    4.70
   5   3   6  473.33   14.26
  -5  -3  -6  486.00   13.66
   5   3   7  475.45   14.95
  -5  -3  -7  489.34   13.58
   5   3   8 1052.11   30.42
  -5  -3  -8 1007.27   27.77
   5   3   9    0.08    2.35
  -5  -3  -9    1.97    2.50
   5   3  10   40.74    3.03
  -5  -3 -10   45.44    3.41
   5   3  11  110.39    4.93
  -5  -3 -11  116.99    5.61
   5   3  12   33.84    3.41
  -5  -3 -12   30.27    4.48
   5   3  13  131.86    8.04
  -5  -3 -13  119.87    5.69
   5   3  14   13.05    3.64
  -5  -3 -14   12.67    3.34
   5   3  15   49.69    8.72
  -5  -3 -15   55.53    5.39
   5   3  16  411.80   15.48
  -5  -3 -16  371.21   11.23
   5   3  17   -4.40    6.22
  -5  -3 -17   -2.43    5.39
   5   3  18   80.95   10.92
  -5  -3 -18   91.65    7.36
   5   4 -13    9.63    8.04
  -5  -4  13   13.20    4.10
   5   4 -12  199.22    7.13
  -5  -4  12  212.20    7.21
   5   4 -11    3.41    5.84
  -5  -4  11    7.43    3.41
   5   4 -10   81.63    5.01
  -5  -4  10   88.61    4.48
   5   4  -9   72.30    4.78
  -5  -4   9   64.94    3.95
   5   4  -8   74.88    4.40
  -5  -4   8   81.94    4.10
   5   4  -7   78.37    4.48
  -5  -4   7   75.34    3.49
   5   4  -6  424.32   20.41
  -5  -4   6  433.35   12.75
   5   4  -5   84.74    3.87
  -5  -4   5   81.56    4.48
  -5  -4   4  476.67   14.11
   5   4  -3  166.22    6.90
  -5  -4   3  162.13    6.52
   5   4  -2  108.72    4.93
  -5  -4   2  113.42    4.78
   5   4  -1  255.82   12.82
  -5  -4   1  275.47    9.79
   5   4   0  267.43   13.96
  -5  -4   0  250.05   10.01
   5   4   1  182.84    7.06
  -5  -4  -1  181.17    6.83
   5   4   2 1060.30   28.45
  -5  -4  -2 1079.50   28.53
   5   4   3  179.12    6.52
  -5  -4  -3  182.84    6.75
   5   4   4   27.24    2.35
  -5  -4  -4   30.65    2.12
   5   4   5    5.16    1.52
  -5  -4  -5    3.72    1.59
   5   4   6   28.90    2.35
  -5  -4  -6   30.80    2.20
   5   4   7  635.00   26.10
  -5  -4  -7  624.91   19.12
   5   4   8   83.07    4.02
  -5  -4  -8   91.49    4.63
   5   4   9   56.82    3.26
  -5  -4  -9   49.31    3.49
   5   4  10   27.92    3.19
  -5  -4 -10   31.94    3.41
   5   4  11  282.98   13.12
  -5  -4 -11  278.28    8.72
   5   4  12  192.93    8.12
  -5  -4 -12  188.68    7.28
   5   4  13   15.25    3.79
  -5  -4 -13   16.69    4.17
   5   4  14    0.15    4.48
  -5  -4 -14    4.40    4.78
   5   4  15    2.12    8.95
  -5  -4 -15    3.34    5.08
   5   4  16   21.47    8.50
  -5  -4 -16   14.72    5.92
   5   4  17   -1.44   11.76
  -5  -4 -17    4.02    6.98
  -5  -4 -18   21.32    7.36
   5   5 -13    5.16    4.32
  -5  -5  13    4.78    3.95
   5   5 -12    2.35    5.39
  -5  -5  12    1.29    3.41
   5   5 -11   23.22    4.63
  -5  -5  11   20.41    4.40
   5   5 -10   63.04    4.48
  -5  -5  10   58.34    4.02
   5   5  -9    9.10    3.26
  -5  -5   9    2.58    3.11
   5   5  -8   49.09    4.17
  -5  -5   8   47.95    3.64
   5   5  -7   17.45    3.03
  -5  -5   7   18.81    2.58
   5   5  -6  344.66   15.25
  -5  -5   6  346.78   10.39
   5   5  -5  295.88   16.61
  -5  -5   5  290.11   10.39
   5   5  -4    8.35    1.82
  -5  -5   4   12.97    2.12
   5   5  -3   10.70    3.19
  -5  -5   3    9.94    2.20
   5   5  -2    4.32    1.90
  -5  -5   2    3.79    1.59
   5   5  -1   90.51    4.63
  -5  -5   1   91.80    4.02
   5   5   0   23.22    1.74
  -5  -5   0   25.26    2.96
   5   5   1   51.89    2.88
  -5  -5  -1   52.04    3.11
   5   5   2  522.26   16.39
  -5  -5  -2  510.05   15.40
   5   5   3  151.13    5.08
  -5  -5  -3  164.25    6.30
   5   5   4  243.30    7.59
  -5  -5  -4  237.23    8.35
   5   5   5   61.91    3.72
  -5  -5  -5   72.76    3.87
   5   5   6   31.94    2.28
  -5  -5  -6   29.21    2.35
   5   5   7  504.21   14.26
  -5  -5  -7  486.98   15.17
   5   5   8  276.76    8.88
  -5  -5  -8  282.60    9.86
   5   5   9    3.11    2.12
  -5  -5  -9    3.95    2.35
   5   5  10   -0.15    4.55
  -5  -5 -10   -1.37    2.88
   5   5  11  103.71    4.78
  -5  -5 -11  103.03    5.84
   5   5  12  358.01   11.46
  -5  -5 -12  337.83   11.76
   5   5  13   14.19    4.25
  -5  -5 -13   23.22    4.25
   5   5  14    8.12    6.37
  -5  -5 -14   10.70    4.86
   5   5  15   10.24    8.42
  -5  -5 -15    3.11    6.07
   5   5  16    9.63    9.86
  -5  -5 -16    0.30    8.80
   5   5  17    2.81    8.80
  -5  -5 -17    2.20    4.70
   5   6 -12   24.28    5.77
  -5  -6  12   22.68    4.55
   5   6 -11    1.59    4.17
  -5  -6  11    4.25    3.26
   5   6 -10    3.11    4.32
  -5  -6  10    5.16    3.64
   5   6  -9   13.88    3.79
  -5  -6   9   24.20    3.49
   5   6  -8   -1.06    4.63
  -5  -6   8    0.61    2.73
   5   6  -7  114.86    5.23
  -5  -6   7  120.93    4.86
   5   6  -6  240.57   11.68
  -5  -6   6  242.39    9.33
   5   6  -5   96.50    5.16
  -5  -6   5  105.61    4.86
   5   6  -4  115.16    5.99
  -5  -6   4  124.04    5.54
   5   6  -3   96.35    5.99
  -5  -6   3   93.92    5.08
   5   6  -2   32.85    4.02
  -5  -6   2   34.06    2.73
   5   6  -1   18.44    2.28
  -5  -6   1   21.62    2.12
   5   6   0    3.19    1.82
  -5  -6   0    3.11    1.67
   5   6   1    1.59    1.52
  -5  -6  -1    1.06    1.67
   5   6   2  207.34    7.97
  -5  -6  -2  231.85   12.37
   5   6   3  173.13    6.37
  -5  -6  -3  175.33    6.52
   5   6   4   70.10    3.11
  -5  -6  -4   68.73    3.26
   5   6   5  241.25    7.81
  -5  -6  -5  253.32    8.57
   5   6   6  230.03    7.06
  -5  -6  -6  234.43   10.77
   5   6   7  348.60    9.94
  -5  -6  -7  365.14   11.53
   5   6   8   46.73    4.17
  -5  -6  -8   43.62    3.57
   5   6   9    1.90    2.05
  -5  -6  -9    1.37    2.12
   5   6  10    0.08    3.49
  -5  -6 -10    1.82    2.58
   5   6  11  126.77    8.50
  -5  -6 -11  131.25    5.61
   5   6  12  232.98    7.66
  -5  -6 -12  224.41    7.59
   5   6  13   -1.52    3.41
  -5  -6 -13    5.92    4.32
   5   6  14   54.02    4.86
  -5  -6 -14   47.11    4.10
   5   6  15   51.44    6.68
  -5  -6 -15   54.78    5.99
   5   6  16   62.89    7.51
  -5  -6 -16   47.19    6.98
  -5  -7  11   77.08    5.31
   5   7 -10   92.48    6.07
  -5  -7  10   89.98    5.54
   5   7  -9   17.15    6.30
  -5  -7   9   20.41    4.32
   5   7  -8    1.14    4.10
  -5  -7   8    5.69    3.34
   5   7  -7  212.35    8.12
  -5  -7   7  207.49    8.72
   5   7  -6  118.58    6.37
  -5  -7   6  126.39    6.22
   5   7  -5  169.64    8.72
  -5  -7   5  164.93    6.98
   5   7  -4  126.62    5.84
  -5  -7   4  120.85    5.84
   5   7  -3   15.86    2.81
  -5  -7   3   18.74    2.88
   5   7  -2  897.12   33.46
  -5  -7   2  888.09   23.44
   5   7  -1  204.53    7.43
  -5  -7   1  185.34    6.98
   5   7   0   58.87    5.46
  -5  -7   0   60.01    3.19
   5   7   1   34.75    3.34
  -5  -7  -1   38.31    3.49
   5   7   2   36.80    3.03
   5   7   3  249.75    7.66
  -5  -7  -3  248.92    7.66
   5   7   4  235.64    7.66
  -5  -7  -4  241.71    7.28
   5   7   5   75.41    2.73
   5   7   6  146.73    5.08
  -5  -7  -6  140.12    7.51
   5   7   7  146.57    4.55
  -5  -7  -7  152.64    6.15
   5   7   8   59.10    4.10
   5   7   9    8.50    3.72
  -5  -7  -9   12.06    3.03
   5   7  10   52.65    3.79
  -5  -7 -10   54.70    3.34
   5   7  11   75.11    3.79
  -5  -7 -11   82.24    4.17
   5   7  12   43.17    4.25
   5   7  13   42.94    4.48
  -5  -7 -13   37.33    6.37
   5   7  14   28.15    8.72
  -5  -7 -14   30.04    5.54
   5   7  15   43.47    7.06
  -5  -7 -15   44.08   11.84
   5   8 -10   15.48    8.12
  -5  -8  10   17.53    4.78
   5   8  -9   81.86    5.77
  -5  -8   9   79.81    5.08
   5   8  -8   63.58    5.31
  -5  -8   8   66.46    4.32
   5   8  -7  103.94    6.15
  -5  -8   7  113.27    5.08
   5   8  -6   83.98    5.16
  -5  -8   6   77.99    4.63
  -5  -8   5   16.16    3.41
   5   8  -4   61.83    4.70
  -5  -8   4   65.70    3.57
   5   8  -3   23.97    3.41
  -5  -8   3   18.13    2.96
   5   8  -2  313.93   12.21
  -5  -8   2  344.66   10.62
   5   8  -1   -3.87    3.87
  -5  -8   1    1.37    2.58
   5   8   0  114.56    5.08
  -5  -8   0  108.72    5.01
   5   8   1   88.00    4.40
  -5  -8  -1   86.87    4.10
   5   8   2   50.75    4.32
  -5  -8  -2   51.44    2.96
   5   8   3  230.56    7.66
  -5  -8  -3  233.14    9.94
   5   8   4    7.06    2.43
  -5  -8  -4    9.10    2.12
   5   8   5   53.03    3.41
  -5  -8  -5   54.40    2.35
   5   9  -9   -2.73    8.42
  -5  -9   9    2.20    4.02
   5   9  -8   33.91    9.10
  -5  -9   8   24.35    4.78
   5   9  -7   93.01    6.68
  -5  -9   7   87.63    5.61
   5   9  -6  105.91    6.07
  -5  -9   6   97.87    4.48
   5   9  -5   26.25    4.93
  -5  -9   5   33.61    3.72
   5   9  -4    1.06    3.64
  -5  -9   4    3.19    3.57
   5   9  -3   30.95    3.79
  -5  -9   3   25.64    3.57
   5   9  -2  161.06    6.52
  -5  -9   2  170.24    5.99
  -5  -9   1   88.38    4.86
   5   9   0    6.98    2.88
  -5  -9   0    5.46    2.66
   5   9   1   22.46    4.40
  -5  -9  -1   15.17    2.58
   5   9   2  144.83    5.92
  -5  -9  -2  133.07    4.93
  -5  -9  -3  157.35    4.86
   5   9   4   46.66    2.73
  -5  -9  -4   45.75    1.82
   5  10  -8   73.74    9.10
  -5 -10   8   58.64    6.37
  -5 -10   7   10.62    5.16
   5  10  -6   50.60    6.37
  -5 -10   6   45.29    4.55
  -5 -10   5   53.79    4.78
   5  10  -4   10.92    4.70
  -5 -10   4    7.43    3.64
   5  10  -3  179.95    8.50
  -5 -10   3  158.64    5.92
   5  10  -2    8.50    5.39
  -5 -10   2   14.04    3.64
  -5 -10   1   23.06    5.31
   5  10   0   62.44    7.59
  -5 -10   0   61.83    4.25
   5  10   1   70.56    5.39
  -5 -10  -1   72.22    4.93
   5  10   2  154.92    8.19
  -5 -10  -2  152.72    5.69
  -5 -10  -3   39.98    3.49
   5  11  -7   22.91    5.61
  -5 -11   7   25.26    6.15
   5  11  -6   33.23    7.06
  -5 -11   6   27.24    4.78
   5  11  -5   12.21    5.54
  -5 -11   5   12.21    5.46
   5  11  -4   11.76    7.51
  -5 -11   4    5.46    5.16
   5  11  -3   62.44    6.83
  -5 -11   3   53.71    5.01
   5  11  -2   30.35    8.95
  -5 -11   2   20.33    5.61
   5  11  -1    9.48    5.16
  -5 -11   1   15.17    3.95
   5  11   0    7.36    4.02
  -5 -11   0   16.31    7.06
  -5 -11  -1   10.01    3.95
  -5 -11  -2  124.72    6.30
   5  12  -4   -0.76    6.60
  -5 -12   4   15.86   10.62
  -5 -12   3    8.12   11.30
  -5 -12   2   30.95    6.45
  -5 -12   1    2.28    3.95
   5  12   0   16.46    7.13
   6 -12   0   43.62    7.21
  -6  12   0   69.42   10.70
  -6  12  -1   22.08    6.52
   6 -12   2    2.73    5.92
  -6  12  -2   -0.99    6.60
  -6  12  -3   22.46    9.56
  -6  11   6   -2.58    4.40
   6 -11  -5   -3.57    5.31
   6 -11  -4   53.86    6.22
  -6  11   4   40.51    5.84
   6 -11  -3    9.86    7.97
  -6  11   3    5.23    6.90
   6 -11  -2   12.59    5.54
   6 -11  -1    8.19    4.40
   6 -11   0    7.81    7.66
  -6  11   0   -1.44    7.36
   6 -11   1   19.88    3.72
  -6  11  -1    7.59    3.72
   6 -11   2   11.38    5.39
  -6  11  -2   -8.35   10.01
   6 -11   3   16.92    4.70
  -6  11  -3    7.13    4.70
   6 -11   5   13.66    5.92
   6 -10  -9   -1.14    5.46
  -6  10   9   28.45    7.97
   6 -10  -8   -4.02    8.57
  -6  10   8   -9.33    8.95
   6 -10  -7    9.94    7.36
   6 -10  -6   27.99    5.08
  -6  10   6   37.71    5.39
   6 -10  -5   66.23    7.21
  -6  10   5   71.09    5.54
   6 -10  -4    1.59    4.70
  -6  10   4    3.57    5.61
   6 -10  -3    5.69    4.78
  -6  10   3   -3.19    5.23
   6 -10  -2   31.71    5.16
  -6  10   2   29.66    5.77
   6 -10  -1   14.64    4.17
  -6  10   1   22.53    5.46
   6 -10   0   24.50    5.84
  -6  10   0   26.55    5.69
   6 -10   1    1.06    4.86
  -6  10  -1    0.99    5.08
   6 -10   2   -2.81    4.25
  -6  10  -2   -1.90    5.61
   6 -10   3   43.85    5.31
  -6  10  -3   46.58    5.39
   6 -10   4   52.65    3.72
  -6  10  -4   43.62    6.30
   6 -10   5    9.48    5.84
  -6  10  -5   22.38    5.39
   6 -10   6    1.44    3.03
   6  -9 -11   -7.43    8.19
  -6   9  11    0.46    8.42
   6  -9 -10   10.85    6.15
  -6   9  10   -0.15    6.15
   6  -9  -9   37.25    6.83
  -6   9   9   51.13    5.31
   6  -9  -8  101.36    5.69
  -6   9   8   98.63    6.52
   6  -9  -7   29.06    4.93
  -6   9   7   24.73    5.46
   6  -9  -6   10.77    5.54
  -6   9   6   11.61    5.61
   6  -9  -5   17.90    4.93
  -6   9   5   18.97    4.78
   6  -9  -4    8.50    4.32
  -6   9   4    8.12    4.86
   6  -9  -3   87.55    5.84
  -6   9   3   74.96    5.54
   6  -9  -2    2.73    4.32
  -6   9   2    3.87    6.22
   6  -9  -1   27.62    4.10
  -6   9   1   32.32    4.86
   6  -9   0   96.88    5.61
  -6   9   0   93.32    5.99
   6  -9   1   19.50    4.25
  -6   9  -1   17.98    4.02
   6  -9   2  192.02    6.45
  -6   9  -2  166.37    5.54
   6  -9   3   10.39    2.88
  -6   9  -3    8.72    3.49
   6  -9   4   10.55    3.49
  -6   9  -4    2.73    4.32
   6  -9   5   35.28    4.25
  -6   9  -5   35.96    4.78
   6  -9   6   42.56    4.10
  -6   9  -6   33.68    5.08
   6  -9   7   -0.23    3.64
  -6   9  -7    1.14    4.40
   6  -9   8   11.61    4.63
  -6   9  -8    5.31    5.31
  -6   8  13   12.52    5.77
   6  -8 -12   -0.99    4.78
  -6   8  12   -5.23    9.41
   6  -8 -11    1.90    4.70
  -6   8  11    1.14    3.57
   6  -8 -10   28.07    5.54
  -6   8  10   28.68    4.86
   6  -8  -9    9.71    4.78
  -6   8   9    8.72    5.08
   6  -8  -8   98.17    6.22
  -6   8   8   85.43    9.56
   6  -8  -7   34.06    4.40
  -6   8   7   37.86    4.70
   6  -8  -6  100.52    5.69
  -6   8   6   92.03    6.07
   6  -8  -5   80.80    5.08
  -6   8   5   79.43    5.23
   6  -8  -4   -3.72    3.11
  -6   8   4   -1.06    3.64
   6  -8  -3    7.13    3.34
  -6   8   3    8.50    3.95
   6  -8  -2   37.25    4.93
  -6   8   2   39.30    4.40
   6  -8  -1    0.68    3.11
  -6   8   1   -0.30    2.96
   6  -8   0   15.70    2.88
  -6   8   0   14.11    3.72
   6  -8   1    5.01    4.17
  -6   8  -1    8.27    3.95
   6  -8   2   91.42    4.93
  -6   8  -2   84.21    5.16
   6  -8   3   79.96    4.55
  -6   8  -3   66.61    5.16
   6  -8   4  208.71    9.33
  -6   8  -4  193.91    6.60
   6  -8   5    0.99    3.64
  -6   8  -5   -2.20    4.78
   6  -8   6    8.12    3.26
  -6   8  -6   12.75    4.40
   6  -8   7    0.68    3.11
  -6   8  -7    1.44    3.95
   6  -8   8   22.08    3.41
  -6   8  -8   20.56    8.65
   6  -8   9   12.90    4.10
  -6   8  -9   14.57    5.84
   6  -7 -14  183.37   19.42
  -6   7  14  156.21   17.22
   6  -7 -13   -0.99    3.34
  -6   7  13   -0.68    4.25
   6  -7 -12   32.85    8.27
  -6   7  12   37.78    8.80
   6  -7 -11    1.82    4.78
  -6   7  11   -6.37    5.77
   6  -7 -10    6.60    3.11
  -6   7  10   10.55    3.64
   6  -7  -9   91.42    5.39
  -6   7   9   97.11    6.68
   6  -7  -8    4.10    3.79
  -6   7   8   10.70    4.02
   6  -7  -7   19.95    3.49
  -6   7   7   20.33    3.95
   6  -7  -6   24.81    3.79
  -6   7   6   30.35    4.10
   6  -7  -5   63.88    4.63
  -6   7   5   66.08    4.86
   6  -7  -4  177.22    6.75
  -6   7   4  189.13    7.43
   6  -7  -3  208.25    7.97
  -6   7   3  199.30    7.97
   6  -7  -2    9.94    2.73
  -6   7   2   10.01    3.26
   6  -7  -1    9.41    2.43
  -6   7   1    9.71    3.49
   6  -7   0   51.74    3.87
  -6   7   0   53.03    4.32
   6  -7   1   96.50    5.23
  -6   7  -1   94.53    5.69
   6  -7   2   80.57    4.78
  -6   7  -2   79.74    5.01
   6  -7   3   57.73    3.79
  -6   7  -3   58.11    4.25
   6  -7   4   28.07    3.11
  -6   7  -4   23.22    3.41
   6  -7   5   84.14    4.86
  -6   7  -5   77.23    4.78
   6  -7   6  158.79    6.75
  -6   7  -6  151.73    6.90
   6  -7   7   -0.46    2.81
  -6   7  -7    1.14    3.49
   6  -7   8   82.54    5.16
  -6   7  -8   77.23    5.54
   6  -7   9   82.16    7.66
  -6   7  -9   78.67    6.30
   6  -7  10   33.99    5.01
  -6   7 -10   38.54    6.22
   6  -6 -15  -14.19   12.29
  -6   6  15    2.81   13.58
   6  -6 -14  133.07    7.13
  -6   6  14  132.77    9.33
   6  -6 -13   -1.29    3.79
  -6   6  13    4.63    5.46
   6  -6 -12  141.79    6.15
  -6   6  12  153.40    6.75
   6  -6 -11  148.01    6.52
  -6   6  11  158.48    7.36
   6  -6 -10  120.78    7.06
  -6   6  10  119.87    6.90
   6  -6  -9  417.87   12.21
  -6   6   9  396.55   12.29
   6  -6  -8   41.65    3.95
  -6   6   8   31.86    4.17
   6  -6  -7  212.73    7.13
  -6   6   7  215.23   12.52
   6  -6  -6   11.84    2.50
  -6   6   6    8.88    2.58
   6  -6  -5  195.13    6.98
  -6   6   5  209.92    8.04
   6  -6  -4  141.04    5.92
  -6   6   4  145.81    6.83
   6  -6  -3  392.91   12.52
  -6   6   3  409.30   16.99
   6  -6  -2   93.16    4.78
  -6   6   2   94.45    5.39
   6  -6  -1  324.10   10.17
  -6   6   1  318.56   11.00
   6  -6   0  187.01    7.66
  -6   6   0  177.30    7.51
   6  -6   1  438.66   15.32
  -6   6  -1  474.31   16.31
   6  -6   2  442.00   18.51
  -6   6  -2  454.21   13.50
   6  -6   3   98.25    5.16
  -6   6  -3   99.76    5.16
   6  -6   4  196.04    8.27
  -6   6  -4  206.81   11.53
   6  -6   5  115.32    5.46
  -6   6  -5  114.94    5.69
   6  -6   6   66.23    4.55
  -6   6  -6   66.00    4.10
   6  -6   7  110.23    5.99
  -6   6  -7  102.87    6.45
   6  -6   8  129.88    5.31
  -6   6  -8  126.09    4.78
   6  -6   9   98.02    5.69
  -6   6  -9   89.75    5.77
   6  -6  10  132.31    7.51
  -6   6 -10  134.81    7.66
   6  -6  11   45.97    5.16
  -6   6 -11   35.58    5.92
   6  -5 -16   74.20   12.82
  -6   5  16   65.32   13.43
   6  -5 -15   47.95    9.86
  -6   5  15   54.17   10.85
   6  -5 -14   12.97    4.93
  -6   5  14    9.79    5.39
   6  -5 -13   14.41    5.16
  -6   5  13   19.80    5.01
   6  -5 -12   79.96    4.93
  -6   5  12   94.68    8.19
   6  -5 -11  141.72    6.52
  -6   5  11  143.46    5.99
   6  -5 -10  215.69    7.89
  -6   5  10  213.11    7.59
   6  -5  -9  352.63   11.08
  -6   5   9  349.14   12.97
   6  -5  -8  161.06    7.28
  -6   5   8  163.87    7.43
   6  -5  -7  284.42    9.86
  -6   5   7  291.48   10.17
   6  -5  -6   69.87    4.10
  -6   5   6   73.44    4.70
   6  -5  -5  293.45   11.53
  -6   5   5  292.99   10.62
   6  -5  -4  189.36    7.51
  -6   5   4  194.29    8.65
   6  -5  -3  438.58   14.04
  -6   5   3  464.00   19.50
   6  -5  -2   15.93    2.20
  -6   5   2   16.01    2.50
   6  -5  -1  174.80    6.90
  -6   5   1  191.11    7.66
   6  -5   0  542.90   16.84
  -6   5   0  558.00   18.13
   6  -5   1  229.19    8.95
  -6   5  -1  248.99    9.26
   6  -5   2  494.12   15.78
  -6   5  -2  520.67   15.40
   6  -5   3    6.45    2.12
  -6   5  -3    3.11    2.96
   6  -5   4  254.76    9.56
  -6   5  -4  251.27    9.33
   6  -5   5  239.36    8.88
  -6   5  -5  240.80    9.79
   6  -5   6  153.86    6.37
  -6   5  -6  138.15    6.37
   6  -5   7  213.03    7.28
  -6   5  -7  213.87    7.43
   6  -5   8   72.76    4.10
  -6   5  -8   69.87    4.17
   6  -5   9  102.12    5.69
  -6   5  -9   94.45    5.84
   6  -5  10  126.17    6.60
  -6   5 -10  121.54    6.98
   6  -5  11   20.10    3.57
  -6   5 -11    9.10    5.16
   6  -5  12  121.84    6.30
  -6   5 -12  114.86    6.83
   6  -4 -16   53.41   10.62
  -6   4  16   24.28    5.23
   6  -4 -15   11.68    4.63
  -6   4  15   11.61    5.99
   6  -4 -14   24.28    6.68
  -6   4  14   13.28    4.55
   6  -4 -13    7.06    4.40
  -6   4  13    6.52    5.08
   6  -4 -12   82.77    5.61
  -6   4  12   77.08    5.92
   6  -4 -11   47.26    4.02
  -6   4  11   45.82    4.63
   6  -4 -10  202.71    7.36
  -6   4  10  206.20    7.81
   6  -4  -9  138.38    5.77
  -6   4   9  130.34    7.21
   6  -4  -8  263.86    9.63
  -6   4   8  278.81   14.04
   6  -4  -7    9.86    2.50
  -6   4   7    8.88    2.35
   6  -4  -6   19.27    2.73
  -6   4   6   16.99    4.25
   6  -4  -5   79.43    3.95
  -6   4   5   75.18    4.02
   6  -4  -4  120.78    4.93
  -6   4   4  122.90    5.23
   6  -4  -3   98.02    4.86
  -6   4   3  100.83    5.61
   6  -4  -2   52.27    3.34
  -6   4   2   53.33    3.19
   6  -4  -1  298.08   10.55
  -6   4   1  293.22    9.94
   6  -4   0 1056.74   29.44
  -6   4   0 1103.02   28.90
   6  -4   1  585.16   20.18
  -6   4  -1  578.02   17.22
   6  -4   2  145.59    7.06
  -6   4  -2  163.04    6.75
   6  -4   3   66.69    3.87
  -6   4  -3   71.01    4.02
   6  -4   4   36.04    3.03
  -6   4  -4   36.95    2.81
   6  -4   5   80.87    4.32
  -6   4  -5   76.55    4.55
   6  -4   6   29.97    2.88
  -6   4  -6   33.31    2.88
   6  -4   7  114.56    6.07
  -6   4  -7  108.11    6.37
   6  -4   8   61.60    3.87
  -6   4  -8   64.94    4.40
   6  -4   9  277.97   14.64
  -6   4  -9  286.93    9.94
   6  -4  10  300.28   12.06
  -6   4 -10  292.69    9.63
   6  -4  11    2.28    3.87
  -6   4 -11    5.61    3.49
   6  -4  12  147.71    5.77
  -6   4 -12  146.04    6.68
   6  -4  13    4.10    6.15
  -6   4 -13    0.46    5.16
   6  -3 -16   87.63    9.18
  -6   3  16  117.82    6.60
   6  -3 -15   -3.26    5.46
  -6   3  15    5.77    5.01
   6  -3 -14    7.36    4.86
  -6   3  14    8.12    5.16
   6  -3 -13    3.26    3.95
  -6   3  13   -2.66    3.87
   6  -3 -12  206.13    7.81
  -6   3  12  206.96    7.97
   6  -3 -11   -0.23    2.88
  -6   3  11    3.72    3.26
   6  -3 -10  115.47    5.61
  -6   3  10  116.45    5.99
   6  -3  -9  190.12    8.04
  -6   3   9  201.05   10.92
   6  -3  -8  397.54   11.38
  -6   3   8  410.81   12.06
   6  -3  -7  726.11   20.71
  -6   3   7  756.08   20.79
   6  -3  -6  117.67    5.61
  -6   3   6  109.17    4.78
   6  -3  -5    1.52    1.67
  -6   3   5    3.41    1.82
   6  -3  -4  170.24    6.68
  -6   3   4  176.84    7.89
   6  -3  -3    6.22    1.97
  -6   3   3    8.65    2.28
   6  -3  -2    3.41    1.44
  -6   3   2    4.40    1.52
   6  -3  -1  333.96   12.14
  -6   3   1  331.99   13.20
   6  -3   0  517.18   17.60
  -6   3   0  553.22   19.50
   6  -3   1 1940.88   50.75
  -6   3  -1 1980.48   52.12
   6  -3   2  127.76    6.30
  -6   3  -2  132.39    6.30
   6  -3   3  461.72   14.49
  -6   3  -3  471.13   16.54
   6  -3   4   71.77    4.10
  -6   3  -4   77.61    4.55
   6  -3   5  299.75   11.61
  -6   3  -5  310.22   11.30
   6  -3   6   34.22    2.88
  -6   3  -6   32.24    3.26
   6  -3   7    0.15    2.28
  -6   3  -7    1.67    2.50
   6  -3   8   49.77    4.32
  -6   3  -8   53.56    3.64
   6  -3   9  100.83    4.86
  -6   3  -9   97.56    5.54
   6  -3  10  166.15    6.37
  -6   3 -10  160.38    5.92
   6  -3  11  225.25    7.21
  -6   3 -11  216.90    7.28
   6  -3  12  227.07    9.33
  -6   3 -12  206.05    9.18
   6  -3  13   59.40    5.01
  -6   3 -13   61.30    4.63
   6  -3  14   25.95    5.08
  -6   3 -14   23.14    4.70
   6  -2 -15   41.95    4.32
  -6   2  15   40.21    6.30
   6  -2 -14  148.24    6.60
  -6   2  14  151.28    7.28
   6  -2 -13   88.61    4.93
  -6   2  13   85.88    5.16
   6  -2 -12   33.61    4.25
  -6   2  12   32.24    4.48
   6  -2 -11   14.11    2.73
  -6   2  11   11.30    2.73
   6  -2 -10   -1.29    2.12
  -6   2  10   -1.59    2.35
   6  -2  -9   91.49    4.55
  -6   2   9   88.61    5.08
   6  -2  -8  241.63   10.39
  -6   2   8  236.10    8.19
   6  -2  -7  351.64   12.52
  -6   2   7  352.32   12.44
   6  -2  -6  157.50    9.94
  -6   2   6  159.85    6.07
   6  -2  -5  847.88   24.28
  -6   2   5  872.61   26.63
   6  -2  -4  573.32   18.74
  -6   2   4  588.34   16.39
   6  -2  -3    1.37    1.82
  -6   2   3    1.59    1.97
   6  -2  -2   79.66    4.32
  -6   2   2   82.39    4.32
   6  -2  -1  136.71    5.23
  -6   2   1  136.63    6.30
   6  -2   0  143.16    6.90
  -6   2   0  140.58    6.68
   6  -2   1 1148.16   34.75
  -6   2  -1 1112.65   36.04
   6  -2   2  587.36   18.06
  -6   2  -2  616.26   18.36
   6  -2   3  465.06   16.61
   6  -2   4  581.74   21.01
  -6   2  -4  543.13   19.80
  -6   2  -5  528.48   16.69
   6  -2   6  225.17   10.39
  -6   2  -6  221.83    9.03
   6  -2   7   26.93    2.81
  -6   2  -7   26.55    2.43
   6  -2   8   67.52    4.40
  -6   2  -8   65.09    4.17
   6  -2   9  178.59    8.42
  -6   2  -9  161.97    8.04
   6  -2  10  198.47    7.43
  -6   2 -10  190.80    8.27
   6  -2  11    7.06    3.03
  -6   2 -11    5.23    3.64
   6  -2  12   30.27    3.41
  -6   2 -12   32.47    3.95
   6  -2  13   -2.05    4.17
  -6   2 -13    2.28    3.95
   6  -2  14   21.70    3.95
  -6   2 -14   22.53    4.48
   6  -2  15    2.43    4.10
  -6   2 -15    0.46    5.16
   6  -1 -15   12.29    6.07
  -6   1  15    1.37    5.39
   6  -1 -14    1.37    4.25
  -6   1  14   -0.23    4.63
   6  -1 -13  400.95   12.06
  -6   1  13  408.24   13.43
   6  -1 -12  361.65   16.39
  -6   1  12  335.94   11.30
   6  -1 -11   19.65    3.57
  -6   1  11   22.68    3.57
   6  -1 -10    0.76    2.43
  -6   1  10    0.76    2.35
   6  -1  -9   24.96    2.50
  -6   1   9   25.72    2.81
   6  -1  -8  250.81    9.41
  -6   1   8  236.32    8.57
   6  -1  -7    2.81    3.19
  -6   1   7    3.64    2.28
   6  -1  -6    3.57    2.12
  -6   1   6    3.11    2.50
   6  -1  -5   47.64    3.03
  -6   1   5   49.77    3.41
   6  -1  -4  338.89   11.76
  -6   1   4  331.16   11.53
   6  -1  -3  631.96   18.59
  -6   1   3  668.76   20.26
   6  -1  -2   68.36    3.79
  -6   1   2   63.80    4.25
   6  -1  -1  170.93    7.06
  -6   1   1  177.75    7.51
   6  -1   0  265.30    9.18
   6  -1   1   90.43    5.23
  -6   1  -1  100.52    4.86
   6  -1   2    0.91    1.52
  -6   1  -2    0.53    1.59
   6  -1   3  105.76    5.31
  -6   1  -3  110.69    4.86
   6  -1   4    2.73    1.82
  -6   1  -4    1.59    2.43
   6  -1   5  175.86    6.98
  -6   1  -5  185.72    7.59
   6  -1   6  121.31    4.93
  -6   1  -6  123.21    5.31
   6  -1   7   57.35    3.79
  -6   1  -7   57.28    3.72
   6  -1   8  131.55    5.99
  -6   1  -8  138.38    5.92
   6  -1   9   20.26    2.50
  -6   1  -9   16.31    2.96
   6  -1  10  108.26    5.31
  -6   1 -10  105.98    5.39
   6  -1  11  103.71    6.52
  -6   1 -11  105.61    4.93
   6  -1  12  108.03    5.46
  -6   1 -12  113.80    6.15
   6  -1  13   16.54    3.03
  -6   1 -13   15.02    3.95
   6  -1  14   37.02    4.93
  -6   1 -14   38.69    5.61
   6  -1  15    3.64    5.39
  -6   1 -15    4.32    5.16
   6   0 -15    6.90    3.26
  -6   0  15   -0.99    6.52
   6   0 -14    1.97    3.57
  -6   0  14    0.38    4.02
   6   0 -13  181.17   10.55
  -6   0  13  174.95    6.68
   6   0 -12    2.28    2.81
  -6   0  12    1.37    2.96
   6   0 -11   64.56    4.02
  -6   0  11   63.35    4.70
   6   0 -10  369.01   12.67
  -6   0  10  368.03   15.25
   6   0  -9    0.99    2.35
  -6   0   9    1.82    2.05
   6   0  -8  895.07   24.58
  -6   0   8  983.38   41.12
   6   0  -7   76.09    4.17
  -6   0   7   73.82    4.40
   6   0  -6   28.98    2.73
  -6   0   6   26.55    2.81
   6   0  -5  195.28    6.98
  -6   0   5  197.86    7.81
   6   0  -4  157.80    6.75
  -6   0   4  162.35    7.13
   6   0  -3  242.54    8.65
   6   0  -2  133.98   10.24
  -6   0   2  190.73    6.90
   6   0  -1  407.33   14.26
  -6   0   1  422.12   15.48
   6   0   0  322.43   12.59
  -6   0   0  321.52   14.79
   6   0   1    2.43    1.21
  -6   0  -1    3.87    2.05
   6   0   2   29.74    2.73
  -6   0  -2   25.19    2.58
   6   0   3  103.94    4.93
  -6   0  -3   98.25    4.25
   6   0   4 1235.56   33.84
  -6   0  -4 1243.29   35.96
   6   0   5  638.79   19.35
  -6   0  -5  641.30   20.10
   6   0   6    1.74    1.97
  -6   0  -6    3.34    2.05
   6   0   7  226.84    7.74
  -6   0  -7  225.09    9.86
   6   0   8  151.50    6.15
  -6   0  -8  149.23    6.60
   6   0   9  208.25   15.40
  -6   0  -9  213.87    8.04
   6   0  10   74.35    4.48
  -6   0 -10   78.45    3.79
   6   0  11    6.60    3.26
  -6   0 -11   11.84    3.57
   6   0  12   -0.61    3.64
  -6   0 -12    3.41    4.10
   6   0  13  128.82    6.15
  -6   0 -13  123.59    6.22
   6   0  14  177.60    7.21
  -6   0 -14  170.24    8.42
   6   0  15  146.88    8.12
  -6   0 -15  147.03    8.19
   6   0  16   81.94    5.92
  -6   0 -16   70.93    5.84
   6   1 -14   41.65    5.69
  -6  -1  14   37.93    5.23
   6   1 -13  231.85    8.57
  -6  -1  13  213.34    7.81
   6   1 -12  248.01    8.65
  -6  -1  12  239.28    8.72
   6   1 -11   59.33    3.95
  -6  -1  11   59.48    3.87
   6   1 -10  127.30    5.84
  -6  -1  10  127.68    6.30
   6   1  -9  309.46   11.53
  -6  -1   9  326.30   11.99
   6   1  -8  925.49   24.88
  -6  -1   8  886.87   24.81
   6   1  -7   42.71    3.03
  -6  -1   7   43.93    3.11
   6   1  -6   13.58    3.41
  -6  -1   6   19.95    2.73
   6   1  -5   96.96    8.12
  -6  -1   5  104.01    5.46
   6   1  -4  571.95   18.44
  -6  -1   4  540.55   15.78
   6   1  -3 2764.03   68.20
  -6  -1   3 2837.85   69.80
   6   1  -2  496.47   16.69
  -6  -1   2  507.54   14.41
   6   1  -1  600.33   18.13
  -6  -1   1  595.17   17.45
   6   1   0 1048.85   30.04
  -6  -1   0 1085.95   30.88
   6   1   1  150.75    6.22
  -6  -1  -1  150.37    9.86
   6   1   2  126.70    5.69
  -6  -1  -2  125.86    5.54
   6   1   3  120.32    5.16
  -6  -1  -3  115.09    5.23
   6   1   4    7.06    1.82
  -6  -1  -4    7.13    1.90
   6   1   5  393.52   12.75
  -6  -1  -5  414.84   13.73
   6   1   6  580.22   19.65
  -6  -1  -6  574.38   17.83
   6   1   7  898.94   27.99
  -6  -1  -7  910.17   25.72
   6   1   8  651.99   19.04
  -6  -1  -8  645.54   18.59
   6   1   9  926.78   25.49
  -6  -1  -9  922.53   25.87
   6   1  10   87.78    5.61
  -6  -1 -10   85.35    5.23
   6   1  11  211.36    8.04
  -6  -1 -11  210.53    7.81
   6   1  12   23.82    3.79
  -6  -1 -12   18.21    4.10
   6   1  13    0.76    5.77
  -6  -1 -13   -7.21    4.32
   6   1  14   27.24    6.98
  -6  -1 -14   26.93    3.72
   6   1  15  152.34    7.28
  -6  -1 -15  151.66    7.51
   6   1  16  173.73    9.26
  -6  -1 -16  171.91    8.65
   6   2 -14   29.51    4.40
  -6  -2  14   25.79    4.32
   6   2 -13   29.89    4.63
  -6  -2  13   26.55    4.48
   6   2 -12  113.72    8.57
  -6  -2  12  104.09    5.77
   6   2 -11  226.23    8.65
  -6  -2  11  232.07    8.80
   6   2 -10  400.04   13.96
  -6  -2  10  392.76   13.12
   6   2  -9  909.71   27.62
  -6  -2   9  984.67   30.27
   6   2  -8  183.52    6.98
  -6  -2   8  175.40    6.37
   6   2  -7  163.72    6.60
  -6  -2   7  157.57    7.43
   6   2  -6   -0.61    3.03
  -6  -2   6    1.21    2.20
   6   2  -5   17.30    2.12
  -6  -2   5   17.60    2.50
   6   2  -4  206.66    7.74
  -6  -2   4  204.53    7.97
   6   2  -3  113.04    5.84
  -6  -2   3  111.75    5.01
   6   2  -2  442.15   21.09
  -6  -2   2  441.01   14.04
   6   2  -1 1148.99   32.77
  -6  -2   1 1148.46   32.47
   6   2   0  988.23   27.31
  -6  -2   0  980.65   27.54
   6   2   1 1020.32   28.22
  -6  -2  -1 1070.47   28.83
   6   2   2  712.91   21.93
  -6  -2  -2  695.24   29.89
   6   2   3  281.39    9.94
  -6  -2  -3  291.17   10.55
   6   2   4   20.79    2.43
  -6  -2  -4   24.35    2.50
   6   2   5    4.02    1.82
  -6  -2  -5    6.68    2.20
   6   2   6    5.31    1.37
  -6  -2  -6    3.95    1.52
   6   2   7  271.60    9.48
  -6  -2  -7  281.77   10.39
   6   2   8  695.54   20.71
  -6  -2  -8  696.91   20.33
   6   2   9  429.17   14.19
  -6  -2  -9  422.35   13.73
   6   2  10  209.62    8.80
  -6  -2 -10  222.06    8.88
   6   2  11  283.28   10.39
  -6  -2 -11  287.53   11.30
   6   2  12   -1.97    3.49
  -6  -2 -12    0.68    4.10
   6   2  13  207.04    7.89
  -6  -2 -13  198.47    7.43
   6   2  14   30.19    4.78
  -6  -2 -14   33.38    4.70
   6   2  15   -2.96    5.99
  -6  -2 -15    0.46    5.16
   6   2  16  114.63    6.15
  -6  -2 -16  104.24    4.32
   6   2  17   35.51    7.21
  -6  -2 -17   23.82   10.32
   6   3 -13    4.10    4.63
  -6  -3  13    5.16    4.17
   6   3 -12   22.00    3.87
  -6  -3  12   19.35    3.64
   6   3 -11   12.06    3.34
  -6  -3  11    9.94    3.03
   6   3 -10   14.87    2.81
  -6  -3  10   15.40    2.81
   6   3  -9  743.64   28.53
  -6  -3   9  723.84   20.03
   6   3  -8  138.00    8.65
  -6  -3   8  127.83    5.01
   6   3  -7  354.07   11.53
  -6  -3   7  335.40   12.97
   6   3  -6  219.86    7.89
  -6  -3   6  214.47    8.57
   6   3  -5  229.95    9.10
  -6  -3   5  215.99    7.43
   6   3  -4  665.95   18.74
  -6  -3   4  672.63   19.04
   6   3  -3    8.42    1.90
  -6  -3   3    4.25    1.67
   6   3  -2   83.07    4.17
  -6  -3   2   89.90    4.70
   6   3  -1    0.38    1.21
  -6  -3   1    1.21    1.90
   6   3   0  509.44   14.79
  -6  -3   0  521.66   16.84
   6   3   1  624.00   18.13
  -6  -3  -1  640.08   19.04
   6   3   2 1048.01   30.04
  -6  -3  -2 1028.21   27.77
   6   3   3  205.90    7.81
  -6  -3  -3  208.86    7.13
   6   3   4  219.78    7.81
  -6  -3  -4  220.77   11.68
   6   3   5  121.46    5.08
  -6  -3  -5  124.57    5.61
   6   3   6  446.17   14.79
  -6  -3  -6  462.02   17.53
   6   3   7  283.36   10.70
  -6  -3  -7  283.06    9.79
   6   3   8   38.77    3.03
  -6  -3  -8   38.08    2.88
   6   3   9  151.81    9.03
  -6  -3  -9  159.77    6.37
   6   3  10  146.73    7.28
  -6  -3 -10  157.80    6.75
   6   3  11  188.91    8.42
  -6  -3 -11  199.30    8.27
   6   3  12   47.95    4.25
  -6  -3 -12   50.30    4.78
   6   3  13   32.17    4.10
  -6  -3 -13   37.02    4.17
   6   3  14   68.66    5.46
  -6  -3 -14   63.65    5.77
   6   3  15  102.12    6.98
  -6  -3 -15  101.81    6.98
   6   3  16   62.59    7.21
  -6  -3 -16   55.31    6.22
   6   3  17   -5.39   10.55
  -6  -3 -17    0.23    6.68
   6   4 -13  115.54    6.90
  -6  -4  13  109.32    6.60
   6   4 -12  105.98    5.99
  -6  -4  12  115.92    5.99
   6   4 -11   68.20    4.48
  -6  -4  11   73.13    4.55
   6   4 -10   48.63    3.57
  -6  -4  10   53.41    3.87
   6   4  -9   84.59    4.63
  -6  -4   9   89.07    4.32
   6   4  -8    8.12    3.26
  -6  -4   8    9.86    3.34
   6   4  -7   98.25    4.78
  -6  -4   7  100.14    4.63
  -6  -4   6  301.64   10.70
   6   4  -5  401.71   12.82
  -6  -4   5  394.88   12.82
   6   4  -4  828.84   22.46
  -6  -4   4  822.24   22.38
   6   4  -3  205.45    7.74
  -6  -4   3  218.49    7.66
   6   4  -2  451.10   14.04
  -6  -4   2  445.79   14.87
   6   4  -1  132.99    5.69
  -6  -4   1  134.81    5.99
   6   4   0  437.60   14.04
  -6  -4   0  430.54   13.96
   6   4   1  167.82    6.75
  -6  -4  -1  164.78    6.75
   6   4   2  863.81   25.72
  -6  -4  -2  878.83   24.43
   6   4   3   11.30    1.90
  -6  -4  -3   16.31    1.90
   6   4   4  186.40    7.06
  -6  -4  -4  185.49    9.63
   6   4   5  250.05    8.12
  -6  -4  -5  248.16    8.35
   6   4   6  181.24    6.83
  -6  -4  -6  172.75    6.60
   6   4   7  846.59   22.91
  -6  -4  -7  828.31   22.23
   6   4   8   17.68    2.81
  -6  -4  -8   18.28    2.66
   6   4   9  204.99    7.43
  -6  -4  -9  214.09    8.50
   6   4  10  200.51    8.42
  -6  -4 -10  189.82    8.19
   6   4  11  210.00    8.72
  -6  -4 -11  197.18    7.81
   6   4  12  181.17   11.38
  -6  -4 -12  180.64    7.43
   6   4  13   44.08    5.31
  -6  -4 -13   38.24    4.86
   6   4  14   28.22    5.23
  -6  -4 -14   24.20    4.63
   6   4  15   37.02    5.61
  -6  -4 -15   39.60    5.92
   6   4  16   -2.96   11.00
  -6  -4 -16    0.91    6.07
   6   4  17   63.96   13.05
  -6  -4 -17   62.13   15.40
   6   5 -12  100.45    6.22
  -6  -5  12  104.62    5.39
   6   5 -11  131.86    5.69
  -6  -5  11  127.99    5.54
   6   5 -10  109.47    6.15
  -6  -5  10  112.43    5.39
  -6  -5   9   57.73    4.32
   6   5  -8   17.22    3.57
  -6  -5   8   15.02    3.34
   6   5  -7   94.07    4.86
  -6  -5   7   87.85    4.70
   6   5  -6  138.53    6.45
  -6  -5   6  145.74    6.15
   6   5  -5  182.46    9.10
  -6  -5   5  168.95    6.37
   6   5  -4  168.80    8.27
  -6  -5   4  181.40    6.68
   6   5  -3  169.33    6.52
  -6  -5   3  171.76    6.83
   6   5  -2  119.72    5.16
  -6  -5   2  124.65    5.08
   6   5  -1   93.85    4.02
  -6  -5   1   97.11    4.55
   6   5   0  154.01    6.15
  -6  -5   0  143.84    6.15
   6   5   1  153.17    6.22
  -6  -5  -1  158.41    6.22
   6   5   2  341.55   11.38
  -6  -5  -2  318.41   16.01
   6   5   3   46.05    2.88
  -6  -5  -3   49.16    3.19
   6   5   4  134.81    5.01
  -6  -5  -4  123.51    7.66
   6   5   5  397.39   11.68
  -6  -5  -5  406.04   12.67
   6   5   6  197.18    6.52
  -6  -5  -6  206.89    7.13
   6   5   7  238.98    7.43
  -6  -5  -7  227.98   13.12
   6   5   8  142.93    5.54
  -6  -5  -8  151.50    6.15
   6   5   9   19.73    3.87
  -6  -5  -9   17.60    2.81
   6   5  10   56.90    3.95
  -6  -5 -10   44.76    4.25
   6   5  11   49.77    4.10
  -6  -5 -11   55.08    4.40
   6   5  12  149.46    6.68
  -6  -5 -12  130.64    6.52
   6   5  13   22.08    5.46
  -6  -5 -13   17.98    5.31
   6   5  14   84.21    6.30
  -6  -5 -14   87.25    6.98
   6   5  15  122.14    9.56
  -6  -5 -15  116.30    7.66
  -6  -5 -16   12.52    9.26
   6   6 -11   51.44    5.23
  -6  -6  11   49.09    4.02
   6   6 -10   12.90    4.86
  -6  -6  10    9.86    3.41
   6   6  -9    1.44    6.15
  -6  -6   9   -0.99    3.64
   6   6  -8    3.64    3.79
  -6  -6   8    2.58    2.58
   6   6  -7   41.80    3.87
  -6  -6   7   44.08    4.10
   6   6  -6    8.19    4.10
  -6  -6   6    4.70    2.28
   6   6  -5  187.39   10.47
  -6  -6   5  182.31    7.06
   6   6  -4  140.50    8.35
  -6  -6   4  128.52    5.99
   6   6  -3   96.43    4.78
  -6  -6   3  104.92    4.40
   6   6  -2  233.14    7.81
  -6  -6   2  241.25   10.47
   6   6  -1   24.96    2.66
  -6  -6   1   25.42    2.73
   6   6   0    1.52    2.88
  -6  -6   0    1.67    2.35
   6   6   1   33.08    4.25
  -6  -6  -1   30.35    2.58
   6   6   2   19.35    2.35
  -6  -6  -2   19.65    2.35
   6   6   3    1.29    1.82
  -6  -6  -3    0.76    2.35
   6   6   4   71.92    3.87
  -6  -6  -4   65.85    3.41
   6   6   5  237.99    7.97
  -6  -6  -5  265.30   12.67
   6   6   6  604.27   16.24
  -6  -6  -6  583.71   24.13
   6   6   7   58.42    5.54
  -6  -6  -7   67.37    6.07
   6   6   8   -1.74    3.34
  -6  -6  -8    0.53    2.96
   6   6   9   -0.61    3.41
  -6  -6  -9   -2.05    3.19
   6   6  10    4.93    4.55
  -6  -6 -10   14.64    3.87
   6   6  11   -3.11    3.41
  -6  -6 -11   -0.38    3.79
   6   6  12    9.41    5.39
  -6  -6 -12   16.31    5.16
   6   6  13   -1.74    4.86
  -6  -6 -13   -3.72    5.08
   6   6  14   41.80    8.12
  -6  -6 -14   45.60    6.30
   6   6  15   88.69    8.57
  -6  -6 -15   87.32    7.13
   6   7 -10   10.62    5.77
  -6  -7  10    3.03    4.63
   6   7  -9   17.75    8.27
  -6  -7   9   15.63    3.87
   6   7  -8    0.15    6.37
  -6  -7   8   -1.06    3.41
   6   7  -7   27.62    4.40
  -6  -7   7   25.79    3.72
   6   7  -6    0.91    2.88
  -6  -7   6   -0.46    2.05
   6   7  -5    5.23    3.11
  -6  -7   5    6.15    2.50
   6   7  -4   18.59    2.81
  -6  -7   4   12.44    2.96
   6   7  -3  192.47   10.62
  -6  -7   3  186.55    7.51
   6   7  -2  496.24   14.87
  -6  -7   2  499.35   14.64
   6   7  -1   82.54    4.86
  -6  -7   1   87.47    4.78
   6   7   0   83.68    4.86
  -6  -7   0   90.89    4.40
   6   7   1   69.57    4.10
  -6  -7  -1   73.67    4.40
   6   7   2    4.86    2.35
  -6  -7  -2    1.14    2.12
   6   7   3    5.23    2.28
  -6  -7  -3    8.50    3.79
   6   7   4    0.53    2.43
   6   7   5    3.57    2.12
  -6  -7  -5    4.86    2.43
   6   7   6  540.32   13.73
  -6  -7  -6  536.37   20.48
   6   7   7   -0.15    3.64
  -6  -7  -7    0.38    3.87
   6   7   8  187.16   10.01
  -6  -7  -8  183.67    6.90
   6   7   9   50.53    6.15
  -6  -7  -9   49.39    4.02
   6   7  10   75.79    6.83
  -6  -7 -10   84.36    6.90
   6   7  11   49.24    4.32
  -6  -7 -11   48.40    4.25
   6   7  12   17.37    4.86
  -6  -7 -12   19.73    4.70
   6   7  13   -3.41    7.28
  -6  -7 -13    3.11    5.23
   6   7  14   -0.30    6.52
   6   8 -10   67.14    6.37
  -6  -8  10   75.18    4.70
   6   8  -9   29.44    6.22
  -6  -8   9   26.55    5.16
   6   8  -8   75.71    5.92
  -6  -8   8   81.63    4.78
   6   8  -7   74.50    5.46
  -6  -8   7   67.07    4.48
   6   8  -6   16.16    4.40
  -6  -8   6   11.46    3.95
   6   8  -5   15.70    3.95
  -6  -8   5   16.01    3.64
   6   8  -4   10.32    3.49
  -6  -8   4    9.79    2.88
   6   8  -3   17.60    3.41
  -6  -8   3   17.60    2.88
   6   8  -2   74.27    5.54
  -6  -8   2   61.15    4.78
   6   8  -1   59.93    4.17
  -6  -8   1   60.62    4.40
   6   8   0   81.86    5.77
  -6  -8   0   82.39    4.55
   6   8   1  151.73    5.77
  -6  -8  -1  156.13    5.69
   6   8   2   57.58    3.64
  -6  -8  -2   48.86    3.41
   6   8   3   15.17    2.43
  -6  -8  -3   12.59    2.73
   6   8   4   55.84    3.57
  -6  -8  -4   63.27    5.54
   6   8   5   54.93    3.49
  -6  -8  -5   56.67    4.86
   6   8   6   72.07    3.11
  -6  -8  -6   65.78    2.96
   6   8   7    8.42    3.19
  -6  -8  -7    7.43    3.57
   6   8   8   44.08    4.02
   6   8   9   36.42    3.79
  -6  -8  -9   48.40    3.57
   6   8  10   76.55    4.02
   6   8  11   18.21    3.72
   6   8  12   18.97    2.66
   6   8  13   23.22    4.10
   6   9  -9    6.52    5.54
  -6  -9   9   -0.61    2.28
   6   9  -8   98.40    7.66
  -6  -9   8   83.45    5.46
   6   9  -7   27.16    5.77
  -6  -9   7   33.31    4.40
   6   9  -6   28.22    4.93
  -6  -9   6   27.08    4.55
   6   9  -5   24.66    5.16
  -6  -9   5   21.09    4.40
   6   9  -4    2.28    6.45
  -6  -9   4   -0.76    3.49
   6   9  -3  295.95   11.23
  -6  -9   3  300.05    9.26
  -6  -9   2    4.40    3.49
   6   9  -1    3.11    3.79
  -6  -9   1    4.63    3.03
   6   9   0    4.40    3.34
  -6  -9   0    2.28    3.57
   6   9   1   29.66    3.87
  -6  -9  -1   28.07    3.41
   6   9   2   83.00    7.51
  -6  -9  -2   89.22    5.08
   6   9   3   22.46    3.19
  -6  -9  -3   25.34    4.10
   6   9   4    1.06    2.58
  -6  -9  -4    6.22    2.88
   6   9   5   21.24    3.64
  -6  -9  -5   29.82    2.43
   6  10  -8   28.37    8.65
  -6 -10   8   16.08    7.66
   6  10  -7   22.68    7.06
  -6 -10   7    4.86    3.57
   6  10  -6   21.93    6.45
  -6 -10   6   12.37    4.55
   6  10  -5   41.12    5.77
  -6 -10   5   38.16    4.55
   6  10  -4   16.31    5.77
  -6 -10   4   24.73    5.16
   6  10  -3  109.93    6.68
  -6 -10   3   99.08    5.69
   6  10  -2   -5.84    6.68
  -6 -10   2    4.93    4.70
   6  10  -1   58.72    4.48
  -6 -10   1   52.20    4.48
   6  10   0   24.58    4.40
  -6 -10   0   23.82    3.64
  -6 -10  -1   19.80    3.72
   6  10   2  113.80    6.98
  -6 -10  -2   98.63    5.08
   6  10   3    9.03    3.95
  -6 -10  -3   11.46    2.81
   6  11  -7   21.09    7.89
  -6 -11   7   18.89    9.79
   6  11  -6   17.45    6.83
  -6 -11   6   13.28    5.77
   6  11  -5   32.77    7.06
  -6 -11   5   34.97    4.70
   6  11  -4   74.35   10.70
  -6 -11   4   80.04    7.13
   6  11  -3   72.83   12.29
  -6 -11   3   96.96    7.06
   6  11  -2   10.77    7.59
  -6 -11   2    8.04    6.07
   6  11  -1    0.30    3.49
  -6 -11   1   -0.30    3.03
   6  11   0   13.28    5.39
  -6 -11   0   13.96    8.57
  -6 -11  -1   59.93    5.54
   6  11   2   58.95    7.59
  -6 -11  -2   55.00    5.16
   7 -11  -4   18.13    6.30
  -7  11   4   14.11    9.79
   7 -11  -3   23.59   10.01
  -7  11   3   25.72    7.13
   7 -11  -2   65.32    7.89
  -7  11   2   62.67    9.71
   7 -11  -1   36.42    6.98
  -7  11   1   18.97    5.54
   7 -11   0   21.09    5.39
  -7  11   0   17.68    6.15
   7 -11   1   12.59    4.02
  -7  11  -1    7.74    6.30
   7 -11   2    0.91    4.48
  -7  11  -2   14.11    6.37
   7 -10  -7   45.22    5.92
  -7  10   7   35.88    7.51
   7 -10  -6    9.94    5.46
  -7  10   6   -3.72    9.10
   7 -10  -5    9.03    5.69
  -7  10   5    9.33    7.43
   7 -10  -4   12.21    5.99
  -7  10   4   13.66    4.32
   7 -10  -3   68.66    6.45
  -7  10   3   54.78    4.10
   7 -10  -2   13.81    5.31
  -7  10   2   13.81    5.23
   7 -10  -1   51.29    5.39
  -7  10   1   65.85    5.99
   7 -10   0   -4.78    7.13
  -7  10   0    4.10    6.37
   7 -10   1    2.81    5.46
  -7  10  -1   -0.15    6.75
   7 -10   2   40.82    7.06
  -7  10  -2   34.29    7.36
   7 -10   3   12.52    5.54
  -7  10  -3   25.04    5.84
   7 -10   4   -1.06    5.46
  -7  10  -4   -3.11    5.84
   7 -10   5    8.50    7.28
  -7  10  -5   10.47    9.86
   7  -9 -10   21.24    9.79
  -7   9  10   16.16    7.74
   7  -9  -9   12.06    6.07
   7  -9  -8   23.52    5.99
  -7   9   8   21.77    5.61
   7  -9  -7    5.61    5.46
  -7   9   7    4.10    6.30
   7  -9  -6   17.22    5.08
  -7   9   6    6.83    6.37
   7  -9  -5  148.85    7.36
  -7   9   5  146.95    8.65
   7  -9  -4   -1.29    5.08
  -7   9   4   -3.79    4.86
   7  -9  -3   73.44    5.23
  -7   9   3   86.11    6.15
   7  -9  -2   17.60    4.63
  -7   9   2   21.01    5.46
   7  -9  -1   22.08    3.95
  -7   9   1   27.16    4.63
   7  -9   0   44.15    7.21
  -7   9   0   37.02    5.77
   7  -9   1    3.03    4.10
  -7   9  -1    0.99    5.46
   7  -9   2    9.86    4.93
  -7   9  -2   15.02    4.55
   7  -9   3    4.86    5.61
  -7   9  -3    5.39    5.23
   7  -9   4   95.21    7.89
  -7   9  -4   76.02    6.90
   7  -9   5   18.97    3.34
  -7   9  -5   28.30    4.40
   7  -9   6   28.22    4.86
  -7   9  -6   29.13    4.78
   7  -8 -12   64.79   10.39
  -7   8  12   69.80    6.37
   7  -8 -11    2.88    3.95
  -7   8  11    7.66    5.61
   7  -8 -10    6.07    5.61
  -7   8  10   10.70    5.39
   7  -8  -9    6.98    5.16
  -7   8   9   24.50    9.86
   7  -8  -8   12.29    5.46
  -7   8   8    7.81    6.30
   7  -8  -7   62.44    5.16
  -7   8   7   61.98    6.22
   7  -8  -6   76.78    5.46
  -7   8   6   80.11    6.15
   7  -8  -5   -0.61    3.26
  -7   8   5    1.97    3.64
   7  -8  -4   28.22    4.32
  -7   8   4   34.14    5.16
   7  -8  -3  164.63    7.28
  -7   8   3  156.28    7.43
   7  -8  -2   39.37    3.79
  -7   8   2   42.94    4.55
   7  -8  -1   22.84    3.72
  -7   8   1   19.95    4.70
   7  -8   0   -0.38    3.26
  -7   8   0    4.93    3.26
   7  -8   1    2.66    3.72
  -7   8  -1    3.79    4.55
   7  -8   2  182.15    6.15
  -7   8  -2  193.16    6.22
   7  -8   3   52.20    5.23
  -7   8  -3   53.03    5.39
   7  -8   4    8.57    4.17
  -7   8  -4    3.87    7.43
   7  -8   5    8.95    4.40
  -7   8  -5   11.76    5.46
   7  -8   6   32.47    4.32
  -7   8  -6   39.22    6.83
   7  -8   7    3.79    4.25
  -7   8  -7    1.29    3.72
   7  -8   8   60.09    4.55
  -7   8  -8   58.34    5.01
   7  -7 -13   27.01    4.70
   7  -7 -12    8.80    4.25
  -7   7  12   21.39    5.77
   7  -7 -11    7.28    3.72
  -7   7  11   10.01    3.57
   7  -7 -10   25.04    4.70
  -7   7  10   19.65    5.23
   7  -7  -9   19.27    4.70
  -7   7   9   13.58    4.78
   7  -7  -8   13.96    4.32
  -7   7   8    6.22    4.70
   7  -7  -7    8.19    3.19
  -7   7   7    8.72    4.78
   7  -7  -6   31.94    4.48
  -7   7   6   38.08    4.93
   7  -7  -5   44.91    3.87
  -7   7   5   55.76    4.63
   7  -7  -4  110.01    5.69
  -7   7   4  108.49    7.06
   7  -7  -3    3.87    3.41
  -7   7   3    0.15    3.87
   7  -7  -2   15.40    2.81
  -7   7   2   12.21    3.11
   7  -7  -1   25.57    3.64
  -7   7   1   31.33    3.95
   7  -7   0   11.15    3.03
  -7   7   0    5.92    3.57
   7  -7   1   49.31    3.57
  -7   7  -1   46.28    3.87
   7  -7   2    3.03    2.12
  -7   7  -2   -0.68    2.96
   7  -7   3   37.48    3.57
  -7   7  -3   33.23    4.40
   7  -7   4   94.98    8.95
  -7   7  -4   86.64    7.89
   7  -7   5   41.27    4.02
  -7   7  -5   33.84    4.86
   7  -7   6    3.34    2.81
  -7   7  -6    7.43    3.41
   7  -7   7   18.89    3.49
  -7   7  -7   20.18    4.32
   7  -7   8    7.81    4.25
  -7   7  -8    7.81    4.93
   7  -7   9   16.77    3.57
  -7   7  -9   17.37    4.10
   7  -6 -15   35.88    9.48
   7  -6 -14   21.39    5.99
  -7   6  14   30.35    5.46
   7  -6 -13    4.86    6.52
  -7   6  13    1.29    7.74
   7  -6 -12   52.12    6.07
  -7   6  12   49.16    6.75
   7  -6 -11   25.87    5.08
  -7   6  11   25.72    6.30
   7  -6 -10    7.36    4.70
  -7   6  10    5.99    5.31
   7  -6  -9   62.29    4.55
  -7   6   9   58.80    5.46
   7  -6  -8    1.74    3.64
  -7   6   8    2.58    4.10
   7  -6  -7   41.73    3.72
  -7   6   7   37.78    6.60
   7  -6  -6   46.89    4.17
  -7   6   6   37.71    4.55
   7  -6  -5   33.68    3.19
  -7   6   5   32.77    3.79
   7  -6  -4  102.12    4.86
  -7   6   4   98.70    4.70
   7  -6  -3  194.98    7.74
  -7   6   3  192.17   11.53
   7  -6  -2    9.33    3.19
  -7   6   2    5.61    3.49
   7  -6  -1   32.39    3.19
  -7   6   1   29.13    3.49
   7  -6   0   19.35    2.81
  -7   6   0   20.56    3.19
   7  -6   1  121.61    5.77
  -7   6  -1  125.94    8.42
   7  -6   2   56.82    4.02
  -7   6  -2   59.55    4.55
   7  -6   3  146.50    6.60
  -7   6  -3  139.29    6.22
   7  -6   4    1.67    2.50
  -7   6  -4    6.37    2.88
   7  -6   5  124.42    5.54
  -7   6  -5  115.24    6.30
   7  -6   6   38.62    4.17
  -7   6  -6   38.31    4.78
   7  -6   7  139.44    5.39
  -7   6  -7  137.55    5.84
   7  -6   8   30.73    3.95
  -7   6  -8   27.84    4.48
   7  -6   9   10.32    3.03
  -7   6  -9   10.85    4.02
   7  -6  10    9.56    3.26
  -7   6 -10   14.79    4.63
   7  -5 -15  150.97   12.82
  -7   5  15  183.44   16.08
   7  -5 -14    3.64    6.37
  -7   5  14    2.28    6.30
   7  -5 -13   53.03    6.45
  -7   5  13   61.53    7.51
   7  -5 -12   14.87    4.93
  -7   5  12   22.08    6.37
   7  -5 -11   76.32    5.31
  -7   5  11   83.07    5.84
   7  -5 -10  201.42    7.06
  -7   5  10  196.42    7.89
   7  -5  -9   35.13    4.32
  -7   5   9   40.82    5.23
   7  -5  -8  110.54    5.92
  -7   5   8  108.56    5.99
   7  -5  -7  144.45    8.88
  -7   5   7  147.03    6.75
   7  -5  -6  273.12    9.33
  -7   5   6  269.86    9.48
   7  -5  -5  336.47   11.84
  -7   5   5  328.80   13.88
   7  -5  -4  244.67    8.88
  -7   5   4  248.46    9.03
   7  -5  -3   32.39    2.73
  -7   5   3   32.55    3.41
   7  -5  -2   86.11    4.78
  -7   5   2   89.52    4.86
   7  -5  -1  243.07    8.72
  -7   5   1  248.46    9.56
   7  -5   0  212.12    8.27
  -7   5   0  207.27    8.50
   7  -5   1  127.46    6.15
  -7   5  -1  122.60    6.68
   7  -5   2  170.62    7.06
  -7   5  -2  166.45    6.98
   7  -5   3  150.59    6.75
  -7   5  -3  147.10    6.52
   7  -5   4  317.95   11.23
  -7   5  -4  340.11   11.61
   7  -5   5  335.10   10.62
  -7   5  -5  303.09    9.26
   7  -5   6   11.38    2.28
  -7   5  -6    4.86    2.58
   7  -5   7  280.25    8.80
  -7   5  -7  266.67    8.50
   7  -5   8  126.62    5.16
  -7   5  -8  132.23    6.52
   7  -5   9   15.17    3.26
  -7   5  -9   20.26    2.58
   7  -5  10   75.64    4.55
  -7   5 -10   77.31    4.63
   7  -5  11   10.09    4.55
  -7   5 -11    0.08    4.25
   7  -4 -15  214.32    8.65
  -7   4  15  209.62    7.97
   7  -4 -14   18.89    6.75
  -7   4  14   12.75    7.89
   7  -4 -13  129.12    6.45
  -7   4  13  139.52    6.98
   7  -4 -12   51.51    5.16
  -7   4  12   44.15    9.03
   7  -4 -11   22.53    4.10
  -7   4  11   22.53    4.93
   7  -4 -10  183.67    6.83
  -7   4  10  177.60    8.04
   7  -4  -9    7.06    3.11
  -7   4   9    1.97    3.79
   7  -4  -8  226.46    9.41
  -7   4   8  253.47    8.80
   7  -4  -7   68.13    3.87
  -7   4   7   76.32    4.63
   7  -4  -6  515.13   14.57
  -7   4   6  509.29   15.40
   7  -4  -5  260.37    9.41
  -7   4   5  249.14    9.56
   7  -4  -4  367.42   11.46
  -7   4   4  389.42   17.90
   7  -4  -3    6.22    2.35
  -7   4   3    8.65    2.96
   7  -4  -2  164.25    6.90
  -7   4   2  165.39    7.13
   7  -4  -1  115.01    5.23
  -7   4   1  115.70    5.61
   7  -4   0  336.24   10.17
  -7   4   0  342.38   10.70
   7  -4   1  267.88    9.03
  -7   4  -1  270.16   10.47
   7  -4   2   17.30    2.50
  -7   4  -2   15.86    2.96
   7  -4   3  235.26    9.71
  -7   4  -3  254.08    9.94
   7  -4   4  173.73    8.19
  -7   4  -4  177.91    7.66
   7  -4   5  146.12    6.15
  -7   4  -5  147.18    6.83
   7  -4   6  126.85    6.07
  -7   4  -6  127.68    5.77
   7  -4   7  116.83    5.54
  -7   4  -7  112.89    5.69
   7  -4   8   57.96    4.25
   7  -4   9   83.98    7.36
   7  -4  10   28.53    3.03
  -7   4 -10   22.61    4.10
   7  -4  11   49.77    4.63
  -7   4 -11   58.49    5.46
   7  -4  12  166.37   10.39
  -7   4 -12  173.28    8.27
   7  -3 -14   81.02    5.69
  -7   3  14   88.16    7.43
   7  -3 -13  101.51    9.10
  -7   3  13   95.06    6.75
   7  -3 -12   49.31    5.39
  -7   3  12   39.53    5.46
   7  -3 -11   21.62    3.64
  -7   3  11   20.26    4.93
   7  -3 -10   50.45    4.10
  -7   3  10   50.45    4.93
   7  -3  -9   41.95    3.72
  -7   3   9   31.79    5.92
   7  -3  -8  210.38    9.71
  -7   3   8  210.91    9.41
   7  -3  -7   96.27    4.63
  -7   3   7   97.34    5.08
   7  -3  -6  483.42   13.35
  -7   3   6  459.98   13.96
   7  -3  -5  276.46    9.26
  -7   3   5  269.48    9.94
   7  -3  -4  265.23    8.80
  -7   3   4  268.64   12.21
   7  -3  -3   13.96    1.82
  -7   3   3   12.52    2.35
   7  -3  -2  126.47    5.08
  -7   3   2  120.32    5.92
   7  -3  -1  316.51   11.68
  -7   3   1  327.13   11.46
   7  -3   0  153.55    7.66
  -7   3   0  149.23    9.41
   7  -3   1  503.07   15.78
  -7   3  -1  510.12   26.17
   7  -3   2    2.43    2.05
  -7   3  -2    5.39    2.73
   7  -3   3  885.66   24.28
  -7   3  -3  920.94   27.24
   7  -3   4  350.12   10.55
  -7   3  -4  358.32   12.52
   7  -3   5  156.82    6.30
   7  -3   6  111.98    8.35
   7  -3   7    4.17    2.58
  -7   3  -7    9.71    2.35
   7  -3   8   61.07    3.49
  -7   3  -8   58.04    3.26
   7  -3   9   81.63    4.40
  -7   3  -9   99.54    5.31
   7  -3  10    2.43    2.50
  -7   3 -10    2.20    2.88
   7  -3  11  369.24   11.23
  -7   3 -11  358.54   11.30
   7  -3  12   96.73    6.07
  -7   3 -12   95.52    6.07
   7  -3  13  133.30    6.52
  -7   3 -13  140.43    6.45
   7  -2 -14   72.53    9.03
  -7   2  14   78.75    6.52
   7  -2 -13  172.37    6.98
  -7   2  13  169.48    7.66
   7  -2 -12   53.03    5.01
  -7   2  12   51.97    5.16
   7  -2 -11   61.45    6.90
  -7   2  11   59.33    5.08
   7  -2 -10   20.64    3.49
  -7   2  10   16.99    3.34
   7  -2  -9  102.80    4.93
  -7   2   9  103.33    5.46
   7  -2  -8   46.28    3.41
  -7   2   8   51.13    3.34
   7  -2  -7  309.31   10.01
  -7   2   7  302.71   16.31
   7  -2  -6  713.07   21.47
  -7   2   6  716.86   19.65
   7  -2  -5  523.63   17.75
  -7   2   5  540.70   18.81
   7  -2  -4  363.85   11.76
  -7   2   4  370.99   12.44
   7  -2  -3   93.01    4.40
  -7   2   3   94.15    6.60
   7  -2  -2  238.60    8.72
  -7   2   2  223.58    8.80
   7  -2  -1  626.50   21.47
  -7   2   1  637.81   20.26
   7  -2   0  164.17    6.22
  -7   2   0  156.82    6.37
   7  -2   1   70.18    4.17
  -7   2  -1   78.45    4.40
   7  -2   2   19.57    2.12
  -7   2  -4  750.24   22.30
   7  -2   5  350.27   12.29
  -7   2  -5  349.74   13.81
   7  -2   6  230.56    7.97
  -7   2  -6  218.95    7.89
   7  -2   7   47.64    4.25
  -7   2  -7   45.67    3.57
   7  -2   8  277.52   10.77
  -7   2  -8  281.84    9.48
   7  -2   9  101.58    5.16
  -7   2  -9   88.46    5.39
   7  -2  10    1.14    3.49
  -7   2 -10    2.73    3.87
   7  -2  11  282.75    9.41
  -7   2 -11  287.00   10.09
   7  -2  12   52.88    6.90
  -7   2 -12   51.21    5.23
   7  -2  13   90.05    5.01
  -7   2 -13   90.74    5.01
   7  -2  14   44.46    5.46
  -7   2 -14   52.20    5.77
   7  -1 -14  121.54    5.77
  -7   1  14  124.72    6.15
   7  -1 -13  370.30   11.15
  -7   1  13  363.93   11.38
   7  -1 -12    5.46    4.55
  -7   1  12   -1.59    4.48
   7  -1 -11  107.88    5.61
  -7   1  11  108.64    4.86
   7  -1 -10  146.04    6.60
  -7   1  10  141.19    6.37
   7  -1  -9  140.35    5.77
  -7   1   9  132.99    6.22
   7  -1  -8  255.52    9.48
  -7   1   8  253.24    9.71
   7  -1  -7    2.50    2.58
  -7   1   7    0.23    2.12
   7  -1  -6   36.80    3.34
  -7   1   6   32.55    2.81
   7  -1  -5  561.48   17.15
  -7   1   5  573.62   18.51
   7  -1  -4  113.95    5.39
  -7   1   4  115.24    5.39
   7  -1  -3  142.40    5.01
  -7   1   3  149.38    6.68
   7  -1  -2  384.03   11.30
  -7   1   2  413.39   12.59
   7  -1  -1  298.46   11.15
   7  -1   1   -0.30    2.20
  -7   1  -1    5.61    3.49
   7  -1   2  180.18    7.74
  -7   1  -2  183.75    7.66
   7  -1   3   95.74    4.40
  -7   1  -3   85.73    4.86
   7  -1   4  559.97   18.44
  -7   1  -4  581.29   19.04
   7  -1   5   75.56    4.10
  -7   1  -5   73.74    4.17
   7  -1   6    3.03    1.67
  -7   1  -6    2.88    2.73
   7  -1   7   76.32    3.95
  -7   1  -7   76.17    3.95
   7  -1   8   62.97    5.08
  -7   1  -8   62.82    3.95
   7  -1   9   91.80    5.01
  -7   1  -9  100.29    5.54
   7  -1  10   96.27    5.99
  -7   1 -10  106.29    5.39
   7  -1  11   70.48    4.70
  -7   1 -11   71.16    4.55
   7  -1  12   18.66    3.64
  -7   1 -12   18.66    4.17
   7  -1  13   29.44    4.25
  -7   1 -13   27.24    4.32
   7  -1  14    6.75    5.23
  -7   1 -14   10.32    4.86
   7   0 -13    1.14    3.26
  -7   0  13   -0.53    3.26
   7   0 -12    2.73    4.02
  -7   0  12    2.20    4.40
   7   0 -11   10.17    4.02
  -7   0  11   12.90    3.03
   7   0 -10  111.75    6.15
  -7   0  10  111.67    5.54
   7   0  -9  193.16    7.51
  -7   0   9  183.60    6.83
   7   0  -8  216.45    8.72
  -7   0   8  204.46    7.97
   7   0  -7    6.90    2.28
  -7   0   7    1.44    2.73
   7   0  -6  210.60    7.74
  -7   0   6  210.07    8.27
   7   0  -5    7.51    1.90
  -7   0   5    7.13    2.28
   7   0  -4   98.55    4.02
   7   0  -3   96.43    6.68
  -7   0   2   65.70    3.79
   7   0  -1  113.80    5.01
  -7   0   1  116.30    4.93
   7   0   0  521.05   15.63
  -7   0   0  546.77   16.31
   7   0   1  374.40   11.68
  -7   0  -1  384.57   13.12
   7   0   2  882.70   26.10
  -7   0  -2  891.43   25.49
   7   0   3  384.19   12.59
  -7   0  -3  383.96   12.82
   7   0   4  168.35    7.66
  -7   0  -4  163.49    6.45
   7   0   5    9.03    2.43
  -7   0  -5   10.01    2.43
   7   0   6   58.19    3.95
  -7   0  -6   58.72    3.72
   7   0   7  109.70    5.31
  -7   0  -7  110.46    5.08
   7   0   8   73.89    4.40
  -7   0  -8   73.82    4.55
   7   0   9   54.02    3.72
  -7   0  -9   44.69    3.72
   7   0  10   16.92    3.87
  -7   0 -10   16.61    3.64
   7   0  11   43.24    4.55
  -7   0 -11   46.20    4.02
   7   0  12   21.77    4.32
  -7   0 -12   18.81    4.70
   7   0  13   59.86    4.40
  -7   0 -13   69.80    5.54
   7   0  14   12.59    5.69
  -7   0 -14    3.79    5.61
   7   0  15   41.50    5.16
  -7   0 -15   52.88    3.87
   7   1 -13   -0.15    3.41
  -7  -1  13    2.81    3.95
   7   1 -12   63.58    4.17
  -7  -1  12   63.42    4.70
   7   1 -11    1.14    3.11
  -7  -1  11    6.60    3.64
   7   1 -10  129.12    6.60
  -7  -1  10  128.44    7.06
   7   1  -9  388.59   15.86
  -7  -1   9  374.70   11.15
   7   1  -8   31.64    2.96
  -7  -1   8   32.70    3.41
   7   1  -7   63.12    3.49
   7   1  -6   35.35    4.63
  -7  -1   5  386.99   13.43
   7   1  -4  162.66    7.74
  -7  -1   4  170.24    7.43
   7   1  -3    6.60    2.05
  -7  -1   3    7.13    1.97
   7   1  -2   69.65    4.17
  -7  -1   2   69.80    6.68
   7   1  -1  393.75   13.20
  -7  -1   1  389.12   15.25
   7   1   0  272.28    9.86
  -7  -1   0  270.99   14.34
   7   1   1   75.34    4.10
  -7  -1  -1   78.82    4.25
   7   1   2  319.93   10.01
  -7  -1  -2  328.42   10.47
   7   1   3   75.79    3.79
  -7  -1  -3   78.90    5.39
   7   1   4  263.63    9.63
  -7  -1  -4  261.59    9.94
   7   1   5   61.83    3.87
  -7  -1  -5   67.60    3.95
   7   1   6   22.91    2.81
  -7  -1  -6   19.88    2.35
   7   1   7  336.09   10.70
  -7  -1  -7  334.11   12.37
   7   1   8  160.91    7.97
  -7  -1  -8  154.99    7.36
   7   1   9  338.36   10.32
  -7  -1  -9  315.30    9.48
   7   1  10  116.61    5.08
  -7  -1 -10  122.45    5.31
   7   1  11   70.02    4.86
  -7  -1 -11   65.47    4.40
   7   1  12   17.83    6.83
  -7  -1 -12   12.52    4.70
   7   1  13  143.24   10.47
  -7  -1 -13  129.96    6.75
   7   1  14   11.99    5.46
  -7  -1 -14   17.98    4.55
   7   1  15   25.57    8.65
  -7  -1 -15   18.36    5.46
   7   1  16   27.08    5.77
  -7  -1 -16   22.15    8.57
   7   2 -13    4.17    3.95
  -7  -2  13    3.03    3.57
   7   2 -12   17.07    3.72
  -7  -2  12   16.08    3.79
   7   2 -11   98.09    5.92
  -7  -2  11   97.11    5.69
   7   2 -10    6.75    2.73
  -7  -2  10   -4.17    3.19
   7   2  -9  883.31   39.60
   7   2  -8    8.42    2.66
  -7  -2   8   10.70    2.73
   7   2  -7  403.76   12.67
  -7  -2   7  382.14   12.75
   7   2  -6  229.34    8.65
  -7  -2   6  217.66   10.55
   7   2  -5   66.61    3.79
  -7  -2   5   71.24    4.10
   7   2  -4   36.34    5.01
  -7  -2   4   34.59    4.25
   7   2  -3   11.23    2.35
  -7  -2   3    8.80    3.87
   7   2  -2  163.79    7.59
  -7  -2   2  159.17    7.66
   7   2  -1  191.11    6.15
  -7  -2   1  180.71    6.75
   7   2   0  282.37   10.32
  -7  -2   0  279.72    9.48
   7   2   1  675.36   18.59
  -7  -2  -1  682.34   18.89
   7   2   2  739.69   19.42
  -7  -2  -2  761.24   19.95
   7   2   3  772.85   23.06
  -7  -2  -3  754.26   21.24
   7   2   4   59.40    3.87
  -7  -2  -4   66.91    4.55
   7   2   5   71.47    3.95
  -7  -2  -5   66.69    3.72
   7   2   6   44.46    3.19
  -7  -2  -6   43.93    3.79
   7   2   7   44.91    4.32
  -7  -2  -7   40.89    3.64
   7   2   8  108.11    5.77
  -7  -2  -8  109.70    5.84
   7   2   9  140.73    6.30
  -7  -2  -9  134.43    5.77
   7   2  10   74.80    5.16
  -7  -2 -10   72.91    4.93
   7   2  11  236.32    9.33
  -7  -2 -11  242.16    8.19
   7   2  12  255.44    9.94
  -7  -2 -12  289.73   11.00
   7   2  13  116.15    9.41
  -7  -2 -13  103.03    6.22
   7   2  14    8.65    5.77
  -7  -2 -14    5.99    5.46
   7   2  15   -2.88    7.51
  -7  -2 -15    4.02    6.75
   7   2  16   26.17    9.79
   7   3 -11    4.25    4.10
  -7  -3  11   11.15    3.41
   7   3 -10   79.89    7.13
  -7  -3  10   82.16    5.23
   7   3  -9  298.23   10.70
  -7  -3   9  306.42   10.62
   7   3  -8    3.34    1.90
  -7  -3   8    3.49    2.20
   7   3  -7  392.91   12.52
  -7  -3   7  359.07   12.37
   7   3  -6  485.85   15.17
  -7  -3   6  454.21   13.12
   7   3  -5  450.34   14.11
  -7  -3   5  451.10   14.11
   7   3  -4  434.56   15.10
  -7  -3   4  435.02   13.88
   7   3  -3  105.53    5.31
  -7  -3   3   97.56    4.93
   7   3  -2    2.43    2.50
  -7  -3   2    0.53    2.20
   7   3  -1   84.89    3.95
  -7  -3   1   82.54    4.17
   7   3   0   64.33    3.64
  -7  -3   0   71.24    3.95
   7   3   1  252.56    8.57
  -7  -3  -1  238.90    8.27
   7   3   2  496.39   15.70
  -7  -3  -2  513.46   15.10
   7   3   3  192.09    8.27
  -7  -3  -3  207.49    8.80
   7   3   4  669.52   19.42
  -7  -3  -4  654.19   19.95
   7   3   5  174.87    6.75
  -7  -3  -5  182.08    7.89
   7   3   6   83.76    4.02
  -7  -3  -6   78.75    3.95
   7   3   7   10.92    2.20
  -7  -3  -7   10.62    2.35
   7   3   8   57.58    4.25
  -7  -3  -8   52.20    4.32
   7   3   9    3.11    2.96
  -7  -3  -9    2.12    2.96
   7   3  10  109.02    5.23
  -7  -3 -10  110.39    5.69
   7   3  11    2.20    4.02
  -7  -3 -11    5.01    3.34
   7   3  12  125.33    6.37
  -7  -3 -12  128.67    6.75
   7   3  13  172.22    6.60
  -7  -3 -13  166.60    6.68
   7   3  14  116.45    7.66
  -7  -3 -14  114.33    8.72
   7   3  15   21.62    6.75
  -7  -3 -15   15.02    7.21
   7   3  16   21.17    4.86
  -7  -3 -16    8.57    6.98
   7   3  17   43.02   10.77
  -7  -3 -17   36.57    8.19
   7   4 -12   62.67    7.81
  -7  -4  12   57.35    5.69
   7   4 -11   53.18    5.54
  -7  -4  11   48.93    4.55
   7   4 -10   95.97    5.92
  -7  -4  10   81.48    5.69
   7   4  -9    1.14    4.02
  -7  -4   9   -2.88    3.03
   7   4  -8   17.37    3.19
  -7  -4   8   21.09    3.49
   7   4  -7   36.49    3.72
  -7  -4   7   33.91    3.34
   7   4  -6  176.31    6.52
  -7  -4   6  167.97    6.45
   7   4  -5  369.85   11.53
  -7  -4   5  380.92   16.92
   7   4  -4  270.01    9.79
  -7  -4   4  272.59   12.75
   7   4  -3  309.46   15.48
  -7  -4   3  313.71   10.17
   7   4  -2  352.09   11.99
  -7  -4   2  348.00   11.68
   7   4  -1  102.34    5.01
  -7  -4   1  115.16    6.90
   7   4   0  165.69    7.36
  -7  -4   0  157.50    7.66
   7   4   1  174.64    7.13
  -7  -4  -1  175.33    7.81
   7   4   2  136.71    6.37
  -7  -4  -2  150.21    8.57
   7   4   3   52.80    3.34
  -7  -4  -3   54.47    3.41
   7   4   4  167.28    6.68
  -7  -4  -4  171.00    6.30
   7   4   5  170.55    7.28
  -7  -4  -5  162.13    6.52
   7   4   6  471.96   13.81
  -7  -4  -6  475.91   14.87
   7   4   7  291.02   16.69
  -7  -4  -7  318.79   11.08
   7   4   8   47.34    4.02
  -7  -4  -8   47.04    4.25
   7   4   9   84.67    5.08
  -7  -4  -9   88.31    5.08
   7   4  10  196.57    6.37
  -7  -4 -10  193.91    7.28
   7   4  11   29.36    4.17
  -7  -4 -11   19.95    4.70
   7   4  12  278.28   13.50
  -7  -4 -12  289.43    8.50
   7   4  13   39.68    5.61
  -7  -4 -13   38.69    5.77
   7   4  14    3.41    6.15
  -7  -4 -14    7.74    6.30
   7   4  15   92.63   12.14
  -7  -4 -15   86.64    8.12
   7   4  16   13.81   10.85
  -7  -4 -16   33.68   11.76
   7   5 -11  188.75   11.99
  -7  -5  11  193.84    6.68
   7   5 -10  463.09   11.91
  -7  -5  10  462.25   11.76
   7   5  -9   50.53    4.63
  -7  -5   9   50.00    4.70
   7   5  -8  117.29    7.74
  -7  -5   8  117.21    5.61
   7   5  -7   68.36    4.63
  -7  -5   7   67.67    4.32
   7   5  -6   65.85    5.01
  -7  -5   6   73.59    4.25
   7   5  -5  194.14    7.13
  -7  -5   5  194.90   12.67
   7   5  -4   14.72    2.50
  -7  -5   4   16.16    2.73
   7   5  -3  210.22    7.81
  -7  -5   3  216.29    7.59
   7   5  -2  205.07    7.89
  -7  -5   2  204.91    7.13
   7   5  -1  664.51   19.12
  -7  -5   1  647.67   18.28
   7   5   0  395.64   12.59
  -7  -5   0  378.34   11.23
   7   5   1  378.42   11.38
  -7  -5  -1  369.32   11.08
   7   5   2   64.49    3.72
  -7  -5  -2   61.53    5.31
   7   5   3  142.32    5.99
  -7  -5  -3  141.41    9.56
   7   5   4  179.12    6.07
  -7  -5  -4  199.60    8.80
   7   5   5  311.73   11.08
  -7  -5  -5  328.05   14.57
   7   5   6  172.37    6.07
  -7  -5  -6  190.12    6.83
   7   5   7   34.52    3.41
  -7  -5  -7   35.58    3.79
   7   5   8  109.10    6.30
  -7  -5  -8  118.20    5.46
   7   5   9  150.44    8.95
  -7  -5  -9  128.97    6.15
   7   5  10  132.69    6.15
  -7  -5 -10  124.80    4.48
   7   5  11   48.40    6.83
  -7  -5 -11   55.91    5.23
   7   5  12  119.72    6.22
  -7  -5 -12  106.59    6.60
   7   5  13  129.58    7.51
  -7  -5 -13  126.32    6.60
   7   5  14  108.26    7.97
  -7  -5 -14   90.05    7.28
   7   5  15   34.75    6.68
  -7  -5 -15   36.72    7.59
  -7  -5 -16   -2.66    5.77
   7   6 -10  107.96    6.52
  -7  -6  10  122.83    6.52
   7   6  -9   69.11    5.23
  -7  -6   9   73.13    4.63
   7   6  -8  135.72    6.90
  -7  -6   8  135.57    6.22
   7   6  -7  133.83    6.52
  -7  -6   7  130.94    6.52
   7   6  -6   42.41    4.17
  -7  -6   6   54.78    4.63
   7   6  -5   80.27    4.70
  -7  -6   5   82.47    4.86
   7   6  -4    8.04    3.34
  -7  -6   4    7.13    2.58
   7   6  -3  171.61    6.90
  -7  -6   3  165.31   10.92
   7   6  -2  113.12    5.54
  -7  -6   2  113.34    5.46
   7   6  -1  232.23   11.00
  -7  -6   1  262.72   11.84
   7   6   0  103.48    4.93
  -7  -6   0  111.30    5.92
   7   6   1  233.59    8.42
  -7  -6  -1  235.49   10.85
   7   6   2    5.08    2.05
  -7  -6  -2    7.66    2.05
   7   6   3   49.01    3.49
  -7  -6  -3   53.86    3.57
   7   6   4   71.85    3.79
  -7  -6  -4   77.00    4.40
   7   6   5   99.99    5.31
  -7  -6  -5  106.97    8.04
   7   6   6  368.41   11.23
  -7  -6  -6  374.55   12.75
   7   6   7   -1.14    2.58
  -7  -6  -7    1.90    3.11
   7   6   8  174.11    8.35
  -7  -6  -8  164.86   12.44
   7   6   9   84.44    5.16
  -7  -6  -9   85.65    4.93
   7   6  10   48.10    4.78
  -7  -6 -10   43.62    4.70
   7   6  11    5.99    4.78
  -7  -6 -11    8.19    5.39
   7   6  12    6.60    5.84
  -7  -6 -12    1.44    5.84
   7   6  13    5.77    8.95
  -7  -6 -13    0.38    7.59
   7   6  14   27.16    6.98
  -7  -6 -14   32.02   10.17
   7   6  15    6.22    8.12
   7   7 -10   38.24    9.33
  -7  -7  10   45.06    5.69
   7   7  -9   33.61    5.99
  -7  -7   9   38.69    4.93
   7   7  -8   76.17    8.35
  -7  -7   8   76.32    5.69
   7   7  -7   31.03    5.31
  -7  -7   7   30.27    4.63
   7   7  -6    0.76    4.25
  -7  -7   6   -1.21    3.64
   7   7  -5    7.59    4.10
  -7  -7   5    0.15    3.03
   7   7  -4    1.21    3.72
  -7  -7   4    3.49    3.03
   7   7  -3   33.84    3.57
  -7  -7   3   35.13    3.41
   7   7  -2  104.77    7.74
  -7  -7   2  102.27    5.23
   7   7  -1  207.65    8.27
  -7  -7   1  207.42    7.28
   7   7   0  198.01    7.06
  -7  -7   0  210.60    7.43
   7   7   1  183.67    7.28
  -7  -7  -1  209.16   11.23
   7   7   2    0.61    3.03
  -7  -7  -2    4.93    3.19
   7   7   3    1.21    2.96
  -7  -7  -3   -0.83    2.88
   7   7   4    8.65    2.88
  -7  -7  -4    5.84    3.03
   7   7   5   -0.46    2.58
  -7  -7  -5    1.82    2.81
   7   7   6   18.36    3.03
  -7  -7  -6   20.79    3.79
   7   7   7   18.51    3.72
  -7  -7  -7   14.04    5.46
   7   7   8  242.39   10.47
  -7  -7  -8  233.06    9.18
   7   7   9  176.24    7.43
  -7  -7  -9  178.97   10.85
   7   7  10  122.75    8.57
   7   7  11   46.73    8.50
  -7  -7 -11   44.46    5.84
   7   7  12    5.23    7.36
  -7  -7 -12    1.44    7.51
  -7  -7 -13   -0.38    7.13
   7   8  -9   33.68    5.39
  -7  -8   9   44.08    5.01
   7   8  -8  156.59   10.92
  -7  -8   8  142.48    5.69
   7   8  -7   41.73    5.69
  -7  -8   7   46.43    4.55
   7   8  -6   69.04    8.80
  -7  -8   6   69.65    4.32
   7   8  -5    8.04    6.90
  -7  -8   5    3.26    4.25
   7   8  -4    4.10    4.86
  -7  -8   4    6.83    3.87
   7   8  -3   17.60    4.17
  -7  -8   3   21.62    3.95
   7   8  -2   -2.20    5.31
  -7  -8   2   -1.74    3.03
   7   8  -1   21.93    4.02
  -7  -8   1   21.17    3.64
   7   8   0  149.68    6.07
  -7  -8   0  149.00    6.75
   7   8   1   86.64    5.08
  -7  -8  -1   78.29    4.78
   7   8   2  116.15    4.93
  -7  -8  -2  111.52    5.23
   7   8   3  126.92    6.60
   7   8   4   54.32    4.70
  -7  -8  -4   58.57    4.17
   7   8   5   27.08    4.78
  -7  -8  -5   27.69    3.57
   7   8   6   13.88    3.72
  -7  -8  -6   14.87    5.77
   7   8   7    8.95    5.16
  -7  -8  -7    0.15    5.99
   7   8   8   25.79    5.84
  -7  -8  -8   22.38    4.02
   7   8   9   82.62    7.59
  -7  -8  -9   81.63    7.13
   7   8  10   38.92    5.69
  -7  -8 -10   42.18    6.22
   7   8  11    7.89    7.06
  -7  -8 -11    9.18    4.86
   7   8  12    7.59    5.31
   7   9  -8   47.42    8.42
  -7  -9   8   29.51    5.46
   7   9  -7   13.66    4.93
  -7  -9   7    6.98    4.32
   7   9  -6   20.86    5.77
  -7  -9   6   20.64    5.31
   7   9  -5   63.50    6.22
  -7  -9   5   43.85    5.77
   7   9  -4  111.75    8.95
  -7  -9   4   93.01    4.93
   7   9  -3   79.89    5.61
  -7  -9   3   69.57    5.23
   7   9  -2    4.93    3.41
  -7  -9   2    6.83    2.66
   7   9  -1    4.40    4.02
  -7  -9   1    4.25    5.39
   7   9   0   18.66    5.61
  -7  -9   0   12.21    3.57
   7   9   1    4.55    3.57
  -7  -9  -1    3.49    3.64
   7   9   2   33.61    4.40
  -7  -9  -2   36.64    3.95
   7   9   3   10.17    3.72
  -7  -9  -3    9.79    3.72
   7   9   4   51.29    4.78
  -7  -9  -4   46.51    4.93
   7   9   5  159.24    5.54
  -7  -9  -5  152.64    6.07
   7   9   6   18.13    3.87
  -7  -9  -6    9.10    3.57
   7   9   7   21.55    4.32
  -7  -9  -7   24.20    2.66
   7  10  -7   -0.30    5.23
   7  10  -6    6.07    5.61
  -7 -10   6   -4.70    4.02
   7  10  -5    9.63   10.85
  -7 -10   5    6.90    4.63
   7  10  -4   31.64    7.13
  -7 -10   4   12.67    4.93
   7  10  -3   50.30    6.37
  -7 -10   3   48.63    4.78
   7  10  -2   18.89    8.95
  -7 -10   2   16.31    5.77
   7  10  -1   15.93    8.27
  -7 -10   1   13.58    5.01
   7  10   0   11.38    4.17
  -7 -10   0   17.22    5.01
  -7 -10  -1    6.68    8.27
   7  10   2    3.11    5.23
  -7 -10  -2   -4.25    7.06
   7  10   3   13.05    4.70
  -7 -10  -3   10.92    3.95
   7  10   4   17.75    3.95
  -7 -10  -5    3.26    3.49
   7  11  -5   -6.15   13.05
   7  11  -4   92.33   10.92
  -7 -11   4   81.18   12.82
   7  11  -3    1.21    5.54
  -7 -11   3   -0.61    7.43
   7  11  -2    4.93    9.10
  -7 -11   2    2.73    4.70
   7  11  -1   19.04    7.51
  -7 -11   1   15.78    8.04
   7  11   0   20.79    5.08
  -7 -11   0   17.45    5.23
   7  11   1   15.55    6.68
  -7 -11  -1   23.37    5.61
   7  11   2   -3.64    7.81
   8 -11  -2   32.55    7.97
  -8  11   2   29.44    7.36
   8 -11  -1   41.27    8.19
  -8  11   1   45.37    6.75
   8 -11   0   22.99   12.75
  -8  11   0   29.89    8.80
   8 -10  -6   -0.68    8.57
  -8  10   6   -7.66    7.66
   8 -10  -4   14.41    4.70
  -8  10   4   15.78    9.63
   8 -10  -3   90.36    9.10
  -8  10   3   64.03    8.12
   8 -10  -2   10.85    5.23
  -8  10   2   17.98    5.61
   8 -10  -1   18.74    5.69
  -8  10   1   20.64    6.37
   8 -10   0   61.22    8.42
  -8  10   0   64.56    7.51
   8 -10   1   46.35    6.15
  -8  10  -1   54.40    6.83
   8 -10   2   44.38    7.66
  -8  10  -2   55.99    9.18
   8 -10   3    4.86    4.86
  -8  10  -3   12.29    5.54
   8  -9  -9   16.39    5.31
   8  -9  -8   17.07    7.28
  -8   9   8   11.23    7.51
   8  -9  -7   63.20    7.28
  -8   9   7   60.69    6.98
   8  -9  -6   39.22    6.68
  -8   9   6   32.32    7.13
   8  -9  -5    4.63    5.92
  -8   9   5    0.53    5.31
   8  -9  -4    9.86    5.84
  -8   9   4    7.97    7.13
   8  -9  -3   42.33    5.77
  -8   9   3   38.24    6.52
   8  -9  -2   10.24    5.08
  -8   9   2   14.19    6.07
   8  -9  -1   20.48    4.25
  -8   9   1   23.75    5.92
   8  -9   0   20.79    5.61
  -8   9   0   20.79    6.45
   8  -9   1    4.32    4.55
  -8   9  -1   -1.67    6.68
   8  -9   2   61.38    6.15
  -8   9  -2   81.18    6.90
   8  -9   3   33.53    5.92
  -8   9  -3   34.67    5.54
   8  -9   4    7.21    3.79
  -8   9  -4   17.83    3.19
   8  -9   5   28.68    5.84
  -8   9  -5   34.82    5.84
   8  -8 -11   23.67    6.30
  -8   8  11   27.54    7.74
  -8   8  10   12.75    6.60
   8  -8  -9   51.82    6.52
  -8   8   9   47.04    7.36
   8  -8  -8   80.95    7.51
  -8   8   8   83.60    9.41
   8  -8  -7   10.24    6.07
  -8   8   7    5.69    6.52
   8  -8  -6   14.49    5.46
  -8   8   6   14.57    5.84
   8  -8  -5    1.06    3.87
  -8   8   5   -1.37    4.86
   8  -8  -4  264.39    9.48
  -8   8   4  242.62   10.09
   8  -8  -3   38.54    4.63
  -8   8   3   35.35    5.01
   8  -8  -2  113.50    5.99
  -8   8   2  106.90    6.68
   8  -8  -1    9.33    3.95
  -8   8   1    8.65    4.25
   8  -8   0   35.96    5.08
  -8   8   0   28.83    6.07
   8  -8   1  229.19    6.68
  -8   8  -1  199.76    6.30
   8  -8   2   44.08    3.95
  -8   8  -2   39.22    4.93
   8  -8   3    7.89    4.02
  -8   8  -3   13.58    5.31
   8  -8   4   30.80    4.32
  -8   8  -4   25.49    5.01
   8  -8   5   17.37    4.02
  -8   8  -5   19.04    4.86
   8  -8   6   27.46    4.10
  -8   8  -6   13.88    4.02
   8  -7 -13   10.55    5.54
  -8   7  13   -4.93    9.71
   8  -7 -12   88.54   11.91
  -8   7  12   87.85   11.38
   8  -7 -11   64.64    6.52
  -8   7  11   69.87    7.43
   8  -7 -10    2.96    6.07
  -8   7  10    3.72    5.23
   8  -7  -9   50.22    5.61
  -8   7   9   40.74    5.92
   8  -7  -8   11.30    3.79
  -8   7   8    7.28    4.86
   8  -7  -7   37.78    5.39
  -8   7   7   43.02    5.77
   8  -7  -6  114.48    6.52
  -8   7   6  128.90    7.51
   8  -7  -5   17.15    4.78
  -8   7   5   17.60    5.16
   8  -7  -4  132.23    5.99
  -8   7   4  132.46    6.37
   8  -7  -3   36.57    2.35
  -8   7   3   33.76    3.03
   8  -7  -2   54.55    4.63
  -8   7   2   49.62    5.69
   8  -7  -1   37.40    4.02
  -8   7   1   28.37    4.40
   8  -7   0    3.57    4.10
  -8   7   0   -2.35    4.63
   8  -7   1   54.09    3.79
  -8   7  -1   53.71    4.40
   8  -7   2   31.86    4.17
  -8   7  -2   25.34    5.01
   8  -7   3  182.61    5.54
  -8   7  -3  183.14    5.77
   8  -7   4    2.96    3.03
  -8   7  -4   -0.46    4.40
   8  -7   5   14.04    4.48
  -8   7  -5   17.90    5.46
   8  -7   6    1.90    2.50
  -8   7  -6    0.99    3.72
   8  -7   7   45.52    5.54
  -8   7  -7   40.36    4.63
   8  -7   8   16.01    4.32
  -8   7  -8   23.29    5.99
   8  -6 -13   48.10    6.37
  -8   6  13   43.02    9.26
   8  -6 -12   -0.76    4.93
  -8   6  12    6.30    6.22
   8  -6 -11   17.60    5.99
  -8   6  11   23.14    7.28
   8  -6 -10   14.95    4.25
  -8   6  10   17.83    9.18
   8  -6  -9    2.05    4.25
  -8   6   9    0.38    4.78
   8  -6  -8    5.39    3.95
  -8   6   8    7.28    4.10
   8  -6  -7    0.15    4.25
  -8   6   7    5.61    5.31
   8  -6  -6    9.56    4.02
  -8   6   6   11.53    4.55
   8  -6  -5   53.94    4.48
  -8   6   5   54.09    5.01
   8  -6  -4  173.81    6.22
  -8   6   4  178.29    7.21
   8  -6  -3   12.75    3.26
  -8   6   3   10.92    4.17
   8  -6  -2   20.26    3.19
  -8   6   2   16.92    3.87
   8  -6  -1    9.94    3.34
  -8   6   1    8.35    3.95
   8  -6   0    1.37    3.64
  -8   6   0    4.78    5.01
   8  -6   1   64.41    4.02
  -8   6  -1   61.38    4.25
   8  -6   2    5.84    2.73
  -8   6  -2    9.71    4.55
   8  -6   3   11.00    3.19
  -8   6  -3    8.80    4.02
   8  -6   4    9.33    3.49
  -8   6  -4    4.10    4.40
   8  -6   5   98.17    4.93
  -8   6  -5   85.73    5.31
   8  -6   6   11.38    3.79
  -8   6  -6   11.91    5.08
   8  -6   7  139.44    5.92
  -8   6  -7  133.68    6.45
   8  -6   8    2.05    4.10
  -8   6  -8    2.50    5.08
   8  -6   9   -2.66    3.26
  -8   6  -9    0.30    4.63
   8  -5 -13   72.45    6.90
  -8   5  13   76.02   15.48
   8  -5 -12   56.52    6.37
  -8   5  12   65.09    6.90
   8  -5 -11   95.36    4.40
  -8   5  11   93.69    5.54
   8  -5 -10   30.04    5.01
  -8   5  10   26.33    5.77
   8  -5  -9    4.32    4.40
  -8   5   9   -1.90    5.39
   8  -5  -8   44.69    4.17
  -8   5   8   43.02    4.48
   8  -5  -7   16.08    4.02
  -8   5   7   16.16    4.48
   8  -5  -6   15.32    3.41
  -8   5   6   16.39    3.79
   8  -5  -5   24.20    3.49
  -8   5   5   25.34    3.87
   8  -5  -4    5.23    2.12
  -8   5   4    4.70    2.58
   8  -5  -3  144.83    6.30
  -8   5   3  154.24    5.23
   8  -5  -2  245.88   10.32
  -8   5   2  237.16    9.86
   8  -5  -1   29.21    3.11
  -8   5   1   21.39    3.79
   8  -5   0  207.04    9.33
  -8   5   0  202.18    8.35
   8  -5   1    6.15    2.96
  -8   5  -1    8.19    3.49
   8  -5   2   49.92    4.10
  -8   5  -2   58.57    4.32
   8  -5   3   48.10    4.10
  -8   5  -3   43.17    4.25
   8  -5   4    1.74    2.81
  -8   5  -4    2.81    3.64
   8  -5   5    1.37    2.96
  -8   5  -5   -1.67    2.81
   8  -5   6  183.60    6.90
  -8   5  -6  192.70   11.00
   8  -5   7  167.28    6.75
  -8   5  -7  169.26    6.52
   8  -5   8   88.08    5.23
  -8   5  -8   88.00    5.84
   8  -5   9   15.48    3.19
  -8   5  -9   17.98    4.40
   8  -5  10   -1.06    4.70
  -8   5 -10   -0.61    5.54
   8  -4 -13  117.67    6.60
  -8   4  13  121.92    8.42
   8  -4 -12   62.36    5.54
  -8   4  12   66.69    6.98
   8  -4 -11   72.45    4.93
  -8   4  11   70.02    5.69
   8  -4 -10  143.61    5.92
  -8   4  10  139.52    6.07
   8  -4  -9   12.82    4.17
  -8   4   9   18.36    5.23
   8  -4  -8  107.12    5.92
  -8   4   8   90.28    5.77
   8  -4  -7   59.40    4.93
  -8   4   7   53.18    5.01
   8  -4  -6  124.72    6.45
  -8   4   6  123.13    6.22
   8  -4  -5  147.94    6.83
  -8   4   5  130.94    6.30
   8  -4  -4  166.15    6.60
  -8   4   4  169.26    6.45
   8  -4  -3   17.75    3.19
  -8   4   3   15.10    3.26
   8  -4  -2  218.27    7.36
  -8   4   2  211.67    7.97
   8  -4  -1  209.01    7.89
  -8   4   1  207.04    7.21
   8  -4   0  258.25   10.01
  -8   4   0  258.32    9.10
   8  -4   1   52.80    5.46
  -8   4  -1   56.98    4.32
   8  -4   2   78.07    3.57
  -8   4  -2   80.57    4.55
   8  -4   3    7.66    3.19
  -8   4  -3    9.48    3.11
   8  -4   4  160.38    6.68
  -8   4  -4  162.35    6.83
   8  -4   5   65.47    4.17
  -8   4  -5   65.09    4.02
   8  -4   6  218.19    8.95
  -8   4  -6  202.79    7.81
   8  -4   7   64.71    4.40
  -8   4  -7   60.31    4.25
   8  -4   8   82.69    4.78
  -8   4  -8   69.80    5.39
  -8   4  -9   53.03    7.81
   8  -4  10    0.83    4.10
  -8   4 -10    7.97    3.64
   8  -4  11  176.09    8.27
  -8   4 -11  181.09    8.50
   8  -3 -13   67.14    5.61
  -8   3  13   67.75    7.89
   8  -3 -12  128.82    6.98
   8  -3 -11  134.51    6.83
  -8   3  11  127.00    7.28
   8  -3 -10    8.72    2.88
  -8   3  10   10.70    3.11
   8  -3  -9   41.12    5.69
  -8   3   9   34.22    5.01
   8  -3  -8   42.64    3.26
  -8   3   8   39.98    5.16
   8  -3  -7  117.59    5.16
  -8   3   7  106.74    5.69
   8  -3  -6  123.36    5.77
  -8   3   6  128.59    5.92
   8  -3  -5   94.91    4.63
  -8   3   5   97.72    7.74
   8  -3  -4   42.03    3.64
  -8   3   4   44.99    3.49
   8  -3  -3  160.84    7.21
  -8   3   3  183.06    7.36
   8  -3  -2  365.45   11.46
  -8   3   2  371.90   12.06
   8  -3  -1  178.06    6.90
  -8   3   1  167.36    7.43
   8  -3   0   46.35    2.96
  -8   3   0   47.11    3.34
   8  -3   1   83.83    4.40
  -8   3  -1   73.97    4.25
   8  -3   2   47.87    3.19
  -8   3  -2   51.82    3.79
   8  -3   3  162.81    7.59
  -8   3  -3  167.28    7.81
   8  -3   4   89.37    4.63
  -8   3  -4   91.49    5.54
   8  -3   5    1.67    2.20
  -8   3  -5   -0.23    2.81
  -8   3  -6  321.52   15.63
  -8   3  -7   87.93    4.55
   8  -3   8   22.53    3.19
  -8   3  -8   25.87    3.57
   8  -3   9   93.16    4.78
  -8   3  -9   85.80    4.63
   8  -3  10    0.15    3.41
  -8   3 -10   -1.37    3.64
   8  -3  11  429.25   13.96
  -8   3 -11  426.37   13.81
   8  -3  12    4.17    4.93
  -8   3 -12    7.97    5.46
   8  -2 -13   91.95    6.68
  -8   2  13   78.90    7.36
   8  -2 -12   73.29    5.46
  -8   2  12   66.38    5.31
   8  -2 -11  194.60    7.74
  -8   2  11  187.24    8.95
   8  -2 -10    4.25    3.19
  -8   2  10    2.20    3.64
   8  -2  -9  126.17    6.22
  -8   2   9  128.74    8.04
   8  -2  -8   16.77    3.19
  -8   2   8   14.11    3.72
   8  -2  -7  231.85    8.19
  -8   2   7  220.47    8.12
   8  -2  -6   95.14    4.86
  -8   2   6  100.07    5.61
   8  -2  -5  250.74    9.18
  -8   2   5  254.68    9.86
   8  -2  -4   25.57    2.50
  -8   2   4   22.68    2.88
   8  -2  -3  443.74   14.11
  -8   2   3  435.70   12.90
   8  -2  -2  362.26   12.21
  -8   2   2  359.45   13.35
   8  -2  -1  305.66   10.70
  -8   2   1  304.68   10.39
   8  -2   0  112.81    6.83
  -8   2   0  112.81    5.46
   8  -2   1    2.58    1.90
  -8   2  -1    7.89    2.35
   8  -2   2  353.84   14.04
  -8   2  -3  273.42   15.78
  -8   2  -4  264.32    8.95
   8  -2   5  171.46    6.68
  -8   2  -5  166.83    6.68
   8  -2   6  236.17    8.88
  -8   2  -6  225.93    7.97
   8  -2   7  145.28    6.22
  -8   2  -7  132.99    5.92
   8  -2   8  125.18    5.92
  -8   2  -8  128.90    6.60
   8  -2   9   48.25    3.72
  -8   2  -9   57.66    4.40
   8  -2  10   93.62    5.08
  -8   2 -10   93.39    4.48
   8  -2  11  253.32    8.42
  -8   2 -11  251.50    8.42
   8  -2  12   17.22    5.54
  -8   2 -12    9.86    3.57
   8  -2  13   45.29    6.52
  -8   2 -13   43.17    6.75
   8  -1 -13   89.45    6.22
  -8   1  13   82.69    6.60
   8  -1 -12  113.95    6.90
  -8   1  12  106.74    6.83
   8  -1 -11  177.68    7.66
  -8   1  11  179.80    6.90
   8  -1 -10  129.66    6.52
  -8   1  10  124.42    6.52
   8  -1  -9  185.11    7.13
  -8   1   9  185.95    8.27
   8  -1  -8   30.65    4.25
  -8   1   8   29.97    3.64
   8  -1  -7  264.77    8.95
  -8   1   7  262.04   10.85
   8  -1  -6  240.27    8.12
  -8   1   6  239.89    8.72
   8  -1  -5  314.77   10.32
  -8   1   5  339.42   11.76
   8  -1  -4   65.02    3.87
  -8   1   4   65.85    4.70
   8  -1  -3  746.07   20.41
  -8   1   3  800.08   35.13
   8  -1  -2  613.45   16.92
  -8   1   2  613.15   19.04
   8  -1  -1  238.52    8.80
  -8   1   0  307.03   16.16
  -8   1  -1   54.70    4.17
   8  -1   2 1028.14   28.22
  -8   1  -2  975.79   38.01
   8  -1   3  257.11   10.17
  -8   1  -3  257.19    9.79
   8  -1   4  283.59    9.10
  -8   1  -4  277.06    9.79
   8  -1   5  275.85    9.86
  -8   1  -5  261.43   10.24
   8  -1   6  150.29    7.66
  -8   1  -6  144.75    7.28
   8  -1   7  332.90   12.67
  -8   1  -7  374.10   13.88
   8  -1   8  208.33    8.57
  -8   1  -8  206.58    8.04
   8  -1   9   19.35    2.66
  -8   1  -9   19.35    2.81
   8  -1  10  312.57   10.47
  -8   1 -10  292.46   10.17
   8  -1  11   32.17    3.95
  -8   1 -11   38.46    4.40
   8  -1  12   80.49    6.75
  -8   1 -12   70.71    5.46
   8  -1  13   26.02    5.54
  -8   1 -13   26.86    5.01
   8   0 -13   41.20    5.16
  -8   0  13   36.95    3.72
   8   0 -12   51.59    5.61
  -8   0  12   49.16    6.07
   8   0 -11   52.58    4.78
  -8   0  11   54.09    5.39
   8   0 -10  146.95    7.59
  -8   0  10  132.39    6.68
   8   0  -9   69.80    6.15
  -8   0   9   71.92    4.40
   8   0  -8  150.52    6.30
  -8   0   8  152.72    7.51
   8   0  -7  217.36    7.51
  -8   0   7  216.29    8.80
   8   0  -6   92.25    4.10
  -8   0   6   92.86    4.86
   8   0  -5  130.94    5.54
  -8   0   5  127.30    6.75
   8   0  -4   97.94    4.55
  -8   0   3  312.49   14.95
  -8   0   2  502.46   17.75
   8   0  -1   42.94    3.19
  -8   0   1   43.32    3.34
   8   0   0   16.24    2.20
  -8   0   0   14.34    2.50
   8   0   1   19.19    2.05
  -8   0  -1   17.98    2.28
   8   0   2  800.54   22.76
  -8   0  -2  809.72   22.99
   8   0   3  127.53    5.69
  -8   0  -3  126.77    7.66
   8   0   4  100.75    4.32
  -8   0  -4  104.85    5.31
   8   0   5   98.93    4.93
  -8   0  -5   90.58    4.78
   8   0   6   64.79    4.02
  -8   0  -6   56.37    3.72
   8   0   7  375.01   11.91
  -8   0  -7  360.82   11.15
   8   0   8   30.73    3.41
  -8   0  -8   31.03    3.57
   8   0   9    0.08    2.58
  -8   0  -9   -3.57    3.11
   8   0  10  134.28    6.37
  -8   0 -10  134.97    6.98
   8   0  11    4.70    4.02
  -8   0 -11    0.30    4.32
   8   0  12   21.77    6.45
  -8   0 -12   21.93    4.25
   8   0  13   32.55    4.63
  -8   0 -13   21.77    4.55
   8   0  14   34.90    4.02
  -8   0 -14   34.37    4.48
   8   1 -12   27.16    5.08
  -8  -1  12   18.36    4.78
   8   1 -11   29.82    3.26
  -8  -1  11   30.04    3.72
   8   1 -10    6.22    3.03
  -8  -1  10    7.66    3.79
   8   1  -9   42.64    4.40
  -8  -1   9   44.46    3.79
   8   1  -8   19.27    5.08
  -8  -1   8   18.59    3.57
   8   1  -7  111.98    5.54
  -8  -1   7  105.15    5.69
   8   1  -6  450.11   21.01
  -8  -1   6  444.20   13.28
  -8  -1   5   54.55    4.10
   8   1  -4   67.07    3.41
  -8  -1   4   64.33    5.39
   8   1  -3  184.05    7.81
  -8  -1   3  170.32    7.06
   8   1  -2  112.81    5.69
  -8  -1   2  115.39    5.99
   8   1  -1  128.52    5.39
  -8  -1   1  126.85    5.54
   8   1   0   64.03    3.72
  -8  -1   0   66.31    3.57
   8   1   1   79.58    4.70
  -8  -1  -1   86.79    6.68
   8   1   2  116.99    5.54
  -8  -1  -2  118.35    5.01
   8   1   3  447.46   13.88
  -8  -1  -3  424.55   13.12
   8   1   4   18.13    1.97
  -8  -1  -4   19.27    2.50
   8   1   5    7.21    2.20
  -8  -1  -5    9.41    3.26
   8   1   6  166.75    6.98
  -8  -1  -6  164.86    9.26
   8   1   7  153.25    6.68
  -8  -1  -7  141.41    6.83
   8   1   8   96.27    4.55
  -8  -1  -8   96.96    8.50
   8   1   9   26.17    3.34
  -8  -1  -9   26.93    4.02
   8   1  10    3.95    4.10
  -8  -1 -10   -0.08    3.95
   8   1  11    1.06    2.88
  -8  -1 -11    2.58    2.81
   8   1  12   31.41    5.16
  -8  -1 -12   32.55    5.77
   8   1  13   24.96    5.31
  -8  -1 -13   17.60    5.69
   8   1  14   47.34    4.93
  -8  -1 -14   38.77    6.15
   8   1  15   63.73    6.98
  -8  -1 -15   33.84    7.36
   8   2 -12   24.35    3.57
  -8  -2  12   20.26    3.19
   8   2 -11   24.96    3.95
  -8  -2  11   23.37    3.95
   8   2 -10   22.68    4.70
  -8  -2  10   17.22    3.49
   8   2  -9   31.26    5.99
  -8  -2   9   37.17    3.79
   8   2  -8   -0.15    3.11
  -8  -2   8   10.62    3.57
   8   2  -7  182.84    7.59
  -8  -2   7  179.58    6.68
   8   2  -6   61.30    4.17
  -8  -2   6   70.63    4.40
   8   2  -5   63.58    3.79
  -8  -2   5   61.91    3.64
   8   2  -4  470.29   14.72
  -8  -2   4  479.17   17.15
   8   2  -3   78.98    5.01
  -8  -2   3   83.07    5.08
   8   2  -2   65.47    4.40
  -8  -2   2   66.16    5.54
   8   2  -1  154.84    6.37
  -8  -2   1  149.30    6.30
   8   2   0  113.27    5.99
  -8  -2   0  123.66    5.31
   8   2   1  877.77   23.75
  -8  -2  -1  885.21   24.05
   8   2   2  172.29    7.36
   8   2   3  102.87    4.78
  -8  -2  -3  102.80    5.46
   8   2   4   58.19    3.57
  -8  -2  -4   51.13    3.87
   8   2   5   27.54    3.34
  -8  -2  -5   28.37    4.63
   8   2   6  345.34   11.99
  -8  -2  -6  329.03   10.55
   8   2   7   68.96    4.70
  -8  -2  -7   67.90    3.95
   8   2   8   47.72    3.79
  -8  -2  -8   49.62    4.32
   8   2   9    2.96    5.08
  -8  -2  -9    0.00    5.84
   8   2  10  113.19    5.54
  -8  -2 -10  112.89    5.46
   8   2  11   30.80    3.64
  -8  -2 -11   32.93    4.02
   8   2  12   80.65    5.69
  -8  -2 -12   83.30    5.77
   8   2  13   27.92    4.48
  -8  -2 -13   24.73    4.86
   8   2  14   72.53    5.54
  -8  -2 -14   50.45    7.81
   8   2  15   17.15    9.33
  -8  -2 -15    9.18    9.63
   8   3 -11   73.97    6.68
  -8  -3  11  103.10    6.45
   8   3 -10   48.55    4.40
  -8  -3  10   48.10    3.79
   8   3  -9   14.79    4.40
  -8  -3   9   12.59    3.19
   8   3  -8   10.09    3.41
  -8  -3   8   13.66    3.03
   8   3  -7  106.67    4.93
  -8  -3   7  106.97    5.77
   8   3  -6  391.62   13.12
  -8  -3   6  382.14   12.97
   8   3  -5  178.82    9.03
  -8  -3   5  171.99    6.15
   8   3  -4   26.02    4.10
  -8  -3   4   23.82    3.19
   8   3  -3  148.39    6.68
  -8  -3   3  140.20    5.01
   8   3  -2  178.29    6.83
  -8  -3   2  176.39    6.83
   8   3  -1    4.70    2.20
  -8  -3   1    8.04    2.43
   8   3   0    4.55    1.67
  -8  -3   0    2.88    1.97
   8   3   1  122.22    5.99
  -8  -3  -1  118.73    5.84
   8   3   2   78.22    4.70
  -8  -3  -2   79.74    4.32
   8   3   3  326.68   11.46
  -8  -3  -3  304.30   16.84
   8   3   4  132.23    6.15
  -8  -3  -4  141.04    5.69
   8   3   5   22.23    2.73
  -8  -3  -5   18.36    3.26
   8   3   6  426.37   13.43
  -8  -3  -6  409.53   12.44
   8   3   7   54.09    3.79
  -8  -3  -7   51.82    3.95
   8   3   8   30.73    3.64
  -8  -3  -8   32.85    3.87
   8   3   9    9.79    3.79
  -8  -3  -9   10.62    4.10
   8   3  10   -0.08    3.72
  -8  -3 -10   -2.05    3.11
   8   3  11    1.82    3.95
  -8  -3 -11    0.08    4.25
   8   3  12  253.92    8.72
  -8  -3 -12  231.24    7.66
   8   3  13   29.82    6.15
  -8  -3 -13   30.19    6.15
   8   3  14   16.61    5.54
  -8  -3 -14   23.44    5.69
   8   3  15   16.92    3.87
  -8  -3 -15   15.48    8.65
   8   3  16   10.01    5.92
  -8  -3 -16   -2.88    5.84
   8   4 -11    1.29    5.77
  -8  -4  11    7.21    5.84
   8   4 -10  155.75    7.59
  -8  -4  10  165.16    6.45
   8   4  -9   59.33    4.93
  -8  -4   9   62.67    4.25
   8   4  -8   31.26    3.64
  -8  -4   8   27.08    3.57
   8   4  -7    3.72    4.10
  -8  -4   7    8.42    3.11
   8   4  -6   34.82    5.01
  -8  -4   6   37.48    4.02
   8   4  -5  114.03    6.30
  -8  -4   5  120.55    6.15
   8   4  -4  107.88    4.93
  -8  -4   4   99.08    4.63
   8   4  -3  206.74    7.28
  -8  -4   3  207.34    7.36
   8   4  -2   57.96    3.87
  -8  -4   2   60.69    3.41
   8   4  -1   59.93    3.87
  -8  -4   1   59.18    5.99
   8   4   0   65.24    4.10
  -8  -4   0   66.91    3.34
   8   4   1   32.47    3.19
  -8  -4  -1   33.99    3.34
   8   4   2   18.36    2.43
  -8  -4  -2   21.77    2.73
   8   4   3    0.76    3.03
  -8  -4  -3    4.93    4.17
   8   4   4    8.57    2.43
  -8  -4  -4    7.43    3.03
   8   4   5  328.88   10.62
  -8  -4  -5  321.14   11.08
   8   4   6  178.66    6.52
  -8  -4  -6  168.12    6.52
   8   4   7   61.91    4.40
  -8  -4  -7   69.80    4.78
   8   4   8   34.29    3.64
  -8  -4  -8   34.67    6.30
   8   4   9    8.19    3.03
  -8  -4  -9   13.20    4.32
   8   4  10   40.44    4.63
  -8  -4 -10   37.93    5.16
   8   4  11   27.54    5.23
  -8  -4 -11   22.38    4.93
   8   4  12   24.20    4.70
  -8  -4 -12   18.97    5.69
   8   4  13    4.32    6.22
  -8  -4 -13    6.45    6.98
   8   4  14   19.57    8.19
  -8  -4 -14   21.55    7.51
   8   4  15   17.53    7.06
  -8  -4 -15    9.18    6.07
  -8  -4 -16    1.06    5.61
   8   5 -10  113.50   11.46
  -8  -5  10  115.54    5.39
   8   5  -9   -0.23    4.78
  -8  -5   9    3.11    3.95
   8   5  -8  207.11    7.74
  -8  -5   8  213.18    7.36
   8   5  -7   93.09    9.18
  -8  -5   7   93.16    6.07
   8   5  -6   51.36    4.55
  -8  -5   6   56.37    4.63
   8   5  -5   38.08    3.19
  -8  -5   5   36.87    3.19
   8   5  -4   14.04    3.26
  -8  -5   4   12.44    3.41
   8   5  -3  153.55    6.37
  -8  -5   3  149.23    7.21
   8   5  -2  196.19    8.35
  -8  -5   2  221.83   12.21
   8   5  -1  140.20    9.33
  -8  -5   1  144.37    5.46
   8   5   0  147.48    6.30
  -8  -5   0  160.31    6.15
   8   5   1  213.94    7.81
  -8  -5  -1  206.89   11.53
   8   5   2   59.40    3.72
  -8  -5  -2   56.90    4.25
   8   5   3  252.33    8.35
  -8  -5  -3  245.65    7.81
   8   5   4   47.72    4.02
  -8  -5  -4   50.38    3.79
   8   5   5   77.08    4.48
  -8  -5  -5   83.38    4.55
   8   5   6   77.46    5.01
  -8  -5  -6   71.01    4.63
   8   5   7   86.94    5.99
  -8  -5  -7   87.09    5.39
   8   5   8   33.38    4.25
  -8  -5  -8   35.13    6.75
   8   5   9   78.22    5.23
  -8  -5  -9   73.97    5.69
   8   5  10   22.00    4.55
  -8  -5 -10   20.64    4.93
   8   5  11  135.12    9.33
  -8  -5 -11  127.15    6.52
   8   5  12  132.01    6.30
  -8  -5 -12  126.85    6.52
   8   5  13   67.75    6.15
  -8  -5 -13   54.62    6.45
   8   5  14   22.38    4.86
  -8  -5 -14    1.14    5.39
  -8  -5 -15    3.11    9.79
  -8  -6   9   76.32    5.84
   8   6  -8  172.37    6.37
  -8  -6   8  184.81    6.75
   8   6  -7  232.76    8.42
  -8  -6   7  236.85    7.66
   8   6  -6  202.18    7.81
  -8  -6   6  218.12    6.83
   8   6  -5   94.45    5.23
  -8  -6   5   90.36    4.86
   8   6  -4   51.59    3.72
  -8  -6   4   53.03    4.17
   8   6  -3   55.91    4.63
  -8  -6   3   61.00    4.40
   8   6  -2   24.81    3.41
  -8  -6   2   22.53    5.54
   8   6  -1  118.58    5.92
  -8  -6   1  125.18    5.39
   8   6   0  154.54    6.75
  -8  -6   0  164.17    9.18
   8   6   1  120.17    5.54
  -8  -6  -1  129.12    5.77
   8   6   2   73.06    4.40
  -8  -6  -2   68.73    4.48
   8   6   3  210.83    7.66
  -8  -6  -3  222.89    8.42
   8   6   4  173.43    7.28
  -8  -6  -4  178.66    6.75
   8   6   5  213.56    8.80
  -8  -6  -5  218.19    9.41
   8   6   6   67.60    5.08
  -8  -6  -6   71.92    5.01
   8   6   7    6.52    3.72
  -8  -6  -7    9.48    3.87
   8   6   8   93.39    5.84
  -8  -6  -8   90.74    6.07
   8   6   9   96.35    6.07
  -8  -6  -9   98.02    9.56
   8   6  10   13.96    4.86
  -8  -6 -10    8.12    4.93
   8   6  11  101.96    7.74
  -8  -6 -11   94.68    6.37
   8   6  12   35.28   11.68
  -8  -6 -12    5.08    6.07
   8   6  13   17.15    6.52
  -8  -6 -13   29.89    7.28
   8   6  14   68.05   14.64
  -8  -6 -14   51.44    9.18
   8   7  -8   71.69    5.46
  -8  -7   8   71.01    5.39
   8   7  -7  104.32    9.86
  -8  -7   7   81.63    5.92
   8   7  -6  127.30    6.68
  -8  -7   6  130.64    5.46
   8   7  -5   13.96    4.78
  -8  -7   5   18.51    3.79
   8   7  -4   64.11    5.08
  -8  -7   4   60.24    5.08
  -8  -7   3   34.14    4.63
   8   7  -2   71.16    5.16
  -8  -7   2   67.82    6.68
   8   7  -1   35.81    4.25
  -8  -7   1   35.28    4.55
   8   7   0   92.78    5.99
  -8  -7   0   93.32    5.84
   8   7   1   37.63    3.72
  -8  -7  -1   41.35    4.25
   8   7   2  115.77    5.61
  -8  -7  -2  120.40    7.51
   8   7   3  107.96    5.46
  -8  -7  -3  101.21    5.46
   8   7   4   68.36    4.48
  -8  -7  -4   82.16    7.13
   8   7   5   13.05    3.49
  -8  -7  -5   16.24    5.77
   8   7   6   -2.43    4.02
  -8  -7  -6    2.05    4.55
   8   7   7   19.19    4.70
  -8  -7  -7   20.79    4.25
   8   7   8   48.71    5.46
  -8  -7  -8   63.20    6.37
   8   7   9   66.08    7.51
  -8  -7  -9   61.53    7.36
   8   7  10   32.32    8.88
  -8  -7 -10   40.06   10.55
   8   7  11   65.62    7.59
  -8  -7 -11   51.44   11.68
   8   7  12   27.84    7.66
  -8  -7 -12   19.42    8.12
   8   8  -8   44.76    7.28
  -8  -8   8   43.17    4.70
   8   8  -7   51.82    6.90
  -8  -8   7   49.09    9.33
   8   8  -6   86.34    7.97
  -8  -8   6   80.49    5.99
   8   8  -5   23.52    4.86
  -8  -8   5   15.25    4.78
   8   8  -4   60.92    6.07
  -8  -8   4   55.91    4.86
   8   8  -3    5.39    4.78
  -8  -8   3    2.58    3.34
   8   8  -2   12.52    4.70
  -8  -8   2    3.26    5.39
   8   8  -1    3.03    3.57
  -8  -8   1    2.12    6.37
   8   8   0   41.50    4.93
  -8  -8   0   45.44    4.32
   8   8   1    2.58    4.32
  -8  -8  -1    3.95    4.02
   8   8   2  180.11    7.28
  -8  -8  -2  198.01   11.23
   8   8   3  161.22    6.68
  -8  -8  -3  162.20    6.90
   8   8   4  110.08    5.61
  -8  -8  -4  106.74    6.15
   8   8   5   85.96    5.77
  -8  -8  -5   69.95    8.04
   8   8   6   32.32    4.70
  -8  -8  -6   28.98    4.70
   8   8   7   16.61    4.63
  -8  -8  -7   24.81    4.93
   8   8   8    4.86    5.92
  -8  -8  -8   -0.38    5.23
  -8  -8  -9    9.33    6.15
   8   8  10   23.29    6.45
  -8  -8 -10    9.03   11.84
   8   8  11   21.77    7.21
  -8  -8 -11   28.90    8.95
   8   9  -7   16.99   10.32
  -8  -9   7   -2.73    9.03
   8   9  -6   55.31    7.51
  -8  -9   6   47.26    6.52
   8   9  -5   87.02    7.21
  -8  -9   5   67.67    6.37
   8   9  -4   91.04    9.33
  -8  -9   4   70.33    5.84
   8   9  -3   54.32    8.88
  -8  -9   3   50.38    5.54
   8   9  -2   26.33    5.69
  -8  -9   2   18.89    5.23
   8   9  -1    7.89    5.31
  -8  -9   1    4.17    4.63
   8   9   0   10.09    7.28
  -8  -9   0    9.56    4.93
   8   9   1   13.81    6.45
  -8  -9  -1    2.96    4.17
   8   9   2   16.31    5.16
  -8  -9  -2   35.20    8.27
   8   9   3   83.45    5.84
  -8  -9  -3   68.66    6.90
   8   9   4   76.17    5.39
  -8  -9  -4   75.94    5.99
   8   9   5   71.92    5.23
  -8  -9  -5   69.27    8.72
   8   9   6   15.63    9.03
  -8  -9  -6   -5.61    5.69
   8   9   7  102.34    7.21
  -8  -9  -7  105.91    6.37
   8   9   8   10.70    7.74
  -8  -9  -8    5.61    8.12
   8  10  -5   -4.25   12.59
  -8 -10   5   -1.44   10.85
   8  10  -4   39.60    8.27
  -8 -10   4   40.44    8.35
   8  10  -3   19.04   11.23
  -8 -10   3    2.81    6.30
   8  10  -2   26.70   11.38
  -8 -10   2   28.98    5.69
   8  10  -1   35.66   10.85
  -8 -10   1   46.43    7.51
   8  10   0   13.43   10.92
  -8 -10   0    4.17    6.90
   8  10   1    1.37    6.22
  -8 -10  -1   -5.08    6.52
  -8 -10  -2   12.37    8.35
   8  10   3   -1.06    6.75
  -8 -10  -5   -3.41    9.26
   9 -10  -4   11.23    7.21
   9 -10  -3   16.39   11.15
  -9  10   3   16.69    6.60
   9 -10  -2    0.30    6.75
  -9  10   2   12.97    7.81
   9 -10  -1   -3.03    7.06
  -9  10   1    5.01    4.86
   9 -10   0   70.48   10.85
  -9  10   0   56.82   15.70
   9  -9  -8   55.15    9.94
  -9   9   8   37.33    6.75
   9  -9  -7   40.51    6.83
  -9   9   7   48.55    8.50
   9  -9  -6   32.09   13.66
  -9   9   6   41.35    7.36
   9  -9  -5    9.71    7.13
  -9   9   5   12.06    4.78
   9  -9  -4   62.51    7.43
  -9   9   4   66.31    8.42
   9  -9  -3   -3.95    5.16
  -9   9   3    3.19    6.07
   9  -9  -2    5.16    7.43
  -9   9   2    8.80    6.52
   9  -9  -1    3.49    4.40
  -9   9   1   -0.61    5.99
   9  -9   0   -0.23    6.75
  -9   9   0    3.11    5.99
   9  -9   1   22.61    5.31
  -9   9  -1   18.81    6.75
   9  -9   2   44.00    7.06
  -9   9  -2   57.58    7.97
   9  -8 -10   11.08    4.78
  -9   8  10   -2.43    8.04
   9  -8  -9   49.77    7.97
  -9   8   9   64.18   10.47
   9  -8  -8    1.06   10.09
  -9   8   8    8.80   13.12
   9  -8  -7   -3.57    7.06
  -9   8   7   -5.92    6.90
   9  -8  -6   62.59    3.95
  -9   8   6   68.13    4.78
   9  -8  -5    8.27    4.70
  -9   8   5    6.60    6.07
   9  -8  -4  253.77   10.55
  -9   8   4  264.01   10.77
   9  -8  -3    2.28    3.79
  -9   8   3    8.57    6.07
   9  -8  -2   10.24    4.55
  -9   8   2    9.26    5.23
   9  -8  -1   41.27    4.48
  -9   8   1   43.85    5.84
   9  -8   0   37.17    4.48
  -9   8   0   31.03    5.46
   9  -8   1   32.17    4.10
  -9   8  -1   35.66    5.46
   9  -8   2   20.18    5.39
  -9   8  -2   17.60    6.15
   9  -8   3   14.26    4.70
  -9   8  -3   23.97    5.54
   9  -8   4  101.74    6.37
  -9   8  -4   94.23    6.83
   9  -7 -11   22.15    6.45
  -9   7  11   36.64    8.27
   9  -7 -10   50.53    6.30
  -9   7  10   53.86    6.15
   9  -7  -9   77.91    6.60
  -9   7   9   86.49    7.74
   9  -7  -8  130.79    6.07
  -9   7   8  113.42    7.89
   9  -7  -7   41.80    6.68
  -9   7   7   33.08    7.13
   9  -7  -6    2.28    4.93
  -9   7   6   -2.05    5.84
   9  -7  -5   53.79    5.39
  -9   7   5   51.82    5.99
   9  -7  -4  161.97    7.06
  -9   7   4  156.59    8.72
   9  -7  -3   35.20    4.86
  -9   7   3   31.64    5.84
   9  -7  -2   52.65    4.70
  -9   7   2   50.98    5.23
   9  -7  -1   42.03    4.78
  -9   7   1   34.06    4.93
   9  -7   0   41.42    4.63
  -9   7   0   38.84    4.86
   9  -7   1  263.48    7.97
  -9   7  -1  254.61    8.35
   9  -7   2   75.79    5.61
  -9   7  -2   62.29    6.15
   9  -7   3   52.42    4.78
  -9   7  -3   51.36    4.93
   9  -7   4   91.42    5.23
  -9   7  -4   88.46    6.68
   9  -7   5   16.39    4.02
  -9   7  -5   20.86    4.17
   9  -7   6   63.88    4.10
  -9   7  -6   68.13    5.92
   9  -6 -11   19.88    8.88
  -9   6  11   17.45    8.12
   9  -6 -10   72.83    6.22
  -9   6  10   79.58    7.43
   9  -6  -9   70.93    7.13
  -9   6   9   77.61    7.66
   9  -6  -8   11.00    4.17
  -9   6   8   12.59    8.50
   9  -6  -7   36.19    5.77
  -9   6   7   24.28    6.52
   9  -6  -6   15.17    4.63
  -9   6   6   11.84    5.92
   9  -6  -5  262.95    8.04
  -9   6   5  247.78    7.89
   9  -6  -4    3.26    3.26
  -9   6   4    0.99    3.95
   9  -6  -3   74.05    5.08
  -9   6   3   64.79    5.54
   9  -6  -2    8.80    3.19
  -9   6   2    7.51    4.10
   9  -6  -1   66.00    3.95
  -9   6   1   67.52    4.93
   9  -6   0  193.69    6.83
  -9   6   0  183.82    7.36
   9  -6   1   -0.68    3.26
  -9   6  -1    6.15    3.87
   9  -6   2    2.73    3.95
  -9   6  -2    3.95    5.23
   9  -6   3   35.13    4.70
  -9   6  -3   36.42    8.80
   9  -6   4   21.85    5.39
  -9   6  -4   16.54    5.46
   9  -6   5   21.85    4.86
  -9   6  -5   20.86    5.08
   9  -6   6   72.68    3.03
  -9   6  -6   63.04    3.79
   9  -6   7   20.71    5.01
  -9   6  -7   17.07    6.45
   9  -5 -12    8.88   10.01
   9  -5 -11    0.00    4.63
   9  -5 -10   70.25    5.39
  -9   5  10   73.29    3.79
   9  -5  -9   28.30    4.02
  -9   5   9   33.61    6.30
   9  -5  -8   67.67    5.01
  -9   5   8   54.70    5.31
   9  -5  -7   30.88    5.01
  -9   5   7   26.70    5.54
   9  -5  -6   91.12    4.32
  -9   5   6   79.28    4.63
   9  -5  -5   68.28    4.70
  -9   5   5   61.83    4.78
   9  -5  -4    2.73    2.66
  -9   5   4    2.88    3.49
   9  -5  -3   11.00    3.11
  -9   5   3   15.17    3.11
   9  -5  -2   20.48    3.87
  -9   5   2   26.40    4.40
   9  -5  -1   50.22    3.79
  -9   5   1   50.83    3.64
   9  -5   0  291.17   10.55
  -9   5   0  287.15    9.79
   9  -5   1   88.23    5.23
  -9   5  -1   86.41    5.39
   9  -5   2  118.12    4.86
  -9   5  -2  106.90    5.84
   9  -5   3   68.43    4.48
  -9   5  -3   67.07    5.31
   9  -5   4    2.58    3.79
  -9   5  -4    1.97    4.48
   9  -5   5    0.76    3.26
  -9   5  -5    1.21    4.02
   9  -5   6   44.00    4.48
  -9   5  -6   39.45    4.63
   9  -5   7    6.83    3.03
  -9   5  -7    8.19    4.10
   9  -5   8   20.79    3.95
  -9   5  -8   24.88    5.31
   9  -4 -12    5.61    5.92
  -9   4  12   11.84    7.66
   9  -4 -11   23.44    4.93
  -9   4  11   18.97    5.84
   9  -4 -10   19.42    5.54
  -9   4  10   17.90    6.30
   9  -4  -9   79.51    5.69
  -9   4   9   80.57    5.54
   9  -4  -8  117.52    5.61
  -9   4   8  114.56    6.52
   9  -4  -7   52.73    4.70
  -9   4   7   44.38    5.23
   9  -4  -6  130.34    6.52
  -9   4   6  127.30    5.84
   9  -4  -5   54.70    3.95
  -9   4   5   41.80    4.10
   9  -4  -4   31.41    2.88
  -9   4   4   34.82    3.95
   9  -4  -3    0.83    3.34
  -9   4   3    1.14    3.95
   9  -4  -2   25.42    3.03
  -9   4   2   24.58    3.49
   9  -4  -1   59.33    4.02
  -9   4   1   60.39    4.86
   9  -4   0  288.90   11.23
  -9   4   0  275.17   15.02
   9  -4   1   67.14    4.55
  -9   4  -1   66.46    5.99
   9  -4   2  121.16    7.74
  -9   4  -2  110.46    5.39
   9  -4   3  128.29    5.31
  -9   4  -3  129.81    5.69
   9  -4   4  112.59    4.86
  -9   4  -4  120.02    5.61
   9  -4   5    5.92    2.66
  -9   4  -5    8.50    3.49
   9  -4   6   67.07    4.78
  -9   4  -6   65.40    5.69
   9  -4   7    3.57    3.72
  -9   4  -7   -3.72    4.32
   9  -4   8    9.41    3.34
  -9   4  -8   13.88    6.98
   9  -4   9   89.14    6.22
  -9   4  -9   90.20    6.83
   9  -4  10    0.83    7.74
  -9   4 -10   16.39    5.99
   9  -3 -12   35.35    7.13
  -9   3  12   25.49    6.98
   9  -3 -11    8.19    7.59
  -9   3  11   14.19    6.45
   9  -3 -10    4.32    4.17
  -9   3  10    4.86    4.86
   9  -3  -9  152.95    5.46
  -9   3   9  150.67    6.22
   9  -3  -8   52.65    4.40
  -9   3   8   39.60    5.16
   9  -3  -7   98.32    4.93
  -9   3   7   95.21    5.16
   9  -3  -6   73.67    5.23
  -9   3   6   71.24    5.54
   9  -3  -5   40.44    3.64
  -9   3   5   32.62    3.26
   9  -3  -4  110.01    5.39
  -9   3   4  103.63    6.45
   9  -3  -3   88.69    4.55
  -9   3   3   90.66    5.23
   9  -3  -2    2.35    3.11
  -9   3   2    0.83    3.49
   9  -3  -1  158.26    5.99
  -9   3   1  153.86    6.07
   9  -3   0   27.31    3.34
  -9   3   0   27.92    3.03
   9  -3   1  121.31    5.61
  -9   3  -1  130.26    6.15
   9  -3   2   90.89    5.39
  -9   3  -2   87.47    6.98
   9  -3   3   18.74    3.49
  -9   3  -3   13.05    4.86
   9  -3   4   28.37    3.03
  -9   3  -4   21.17    3.49
   9  -3   5  160.53    8.65
  -9   3  -5  182.23   12.75
   9  -3   6   44.15    4.17
  -9   3  -6   37.33    4.78
   9  -3   7    4.48    2.88
  -9   3  -7   -0.61    2.88
   9  -3   8    4.55    3.41
  -9   3  -8    3.26    3.41
   9  -3   9   41.35    4.86
  -9   3  -9   37.93    4.40
   9  -3  10  131.02    5.77
  -9   3 -10  132.61    7.59
   9  -3  11  133.75    7.28
  -9   3 -11  123.74    8.12
   9  -2 -12   40.13    4.86
  -9   2  12   41.42    4.93
   9  -2 -11   71.47    5.54
  -9   2  11   67.14    5.69
   9  -2 -10    5.54    4.70
  -9   2  10    3.03    5.77
   9  -2  -9  103.94    5.31
  -9   2   9  111.30    6.37
   9  -2  -8   32.85    4.10
  -9   2   8   22.91    4.10
   9  -2  -7   80.80    4.48
  -9   2   7   77.54    4.70
   9  -2  -6   11.61    3.26
  -9   2   6   11.23    3.87
   9  -2  -5   22.30    2.96
  -9   2   5   18.97    2.66
   9  -2  -4   -1.06    3.03
  -9   2   4    1.06    3.72
   9  -2  -3  203.25    7.13
  -9   2   3  198.77    7.06
   9  -2  -2  112.81    5.46
  -9   2   2  110.31    5.92
   9  -2  -1  102.04    5.16
  -9   2   1   91.49    8.42
   9  -2   0   22.53    3.11
  -9   2   0   23.59    4.32
   9  -2   1   69.95    4.70
  -9   2  -1   70.10    5.23
   9  -2   2   91.65    5.39
  -9   2  -2   86.26    6.75
   9  -2   3  129.50    6.45
  -9   2  -3  125.86    5.84
   9  -2   4   24.35    3.49
  -9   2  -4   23.97    4.02
   9  -2   5   90.96    5.01
  -9   2  -5   96.73    5.16
   9  -2   6    5.08    3.03
  -9   2  -6    9.63    3.34
   9  -2   7   24.05    3.41
  -9   2  -7   26.63    3.34
   9  -2   8   17.98    3.19
  -9   2  -8   18.36    3.72
   9  -2   9    8.72    3.72
  -9   2  -9   11.99    3.95
   9  -2  10  282.45   10.62
  -9   2 -10  295.27   11.84
   9  -2  11    3.79    4.70
  -9   2 -11   -0.15    7.81
   9  -1 -11   30.04    4.17
  -9   1  11   30.42    5.08
   9  -1 -10  113.57    6.60
  -9   1  10  110.54    5.99
   9  -1  -9  106.90    5.77
  -9   1   9  100.52    6.30
   9  -1  -8  130.34    6.15
  -9   1   8  115.77    5.99
   9  -1  -7   84.59    4.55
  -9   1   7   82.31    5.23
   9  -1  -6   39.98    3.03
  -9   1   6   33.91    3.57
   9  -1  -5   38.62    3.64
  -9   1   5   38.24    4.17
   9  -1  -4  150.67    6.30
  -9   1   4  150.14    6.75
   9  -1  -3  386.16   13.35
  -9   1   3  384.34   13.28
   9  -1  -2  207.65    7.66
  -9   1   2  175.78    9.26
   9  -1  -1   79.74    3.95
  -9   1   1   83.30    6.15
   9  -1   0  124.34    5.84
  -9   1   0  122.45    9.63
   9  -1   1   97.79    5.23
  -9   1  -1   88.23    4.70
   9  -1   2  242.85    9.41
  -9   1  -2  244.06    8.42
   9  -1   3   82.62    4.63
  -9   1  -3   81.71    5.54
   9  -1   4   51.51    4.02
  -9   1  -4   53.03    4.63
   9  -1   5  495.86   16.61
  -9   1  -5  473.33   13.73
   9  -1   6  121.77    6.98
  -9   1  -6  123.28    5.84
   9  -1   7  100.83    5.08
  -9   1  -7   97.49    5.46
   9  -1   8  162.05    7.51
  -9   1  -8  153.93    7.28
   9  -1   9   22.00    4.25
  -9   1  -9   28.37    4.78
   9  -1  10  458.08   13.50
  -9   1 -10  466.27   13.50
   9  -1  11   13.96    7.97
  -9   1 -11   17.60    5.39
   9  -1  12   45.37    5.99
  -9   1 -12   32.47    5.39
   9   0 -11   60.69    5.46
  -9   0  11   51.51    5.08
   9   0 -10  267.43    8.57
  -9   0  10  278.88   11.30
   9   0  -9  107.43    5.39
  -9   0   9  111.45    6.15
   9   0  -8  220.92    7.59
  -9   0   8  213.03   10.85
   9   0  -7   57.96    4.10
  -9   0   7   58.80    4.40
   9   0  -6  106.52    5.77
  -9   0   6  109.25    5.99
   9   0  -5   11.61    3.57
  -9   0   5    7.13    6.07
   9   0  -4  421.66   15.32
  -9   0   4  421.97   22.38
   9   0  -3  475.00   14.72
  -9   0   3  491.61   14.49
   9   0  -2  376.90   11.23
  -9   0   2  368.10   11.76
   9   0  -1  267.05    9.56
  -9   0   1  262.88    9.56
   9   0   0  114.56    5.61
  -9   0   0  120.02    7.13
   9   0   1  495.25   15.40
  -9   0  -1  493.36   13.81
   9   0   2  144.83    6.15
  -9   0  -2  152.64    7.21
   9   0   3   57.43    3.64
  -9   0  -3   56.22    3.95
   9   0   4   20.26    3.26
  -9   0  -4   22.23    3.49
   9   0   5  180.86    7.97
  -9   0  -5  181.47    8.12
   9   0   6  230.56    8.42
  -9   0  -6  211.67    7.59
   9   0   7  265.83    8.88
  -9   0  -7  262.95    7.81
   9   0   8  196.04    7.51
  -9   0  -8  209.24    8.65
   9   0   9  221.53    8.42
  -9   0  -9  225.85    8.72
   9   0  10  246.79    8.95
  -9   0 -10  240.19    8.72
   9   0  11    1.52    5.08
  -9   0 -11    4.40    4.70
   9   0  12   17.83    3.79
  -9   0 -12   13.50    3.95
   9   0  13   22.30    3.79
  -9   0 -13   25.49    3.49
   9   1 -11   91.87    5.54
  -9  -1  11   87.47    5.54
   9   1 -10  141.04    6.22
  -9  -1  10  125.03    5.84
   9   1  -9   42.64    4.93
  -9  -1   9   50.68    4.32
   9   1  -8  161.06    9.33
   9   1  -7   98.17    5.61
  -9  -1   7  103.48    7.97
   9   1  -6   31.56    3.41
  -9  -1   6   33.15    3.57
   9   1  -5   -3.11    3.49
  -9  -1   5    2.20    3.19
   9   1  -4  325.16   10.70
  -9  -1   4  311.73   13.50
   9   1  -3  195.20    7.89
  -9  -1   3  206.43    8.42
   9   1  -2  159.02    6.68
  -9  -1   2  165.39    6.30
   9   1  -1  231.47    8.12
  -9  -1   1  265.91   11.99
   9   1   0    2.66    2.43
  -9  -1   0   -0.08    3.49
   9   1   1 1153.09   30.88
  -9  -1  -1 1150.51   29.44
   9   1   2   50.00    4.32
  -9  -1  -2   52.65    4.10
   9   1   3   27.54    3.57
  -9  -1  -3   36.19    3.79
   9   1   4    8.50    2.35
  -9  -1  -4    7.43    3.41
   9   1   5   12.21    3.26
  -9  -1  -5   13.96    3.19
   9   1   6  185.04    7.97
  -9  -1  -6  186.71    7.43
   9   1   7  109.93    5.46
  -9  -1  -7  111.14    5.54
   9   1   8   68.66    5.23
  -9  -1  -8   60.62    4.48
   9   1   9  263.71    9.48
  -9  -1  -9  248.16    9.26
   9   1  10   38.31    5.31
  -9  -1 -10   42.49    4.78
   9   1  11   37.02    4.78
  -9  -1 -11   31.71    4.70
   9   1  12    3.64    4.55
  -9  -1 -12    5.61    4.63
   9   1  13   17.07    4.17
  -9  -1 -13   13.28    3.72
  -9  -1 -14   63.12   10.24
   9   2 -10   48.10    6.52
  -9  -2  10   44.69    9.10
   9   2  -9   33.23    4.25
  -9  -2   9   43.85    4.02
   9   2  -8   50.07    4.78
  -9  -2   8   45.22    5.23
   9   2  -7   16.39    4.02
  -9  -2   7   16.08    4.25
   9   2  -6   48.63    4.40
  -9  -2   6   48.17    4.70
   9   2  -5   39.37    3.41
  -9  -2   5   38.46    3.41
   9   2  -4  133.15    8.50
  -9  -2   4  148.01    6.60
   9   2  -3  175.93    6.52
  -9  -2   3  168.35    6.22
   9   2  -2   40.59    3.64
  -9  -2   2   30.42    3.72
   9   2  -1   71.77    4.32
  -9  -2   1   70.86    4.40
   9   2   0  103.03    4.86
  -9  -2   0  106.14    5.23
   9   2   1  593.80   16.16
  -9  -2  -1  586.75   16.61
   9   2   2    5.23    2.43
  -9  -2  -2    7.36    2.58
   9   2   3   29.74    3.87
  -9  -2  -3   37.10    3.19
   9   2   4   25.79    3.11
  -9  -2  -4   20.79    3.49
   9   2   5   30.80    3.72
  -9  -2  -5   41.12    6.07
   9   2   6  283.59   10.62
  -9  -2  -6  291.63   10.62
   9   2   7   17.53    3.34
  -9  -2  -7   17.30    3.49
   9   2   8   43.32    4.17
  -9  -2  -8   41.65    4.40
   9   2   9  227.22    8.88
  -9  -2  -9  232.30    8.12
   9   2  10   29.97    4.32
  -9  -2 -10   27.69    4.48
   9   2  11   33.53    5.54
  -9  -2 -11   30.27    5.61
   9   2  12   33.23    4.78
  -9  -2 -12   30.50    6.15
   9   2  13   27.39    6.98
  -9  -2 -13   11.68    6.15
   9   2  14   55.76   11.23
  -9  -2 -14   46.28    5.39
   9   3 -10   76.32    5.99
  -9  -3  10   68.36    5.84
   9   3  -9   -1.82    5.08
  -9  -3   9   -5.61    7.43
   9   3  -8  138.15    5.39
  -9  -3   8  131.70    5.99
   9   3  -7  101.58    5.31
  -9  -3   7   89.29    7.59
   9   3  -6    1.59    4.10
  -9  -3   6    1.06    3.79
   9   3  -5   35.58    3.41
  -9  -3   5   34.52    3.64
   9   3  -4  192.32    7.51
  -9  -3   4  192.85    6.75
   9   3  -3  190.65    7.66
  -9  -3   3  177.00    6.52
   9   3  -2  117.06    5.39
  -9  -3   2  115.85    5.08
   9   3  -1    3.41    2.28
  -9  -3   1    5.01    2.81
   9   3   0  204.38    7.81
  -9  -3   0  202.26    7.81
   9   3   1  170.77    6.45
  -9  -3  -1  194.67   10.62
   9   3   2  173.51    7.13
  -9  -3  -2  165.39    6.60
   9   3   3    0.00    2.96
  -9  -3  -3    2.50    3.11
   9   3   4    8.12    3.19
  -9  -3  -4    7.21    3.57
   9   3   5  200.59    7.81
  -9  -3  -5  205.82    7.06
   9   3   6  146.80    7.21
  -9  -3  -6  148.70    6.83
   9   3   7   66.31    5.16
  -9  -3  -7   75.26    6.37
   9   3   8   27.31    4.02
  -9  -3  -8   29.59    4.63
   9   3   9   15.93    4.93
  -9  -3  -9   21.09    4.93
   9   3  10   40.13    4.70
  -9  -3 -10   33.76    8.27
   9   3  11   52.04    9.10
  -9  -3 -11   70.02    8.12
   9   3  12   31.48    6.07
  -9  -3 -12   27.84    6.15
   9   3  13   18.36    7.66
  -9  -3 -13   15.86    5.39
   9   3  14    4.32    6.45
  -9  -3 -14    4.32    4.48
   9   4  -9   -0.76    5.77
  -9  -4   9   -2.58    4.55
   9   4  -8  100.90    6.15
  -9  -4   8   97.56    5.69
   9   4  -7    3.26    3.95
  -9  -4   7    2.28    2.96
   9   4  -6   11.23    4.63
  -9  -4   6   12.67    3.49
   9   4  -5  115.16    5.69
  -9  -4   5  112.28    5.31
   9   4  -4    9.03    2.81
  -9  -4   4    7.06    2.96
   9   4  -3   77.61    4.93
  -9  -4   3   88.38    4.63
   9   4  -2  131.93    6.37
  -9  -4   2  141.26    6.37
   9   4  -1    1.52    2.88
  -9  -4   1   -2.58    2.66
   9   4   0  409.98   12.75
  -9  -4   0  428.26   18.97
   9   4   1    2.05    3.72
  -9  -4  -1    2.81    4.40
   9   4   2    1.67    3.79
  -9  -4  -2   -5.16    5.23
   9   4   3    0.91    2.50
  -9  -4  -3    0.23    5.08
   9   4   4   14.87    3.57
  -9  -4  -4   19.04    3.79
   9   4   5  168.04    8.42
  -9  -4  -5  156.82   10.01
   9   4   6   23.90    3.11
  -9  -4  -6   26.48    3.26
   9   4   7   40.44    5.01
  -9  -4  -7   45.37    5.31
   9   4   8   -3.64    4.70
  -9  -4  -8    6.68    4.48
   9   4   9   69.34    5.16
  -9  -4  -9   63.20    5.16
   9   4  10    1.82    4.78
  -9  -4 -10    1.37    4.25
   9   4  11   11.76    5.46
  -9  -4 -11   20.56    5.99
   9   4  12    3.03    4.63
  -9  -4 -12    1.06    6.90
   9   4  13   19.42   10.01
  -9  -4 -13   16.69   11.30
   9   4  14   14.95    4.93
  -9  -4 -14   -1.82    6.60
   9   5  -9   22.15    8.35
  -9  -5   9   23.29    4.63
   9   5  -8   53.03    6.30
  -9  -5   8   54.47    8.04
   9   5  -7   23.67    4.32
  -9  -5   7   25.57    3.87
   9   5  -6   -0.91    3.95
  -9  -5   6    3.03    3.57
   9   5  -5   -0.76    4.25
  -9  -5   5    2.28    4.10
   9   5  -4   59.18    4.48
  -9  -5   4   50.83    4.63
   9   5  -3   89.90    4.63
  -9  -5   3   87.85    4.70
   9   5  -2    7.97    3.95
  -9  -5   2   10.24    5.92
   9   5  -1   12.06    3.79
  -9  -5   1   10.92    3.79
   9   5   0  125.10    5.92
  -9  -5   0  127.15    6.22
   9   5   1   15.25    3.95
  -9  -5  -1   29.44    5.99
   9   5   2   41.73    4.70
  -9  -5  -2   45.22    4.55
   9   5   3    0.91    3.34
  -9  -5  -3    1.14    3.72
   9   5   4   -3.79    3.95
  -9  -5  -4   -3.79    4.02
   9   5   5  183.37    8.27
  -9  -5  -5  179.50    8.04
   9   5   6   17.15    3.95
  -9  -5  -6   22.08    4.48
   9   5   7   23.37    3.34
  -9  -5  -7   20.71    4.63
   9   5   8   -3.57    3.87
  -9  -5  -8    6.75    4.63
   9   5   9   18.81    7.28
  -9  -5  -9   23.06    5.01
   9   5  10    0.83    5.54
  -9  -5 -10    4.86    5.61
   9   5  11  105.38    7.06
  -9  -5 -11  102.34    6.68
   9   5  12    4.55    6.98
  -9  -5 -12    6.75    8.95
   9   5  13   -5.31    4.93
  -9  -5 -13    0.99   11.38
  -9  -5 -14   16.01   11.46
   9   6  -8   22.61    5.92
  -9  -6   8   19.42    4.48
   9   6  -7   49.62    5.92
  -9  -6   7   57.51    5.77
   9   6  -6   77.46    5.92
  -9  -6   6   71.62    5.46
   9   6  -5   28.45    5.54
  -9  -6   5   31.79    5.39
   9   6  -4   80.04    6.22
  -9  -6   4   79.89    4.86
   9   6  -3   39.30    4.86
  -9  -6   3   31.64    4.55
   9   6  -2   61.53    4.32
  -9  -6   2   71.24    5.46
   9   6  -1   57.58    4.70
  -9  -6   1   61.76    5.01
   9   6   0   38.92    3.95
  -9  -6   0   37.93    7.43
   9   6   1   11.23    4.32
  -9  -6  -1   12.14    4.55
   9   6   2   20.26    3.34
  -9  -6  -2   21.32    6.83
   9   6   3   55.53    5.69
  -9  -6  -3   58.87    5.01
   9   6   4  176.84    7.28
  -9  -6  -4  194.82    7.89
   9   6   5   52.58    5.23
  -9  -6  -5   53.33    5.69
   9   6   6   32.39    4.86
  -9  -6  -6   24.81    5.08
   9   6   7   60.24    5.69
  -9  -6  -7   54.47    5.16
   9   6   8   38.39    5.46
  -9  -6  -8   41.95    7.89
   9   6   9   45.06    5.92
  -9  -6  -9   55.61    9.26
   9   6  10   11.99    6.68
  -9  -6 -10   11.76    6.37
   9   6  11   16.16    6.15
  -9  -6 -11   22.61    6.37
   9   6  12   -8.27   11.84
  -9  -6 -12    5.23    6.60
   9   7  -7   21.01    5.01
  -9  -7   7   23.29    5.77
   9   7  -6   40.21    5.99
  -9  -7   6   38.46    5.39
   9   7  -5   14.41    6.22
  -9  -7   5   25.04    5.08
   9   7  -4  215.38    8.88
  -9  -7   4  228.74    8.42
   9   7  -3   82.54    4.17
  -9  -7   3   81.78    4.40
   9   7  -2   48.63    4.86
  -9  -7   2   43.77    4.93
   9   7  -1   37.86    5.16
  -9  -7   1   38.69    5.08
   9   7   0   63.88    4.63
  -9  -7   0   58.11    4.86
   9   7   1    7.59    4.55
  -9  -7  -1    8.88    4.32
   9   7   2   69.27    4.25
  -9  -7  -2   65.09    4.40
   9   7   3    9.26    4.02
  -9  -7  -3   15.78    4.32
   9   7   4   56.60    5.99
  -9  -7  -4   62.89    8.80
   9   7   5   54.32    5.77
  -9  -7  -5   61.38    5.61
   9   7   6   38.54    5.46
  -9  -7  -6   38.01    5.23
   9   7   7   31.41    5.77
  -9  -7  -7   36.57    5.46
   9   7   8   36.95    5.77
  -9  -7  -8   53.26   10.17
   9   7   9   18.66    5.54
  -9  -7  -9   28.37    6.45
   9   7  10   61.38    9.33
  -9  -7 -10   38.31    8.35
   9   7  11   18.59    7.66
  -9  -7 -11   32.70    6.30
   9   8  -6   16.46    6.83
  -9  -8   6   17.98    6.15
  -9  -8   5   29.28    5.84
   9   8  -4   65.17    6.60
  -9  -8   4   60.09    6.22
   9   8  -3   36.34    4.17
  -9  -8   3   30.80    5.08
   9   8  -2   59.25    5.92
  -9  -8   2   59.78    5.84
   9   8  -1   22.38    5.46
  -9  -8   1   24.96    5.31
   9   8   0    5.99    5.01
  -9  -8   0    9.94    6.07
   9   8   1    2.12    4.70
  -9  -8  -1    5.08    6.30
   9   8   2   60.24    5.69
  -9  -8  -2   63.73    5.39
   9   8   3   42.26    6.07
  -9  -8  -3   48.71    8.72
   9   8   4   63.88    5.77
  -9  -8  -4   62.21    6.68
   9   8   5   15.17    6.07
  -9  -8  -5   26.17    5.77
   9   8   6    5.46    4.63
  -9  -8  -6   11.76    4.93
   9   8   7   65.78    6.52
  -9  -8  -7   56.98    8.19
   9   8   8    3.34    4.40
  -9  -8  -8    4.02    5.69
  -9  -8  -9   -3.72   12.37
   9   9  -5   39.00    7.21
  -9  -9   5   52.80    7.51
   9   9  -4   70.48    7.51
  -9  -9   4   48.02    5.39
   9   9  -3   63.20    6.90
  -9  -9   3   58.11    4.70
   9   9  -2   34.37    7.66
  -9  -9   2   25.04    6.68
   9   9  -1   24.13    6.52
  -9  -9   1   29.74    5.77
   9   9   0    8.12    5.08
  -9  -9   0   -0.91    4.78
   9   9   1   22.61    7.66
  -9  -9  -1    8.35    6.07
   9   9   2   14.87    6.22
  -9  -9  -2   26.40    6.90
   9   9   3   19.42    7.66
  -9  -9  -3   12.44    9.10
   9   9   4   28.07    5.84
   9   9   5   30.80    8.42
  -9  -9  -5   21.09    9.86
   9   9   6   62.97   10.24
  -9  -9  -6   72.68   12.75
   9   9   7   49.31   13.28
  -9  -9  -7   74.80    9.94
   9  10  -3   26.70    9.86
  -9 -10   3   14.49    5.54
   9  10  -2   33.68   11.15
  -9 -10   2   38.39    5.31
   9  10  -1   51.74   13.81
   9  10   0   13.73    4.86
   9  10   1   61.30    7.81
  -9 -10  -1   35.43    7.06
   9  10   2   11.61    9.26
  -9 -10  -2   12.52    8.50
   9  10   3   12.14    8.42
  10  -8  -7    3.87   12.14
 -10   8   7   -3.57   10.62
  10  -8  -6    9.48    3.49
  10  -8  -5   32.70    5.69
 -10   8   5   25.64    7.13
  10  -8  -4   51.97    8.65
 -10   8   4   49.77    9.18
  10  -8  -3   16.92    4.78
 -10   8   3   33.61    5.92
  10  -8  -2   25.34    4.25
 -10   8   2   38.31    6.45
  10  -8  -1   31.48    6.07
 -10   8   1   42.33    7.21
  10  -8   0   -3.64    5.54
 -10   8   0    2.73    5.92
  10  -8   1    1.59    5.61
 -10   8  -1   -1.06   12.52
  10  -7  -8   15.40    9.79
 -10   7   8    6.98   14.04
  10  -7  -7    4.10    5.92
  10  -7  -6    7.43    8.95
 -10   7   6   -6.98   11.46
  10  -7  -5   93.24    5.99
 -10   7   5   98.32    7.74
  10  -7  -4    2.88    4.86
 -10   7   4   11.61    7.81
  10  -7  -3   36.95    6.15
 -10   7   3   34.44    6.75
  10  -7  -2   20.33    5.61
 -10   7   2   33.61    6.90
  10  -7  -1   85.27    4.70
 -10   7   1   77.38    6.45
  10  -7   0   87.25    4.93
 -10   7   0   84.44    6.83
  10  -7   1   47.34    6.68
 -10   7  -1   39.60   10.17
  10  -7   2   26.55    5.23
 -10   7  -2   16.77    6.37
  10  -7   3   55.61    8.12
 -10   7  -3   49.09    6.15
  10  -6  -9   16.39    5.54
 -10   6   9   18.59    6.07
  10  -6  -8   41.73    5.31
 -10   6   8   52.88    6.22
  10  -6  -7  166.37    5.16
 -10   6   7  181.62   10.62
  10  -6  -6   38.84    6.15
 -10   6   6   43.32    7.36
  10  -6  -5  343.90   10.17
 -10   6   5  317.95    9.41
  10  -6  -4    1.29    4.02
 -10   6   4   10.85    5.39
  10  -6  -3   53.86    5.01
 -10   6   3   52.42    6.60
  10  -6  -2   93.54    6.15
 -10   6   2   85.65    6.83
  10  -6  -1   66.69    5.01
 -10   6   1   56.37    6.30
  10  -6   0   71.09    5.46
 -10   6   0   76.62    9.79
  10  -6   1   34.52    4.78
 -10   6  -1   33.99    5.39
  10  -6   2   72.76    5.39
 -10   6  -2   67.90    5.16
  10  -6   3  115.39    8.57
 -10   6  -3  125.71    7.21
  10  -6   4   26.33    4.78
 -10   6  -4   24.73    5.61
  10  -6   5   72.98    3.57
 -10   6  -5   64.18    3.49
  10  -5  -9   46.28    5.23
 -10   5   9   48.93    5.16
  10  -5  -8   10.85    5.23
 -10   5   8   14.57    6.37
  10  -5  -7   21.62    5.77
 -10   5   7   10.47    6.83
  10  -5  -6  151.73    6.83
 -10   5   6  148.77    8.19
  10  -5  -5  175.78    7.28
 -10   5   5  176.09    7.36
  10  -5  -4    0.38    4.10
 -10   5   4    2.73    5.08
  10  -5  -3   20.71    4.48
 -10   5   3   16.24    6.37
  10  -5  -2   19.27    4.02
 -10   5   2   13.05    4.17
  10  -5  -1   62.13    4.55
 -10   5   1   55.08    5.23
  10  -5   0  257.57    8.57
 -10   5   0  262.27    9.18
  10  -5   1   12.37    3.19
 -10   5  -1   13.73    4.02
  10  -5   2   31.56    4.17
 -10   5  -2   27.24    5.69
  10  -5   3   64.11    8.35
 -10   5  -3   66.23    6.15
  10  -5   4   15.32    3.19
 -10   5  -4   15.32    4.40
  10  -5   5   34.52    5.01
 -10   5  -5   26.48    6.75
  10  -5   6   18.89    3.95
 -10   5  -6   16.01    3.19
 -10   4  10   11.53    8.72
  10  -4  -9    6.98    7.89
 -10   4   9    1.21    6.30
  10  -4  -8   58.42    5.77
 -10   4   8   51.89    6.52
  10  -4  -7   89.45    5.92
 -10   4   7   92.03    6.83
  10  -4  -6  311.58    8.88
 -10   4   6  293.07    9.10
  10  -4  -5    3.79    4.63
 -10   4   5    0.23    5.46
  10  -4  -4   59.86    5.31
 -10   4   4   50.00    5.84
  10  -4  -3    0.08    3.79
 -10   4   3   -0.53    4.63
  10  -4  -2    2.20    3.95
 -10   4   2    4.70    4.40
  10  -4  -1   41.04    3.87
 -10   4   1   36.04    4.10
  10  -4   0    6.68    4.10
 -10   4   0    5.08    4.78
  10  -4   1   66.31    4.25
 -10   4  -1   55.46    5.08
  10  -4   2  230.18    8.35
 -10   4  -2  201.20    7.66
  10  -4   3  137.62    5.61
 -10   4  -3  124.42    5.61
  10  -4   4  102.04    5.92
 -10   4  -4  109.55    6.07
  10  -4   5   99.01    5.23
 -10   4  -5   87.93    5.99
  10  -4   6   -0.53    3.57
 -10   4  -6   -3.26    4.32
  10  -4   7    2.43    4.70
 -10   4  -7   -2.96    4.86
  10  -3 -10    4.70    3.72
 -10   3  10    2.35    5.08
  10  -3  -9   11.76    3.41
 -10   3   9    6.22    6.45
  10  -3  -8   11.53    4.70
 -10   3   8   13.88    5.99
  10  -3  -7    3.79    4.70
 -10   3   7   -0.08    5.46
  10  -3  -6  460.43   11.76
 -10   3   6  452.39   11.99
  10  -3  -5  134.74    5.54
 -10   3   5  121.08    6.30
  10  -3  -4  120.55    5.54
 -10   3   4  113.12    5.77
  10  -3  -3   46.73    3.79
 -10   3   3   38.46    4.55
  10  -3  -2   22.38    4.17
 -10   3   2   23.67    4.32
  10  -3  -1   80.65    4.63
 -10   3   1   74.73    4.70
  10  -3   0    2.43    2.81
 -10   3   0    2.05    3.79
  10  -3   1   19.80    4.02
 -10   3  -1   19.42    3.26
  10  -3   2   10.39    3.41
 -10   3  -2   10.55    3.79
  10  -3   3  239.13    8.04
 -10   3  -3  219.71    7.74
  10  -3   4  189.06    7.89
 -10   3  -5  256.43   15.02
  10  -3   6    6.68    3.64
 -10   3  -6   15.78    3.34
  10  -3   7   16.16    3.49
 -10   3  -7   18.28    4.32
  10  -3   8   -0.38    4.55
 -10   3  -8    0.53    5.01
  10  -3   9   54.55    5.84
 -10   3  -9   50.38    5.23
  10  -2 -10   24.81    5.23
 -10   2  10   27.39    6.15
  10  -2  -9   32.47    5.39
 -10   2   9   29.13    5.39
  10  -2  -8    4.02    4.02
 -10   2   8    6.30    5.01
  10  -2  -7   31.18    4.10
 -10   2   7   24.66    5.69
  10  -2  -6   14.87    3.72
 -10   2   6   13.73    4.25
  10  -2  -5   -1.29    2.96
 -10   2   5   -2.20    3.11
  10  -2  -4  112.13    5.84
 -10   2   4  104.09    6.30
  10  -2  -3  116.45    5.69
 -10   2   3  121.39    6.37
  10  -2  -2   45.29    3.72
 -10   2   2   51.44    4.02
  10  -2  -1   87.17    4.93
 -10   2   1   83.60    5.54
  10  -2   0    0.46    2.88
 -10   2   0    4.93    3.41
  10  -2   1   30.42    2.96
 -10   2  -1    3.79    3.41
 -10   2  -2   28.30    7.66
 -10   2  -3   46.58    4.40
  10  -2   4    2.28    2.88
 -10   2  -4   -2.81    4.02
  10  -2   5  168.57    7.06
 -10   2  -5  172.97    7.59
  10  -2   6    0.15    3.95
 -10   2  -6    3.95    4.17
  10  -2   7   12.44    3.87
 -10   2  -7   11.91    4.48
  10  -2   8   35.28    4.17
 -10   2  -8   31.56    4.93
  10  -2   9    1.06    3.72
 -10   2  -9    1.29    4.02
  10  -2  10   68.28    6.15
 -10   2 -10   74.12    7.36
  10  -1 -10  116.45    6.60
 -10   1  10  118.35    6.83
  10  -1  -9   16.99    3.87
 -10   1   9   12.37    4.17
  10  -1  -8   60.54    5.16
 -10   1   8   62.21    7.66
  10  -1  -7   33.08    5.01
 -10   1   7   19.12    7.13
  10  -1  -6   18.74    3.34
 -10   1   6   12.82    4.70
  10  -1  -5   22.15    4.10
 -10   1   5   19.80    3.41
  10  -1  -4   26.86    3.34
 -10   1   4   22.46    3.34
  10  -1  -3    2.73    2.43
 -10   1   3   -0.83    2.58
  10  -1  -2   94.76    5.08
 -10   1   0   54.09    4.25
  10  -1   1   38.54    4.02
 -10   1  -1   37.63    6.68
  10  -1   2    9.41    3.64
 -10   1  -2   12.44    4.17
  10  -1   3   51.82    4.02
 -10   1  -3   50.00    4.17
  10  -1   4  145.97    6.07
 -10   1  -4  144.90    5.61
  10  -1   5   27.46    2.96
 -10   1  -5   33.38    3.57
  10  -1   6    6.45    4.02
 -10   1  -6    2.96    3.49
  10  -1   7   18.51    4.25
 -10   1  -7   33.31    5.16
  10  -1   8   56.60    5.01
 -10   1  -8   63.12    5.84
  10  -1   9   63.65    5.92
 -10   1  -9   58.42    6.30
  10  -1  10   25.87    4.78
 -10   1 -10   22.91    5.08
  10  -1  11   53.64    5.92
 -10   1 -11   52.95    5.92
  10   0  -9   47.11    5.99
 -10   0   9   52.95    4.93
  10   0  -8  156.06    7.21
 -10   0   8  149.38    6.45
  10   0  -7   38.01    5.69
 -10   0   7   38.24    4.70
  10   0  -6   51.21    3.95
 -10   0   6   46.66    4.55
  10   0  -5   17.30    3.41
 -10   0   5    2.35    4.02
 -10   0   3   39.68    3.87
  10   0  -2   72.38    4.86
 -10   0   2   71.47    5.16
  10   0  -1   79.51    4.86
 -10   0   1   80.65    5.01
  10   0   0  207.19    8.42
 -10   0   0  199.45    6.98
  10   0   1  271.98    8.57
 -10   0  -1  283.74    8.80
  10   0   2   97.64    5.16
 -10   0  -2   90.28    8.12
  10   0   3   26.33    3.11
 -10   0  -3   29.66    3.64
  10   0   4   78.52    5.08
 -10   0  -4   83.00    5.23
  10   0   5   12.82    3.26
 -10   0  -5   12.37    4.17
  10   0   6   55.23    4.70
 -10   0  -6   60.77    4.63
  10   0   7   65.24    4.93
 -10   0  -7   73.89    5.23
  10   0   8  113.34    5.54
 -10   0  -8  124.42    6.83
  10   0   9  462.48   12.67
 -10   0  -9  461.19   13.35
  10   0  10    6.30    4.70
 -10   0 -10    4.70    5.77
  10   0  11   65.78    7.21
 -10   0 -11   63.58    7.43
  10   1  -9  149.08    6.52
 -10  -1   9  159.02    6.90
  10   1  -8  181.62    7.28
 -10  -1   7  103.63    7.97
 -10  -1   6   90.36    5.99
  10   1  -5   71.92    5.99
 -10  -1   5   70.48    5.39
  10   1  -4  108.79    6.37
 -10  -1   4   98.78    5.99
  10   1  -3    7.28    3.34
 -10  -1   3   10.17    3.64
  10   1  -2   10.92    3.26
 -10  -1   2   14.95    3.72
  10   1  -1  143.08    6.52
 -10  -1   1  147.33   10.24
  10   1   0  291.48    9.86
 -10  -1   0  290.19    9.79
  10   1   1  596.99   18.06
 -10  -1  -1  601.54   23.82
  10   1   2  178.06    7.89
 -10  -1  -2  163.87    7.28
  10   1   3  133.60    5.23
 -10  -1  -3  129.81    6.37
  10   1   4  205.67    7.66
 -10  -1  -4  207.72    9.18
  10   1   5    2.50    3.41
 -10  -1  -5   -2.20    3.95
  10   1   6    6.15    4.17
 -10  -1  -6    6.52    4.17
  10   1   7   21.01    3.72
 -10  -1  -7   17.45    4.10
  10   1   8   27.16    4.70
 -10  -1  -8   29.66    8.50
  10   1   9  424.32   11.53
 -10  -1  -9  426.29   11.99
  10   1  10    0.91    6.07
 -10  -1 -10   -2.96    7.28
  10   1  11  175.40    8.04
 -10  -1 -11  182.91    9.10
  10   1  12   92.18    6.52
 -10  -1 -12   71.16    8.12
 -10  -2   9   70.48    5.08
  10   2  -8   78.52    5.69
 -10  -2   8   81.48    7.97
  10   2  -7  181.70    7.59
 -10  -2   7  192.40    7.43
  10   2  -6   61.15    5.46
 -10  -2   6   66.00    5.01
  10   2  -5  273.50    9.33
 -10  -2   5  257.19    8.50
  10   2  -4   75.26    5.16
 -10  -2   4   93.85    7.13
  10   2  -3    5.31    3.79
 -10  -2   3    7.06    3.26
  10   2  -2    1.37    3.64
 -10  -2   2    5.54    3.87
  10   2  -1    8.12    3.11
 -10  -2   1   10.62    3.41
  10   2   0  254.38    8.19
 -10  -2   0  259.23    9.26
  10   2   1  137.24    6.22
 -10  -2  -1  126.47    5.77
  10   2   2  130.49    6.68
 -10  -2  -2  124.42    8.72
  10   2   3  110.76    6.52
 -10  -2  -3  114.33    6.52
  10   2   4  242.16    8.35
 -10  -2  -4  238.67   13.28
  10   2   5  100.37    4.86
 -10  -2  -5   99.01    4.93
  10   2   6   24.81    3.03
 -10  -2  -6   20.41    4.17
  10   2   7    2.05    4.10
 -10  -2  -7    8.04    4.02
  10   2   8   20.71    8.80
 -10  -2  -8   33.15    5.69
  10   2   9   72.76    5.77
 -10  -2  -9   80.19    5.39
  10   2  10    4.55    6.07
 -10  -2 -10   -2.20    8.88
  10   2  11   97.94    8.04
 -10  -2 -11   96.96    7.74
  10   2  12   84.89    5.69
 -10  -2 -12   74.96    6.30
  10   2  13   78.37    4.48
 -10  -2 -13   83.91    6.83
  10   3  -8   57.96    5.92
 -10  -3   8   69.42    5.23
  10   3  -7   31.11    5.54
 -10  -3   7   35.81    6.90
  10   3  -6   24.88    4.86
 -10  -3   6   25.19    4.02
  10   3  -5  328.12   11.08
 -10  -3   5  321.75   12.21
  10   3  -4   83.15    4.78
 -10  -3   4   86.49    4.78
  10   3  -3   43.70    4.70
 -10  -3   3   50.75    4.55
  10   3  -2   62.89    5.01
 -10  -3   2   68.66    4.93
  10   3  -1    1.97    2.73
 -10  -3   1   -0.91    2.88
  10   3   0  705.25   16.69
 -10  -3   0  681.81   16.54
  10   3   1    9.41    3.34
 -10  -3  -1    7.81    3.34
  10   3   2   49.69    4.78
 -10  -3  -2   57.28    4.86
  10   3   3   58.11    3.95
 -10  -3  -3   68.73    4.63
  10   3   4  130.57    6.15
 -10  -3  -4  124.04    6.68
  10   3   5  209.39    8.12
 -10  -3  -5  218.34    9.18
  10   3   6   36.49    4.32
 -10  -3  -6   34.52    7.28
  10   3   7   21.32    4.63
 -10  -3  -7   26.86    8.80
  10   3   8   73.29    5.46
 -10  -3  -8   63.58    6.07
  10   3   9   27.62    5.69
 -10  -3  -9   30.65    9.94
  10   3  10   50.30    3.26
 -10  -3 -10   43.02    5.69
  10   3  11   44.23    6.15
 -10  -3 -11   39.00    5.61
  10   3  12   88.92    6.98
 -10  -3 -12   66.38    6.90
  10   3  13   83.38    8.19
 -10  -3 -13  101.89   11.23
  10   4  -8   50.75    6.37
 -10  -4   8   56.29    5.99
  10   4  -7   66.91    6.07
 -10  -4   7   74.20    7.06
  10   4  -6   29.36    4.17
 -10  -4   6   32.93    4.86
  10   4  -5   60.31    5.54
 -10  -4   5   54.55    4.63
  10   4  -4   59.71    6.75
 -10  -4   4   51.21    7.43
  10   4  -3   27.84    4.40
 -10  -4   3   27.84    4.63
  10   4  -2   65.93    4.02
 -10  -4   2   60.77    3.49
  10   4  -1  104.62    6.07
 -10  -4   1  109.70    6.37
  10   4   0  336.85   10.62
 -10  -4   0  330.55   11.15
  10   4   1   -1.37    4.10
 -10  -4  -1    3.64    6.22
  10   4   2   81.18    5.69
 -10  -4  -2   79.43    5.08
  10   4   3   46.43    4.55
 -10  -4  -3   56.44    7.89
  10   4   4   65.85    4.86
 -10  -4  -4   67.98    5.61
  10   4   5  170.40    7.59
 -10  -4  -5  175.33    6.75
  10   4   6    0.23    5.01
  10   4   7   36.26    5.69
 -10  -4  -7   38.92    8.42
  10   4   8   78.29    6.07
 -10  -4  -8   77.84    5.99
  10   4   9    2.81    5.01
 -10  -4  -9    5.84    5.31
  10   4  10   19.12    5.84
 -10  -4 -10   23.14    6.22
  10   4  11   34.90   10.92
 -10  -4 -11   32.47    7.21
  10   4  12   21.70    6.37
 -10  -4 -12   14.26    7.21
  10   4  13   42.49    6.83
 -10  -4 -13   32.93    8.57
  10   5  -7    3.34    4.63
 -10  -5   7   -1.59    3.64
  10   5  -6   18.66    5.31
 -10  -5   6   15.78    4.93
  10   5  -5   43.55    5.08
 -10  -5   5   46.73    4.63
  10   5  -4   22.15    6.75
 -10  -5   4   21.32    5.16
  10   5  -3    7.51    4.48
 -10  -5   3   10.32    4.32
  10   5  -2    9.79    3.57
 -10  -5   2    6.98    4.78
  10   5  -1  155.83    7.51
 -10  -5   1  149.76    7.06
  10   5   0   83.30    5.99
 -10  -5   0   81.48    9.03
  10   5   1   19.65    4.70
 -10  -5  -1   21.17    4.55
  10   5   2    2.96    4.32
  10   5   3    5.69    4.63
 -10  -5  -3    9.10    4.25
  10   5   4   78.45    5.77
 -10  -5  -4   87.63    5.92
  10   5   5   26.02    4.78
 -10  -5  -5   21.32    9.10
  10   5   6    8.72    4.02
 -10  -5  -6    2.73    4.40
  10   5   7   11.46    4.93
 -10  -5  -7   13.88    5.46
  10   5   8   18.66    6.37
 -10  -5  -8   20.18    6.98
  10   5   9   39.91    6.83
 -10  -5  -9   40.21    6.37
  10   5  10   21.85   10.24
 -10  -5 -10   19.57    9.86
  10   5  11    0.53    5.77
 -10  -5 -11    4.02    6.15
  10   6  -6    9.33    6.37
 -10  -6   6   13.12    6.22
  10   6  -5   10.24    6.30
 -10  -6   5    5.46    4.78
  10   6  -4   20.48    5.54
 -10  -6   4   22.38    4.02
  10   6  -3   18.66    5.31
 -10  -6   3   22.23    3.11
  10   6  -2    5.69    5.46
 -10  -6   2   -0.91    5.77
  10   6  -1  171.38    6.90
 -10  -6   1  178.36   11.23
  10   6   0    6.83    4.86
 -10  -6   0    5.01    5.77
  10   6   1   18.59    5.61
 -10  -6  -1   14.79    4.17
  10   6   2   33.68    5.16
 -10  -6  -2   18.36    5.01
  10   6   3   12.21    5.01
 -10  -6  -3   10.17    8.35
  10   6   4   10.47    4.86
 -10  -6  -4   16.84    5.46
  10   6   5   -0.46    5.39
 -10  -6  -5   -0.76    5.46
  10   6   6    9.33    5.23
 -10  -6  -6    7.21    5.54
  10   6   7    5.99    5.77
 -10  -6  -7    0.61    5.23
  10   6   8   68.43    7.13
 -10  -6  -8   70.56    7.21
  10   6   9   21.93    9.41
 -10  -6  -9   27.16   10.92
  10   6  10   22.84    6.30
 -10  -6 -10   36.64    6.68
  10   6  11    0.91    6.68
 -10  -6 -11    1.14    7.51
  10   7  -5   35.51    6.15
 -10  -7   5   44.15    8.88
  10   7  -4   23.90    4.55
 -10  -7   4   17.75    4.48
  10   7  -3    2.88    8.12
 -10  -7   3    0.30    4.17
  10   7  -2   26.10    6.15
 -10  -7   2   22.08    4.55
  10   7  -1   98.93    6.30
 -10  -7   1   89.37    5.99
  10   7   0   23.90    5.69
 -10  -7   0   32.39   10.01
  10   7   1   43.55    6.15
 -10  -7  -1   45.52    5.31
  10   7   2   16.46    5.08
 -10  -7  -2   25.34    8.95
  10   7   3    9.03    6.68
 -10  -7  -3   19.42    9.18
  10   7   4   69.19    7.28
 -10  -7  -4   86.41   11.23
  10   7   5   -2.73    5.92
 -10  -7  -5    5.01    6.30
  10   7   6    3.57    7.13
 -10  -7  -6    4.55    5.77
  10   7   7    2.73    6.07
 -10  -7  -7    4.70    6.30
  10   7   8   47.26    6.37
 -10  -7  -8   36.34    6.07
  10   7   9   19.88    6.75
 -10  -7  -9   14.79    6.75
  10   7  10   62.29   16.46
 -10  -7 -10   70.86   14.64
  10   8  -5   26.02    6.52
 -10  -8   5   20.79    7.81
  10   8  -4    6.07    8.42
  10   8  -3   24.81    7.36
 -10  -8   3   27.92    4.86
  10   8  -2   27.01    5.08
 -10  -8   2   19.57    5.61
  10   8  -1   19.42    4.78
 -10  -8   1   17.22    5.54
  10   8   0    7.74    5.84
 -10  -8   0   16.08    4.78
  10   8   1   32.62    6.75
 -10  -8  -1   26.86   10.77
  10   8   2   30.35    6.07
 -10  -8  -2   38.84    6.30
  10   8   3   44.00    7.06
 -10  -8  -3   34.67   10.39
  10   8   4    2.50    5.99
 -10  -8  -4   -1.37    7.97
  10   8   5    9.10    5.92
 -10  -8  -5    0.68    7.21
 -10  -8  -6   20.03    7.36
  10   8   7    6.90   12.59
 -10  -8  -7    7.81   10.92
  10   8   8   16.99    5.61
 -10  -8  -8   -6.15   12.44
  10   9  -4   16.61    8.27
 -10  -9   4    1.44    2.81
  10   9  -3   -2.28    6.52
 -10  -9   3    6.37   13.88
  10   9  -2   22.23    5.69
 -10  -9   2   19.35    6.52
  10   9  -1   25.64    6.07
 -10  -9   1   31.18    4.63
  10   9   0    1.90    4.40
 -10  -9   0    3.41    7.66
  10   9   1   25.72    9.94
 -10  -9  -1   31.03    7.28
  10   9   2    2.43    4.02
 -10  -9  -2   -2.05    5.54
  10   9   3   19.50    5.61
  10   9   4    1.74    4.93
 -10  -9  -4    9.41    9.10
  10   9   5    1.44   15.48
 -10  -9  -5   13.05   10.92
  11  -6  -4    0.99    4.10
 -11   6   4    4.70    5.99
  11  -6  -3   36.19    5.92
 -11   6   3   26.33    7.81
  11  -6  -2   41.35    6.60
 -11   6   2   41.04    7.06
  11  -6  -1    1.21    4.10
 -11   6   1   -2.58    9.18
  11  -6   0   40.82    5.92
 -11   6   0   46.66    7.13
  11  -5  -6  179.58    8.72
 -11   5   6  174.19   13.73
  11  -5  -5   11.84    9.86
 -11   5   5   16.77    5.84
  11  -5  -4   75.56    6.52
 -11   5   4   83.53    6.60
  11  -5  -3   61.53    5.84
 -11   5   3   61.07    6.30
  11  -5  -2  153.86    6.22
 -11   5   2  147.71    6.52
  11  -5  -1   88.31    6.15
 -11   5   1   82.16    6.90
  11  -5   0   16.61    4.93
 -11   5   0   27.69    6.07
  11  -5   1   16.31    5.23
 -11   5  -1   23.59    6.60
  11  -5   2   75.64    5.61
 -11   5  -2   70.86    5.99
  11  -5   3   18.97    4.93
 -11   5  -3   26.55    5.54
  11  -4  -6  215.69    6.45
 -11   4   6  198.62    9.03
  11  -4  -5    7.51    7.97
 -11   4   5    0.76    5.08
  11  -4  -4  132.08    7.43
 -11   4   4  128.67    7.89
  11  -4  -3  101.28    6.22
 -11   4   3   91.87    7.28
  11  -4  -2   51.51    4.93
 -11   4   2   53.94    6.37
  11  -4  -1   32.39    5.54
 -11   4   1   23.29    9.94
  11  -4   0    7.43    5.23
 -11   4   0    9.94    5.77
  11  -4   1   34.82    4.63
 -11   4  -1   35.96    5.31
  11  -4   2   40.28    4.78
 -11   4  -2   36.04    7.81
  11  -4   3   26.48    4.93
 -11   4  -3   29.97    5.54
  11  -4   4   83.00    5.77
 -11   4  -4   81.78    6.37
  11  -4   5   80.95    5.01
 -11   4  -5   71.09    5.92
  11  -3  -7   83.38    5.69
 -11   3   7   79.89    5.99
  11  -3  -6   86.94    6.45
 -11   3   6   81.63    7.74
  11  -3  -5    1.06    4.78
 -11   3   5    5.23    5.99
  11  -3  -4  176.46    6.90
 -11   3   4  173.51    6.90
  11  -3  -3  182.08    6.45
 -11   3   3  174.34    6.75
  11  -3  -2  186.78    6.15
 -11   3   2  181.09    6.07
  11  -3  -1  148.39    6.52
 -11   3   1  143.08    6.37
  11  -3   0   24.73    3.87
 -11   3   0   25.87    4.25
  11  -3   1   -1.37    4.55
 -11   3  -1   -0.46    5.61
  11  -3   2   24.81    4.02
 -11   3  -2   25.19    4.48
  11  -3   3   28.60    4.78
 -11   3  -3   27.99    5.31
  11  -3   4   78.29    5.46
 -11   3  -4   74.35    5.69
  11  -3   5  106.14    5.31
 -11   3  -5  124.80    6.60
  11  -3   6   33.38    6.22
 -11   3  -6   44.15    6.37
  11  -2  -7   27.84    3.57
 -11   2   7   35.05    4.55
  11  -2  -6   10.70    3.72
 -11   2   6   15.02    4.25
  11  -2  -5   62.21    5.77
 -11   2   5   61.53    7.28
  11  -2  -4   40.74    5.16
 -11   2   4   34.59    5.39
  11  -2  -3  177.22    7.51
 -11   2   3  154.92    6.90
  11  -2  -2  277.44    9.10
 -11   2   2  269.32    8.72
  11  -2  -1   51.74    4.93
 -11   2   1   52.88    4.55
  11  -2   0  114.25    5.46
 -11   2   0  116.45    5.84
  11  -2   1   64.03    5.23
 -11   2  -1   51.89    8.65
  11  -2   2    3.79    3.26
 -11   2  -2    3.64    3.34
  11  -2   3   -0.30    3.79
 -11   2  -3    8.80    4.40
  11  -2   4   32.93    4.10
 -11   2  -4   30.19    4.25
  11  -2   5    9.41    4.17
 -11   2  -5    9.26    3.95
  11  -2   6   43.85    4.48
 -11   2  -6   50.68    6.07
  11  -2   7   55.99    5.61
 -11   2  -7   61.53    6.37
  11  -1  -7  169.33    6.68
 -11   1   7  155.90    6.75
  11  -1  -6    2.28    3.79
 -11   1   6    5.99    4.17
  11  -1  -5    0.76    3.79
 -11   1   5    6.60    5.39
  11  -1  -4    4.63    4.63
 -11   1   4    2.58    5.23
  11  -1  -3   15.48    4.25
 -11   1   3   20.56    5.16
  11  -1  -2   65.70    4.40
 -11   1   2   56.98    5.46
  11  -1  -1   -2.58    4.10
 -11   1   1    1.29    7.21
  11  -1   0   41.73    4.55
 -11   1   0   60.39    4.63
  11  -1   1    0.08    4.70
 -11   1  -1    4.17    8.35
  11  -1   2  194.90    6.45
 -11   1  -2  187.16    6.98
  11  -1   3   34.06    3.72
 -11   1  -3   36.49    4.40
  11  -1   4   21.39    3.79
 -11   1  -4   22.91    4.63
  11  -1   5    9.79    3.95
 -11   1  -5    8.27    4.02
  11  -1   6   17.15    5.39
 -11   1  -6   15.93    5.08
  11  -1   7   18.36    5.39
 -11   1  -7   15.25    7.28
  11  -1   8   63.65    6.37
 -11   1  -8   69.87    5.61
  11   0  -7   21.55    3.95
 -11   0   7   25.19    4.55
  11   0  -6   18.51    4.70
 -11   0   6   18.36    7.06
  11   0  -5  137.17    5.61
 -11   0   5  113.34    6.45
  11   0  -4   44.15    3.87
 -11   0   4   47.04    5.69
  11   0  -3    0.61    3.49
 -11   0   3   -0.46    3.49
  11   0  -2   14.72    4.40
 -11   0   2   18.44    4.70
  11   0  -1    2.73    3.03
 -11   0   1    0.53    4.48
  11   0   0   37.02    4.63
  11   0   1   16.01    3.26
 -11   0  -1   18.66    4.32
  11   0   2   35.66    5.08
 -11   0  -2   44.69    5.31
  11   0   3    7.66    4.55
 -11   0  -3   12.29    6.83
  11   0   4  143.99    7.36
 -11   0  -4  158.26   10.55
  11   0   5    7.43    5.31
 -11   0  -5    8.50    5.16
  11   0   6   15.25    3.87
 -11   0  -6   14.26    5.16
  11   0   7   47.49    5.23
 -11   0  -7   49.09    5.46
  11   0   8   11.00    5.84
 -11   0  -8   17.60    8.65
  11   0   9   87.47    7.06
 -11   0  -9   90.20    7.06
  11   1  -7   38.84    6.22
 -11  -1   7   44.91    6.45
  11   1  -6   71.09    5.77
 -11  -1   6   73.21    5.99
  11   1  -5  120.93    5.61
 -11  -1   5  125.33    6.68
  11   1  -4   39.37    4.93
 -11  -1   4   39.45    5.31
  11   1  -3   72.22    4.17
 -11  -1   3   70.93    4.48
  11   1  -2    2.58    4.02
 -11  -1   2    5.61    3.87
  11   1  -1   18.51    3.57
 -11  -1   1   22.46    4.86
  11   1   0   42.94    4.17
 -11  -1   0   43.55    5.61
  11   1   1   47.49    4.17
 -11  -1  -1   52.27    5.08
  11   1   2  135.65    7.13
 -11  -1  -2  151.50    7.36
  11   1   3  187.09    8.50
 -11  -1  -3  186.40   10.47
  11   1   4   69.57    5.16
 -11  -1  -4   76.09    5.69
  11   1   5    1.06    4.86
 -11  -1  -5    0.61    6.30
  11   1   6   49.46    4.86
 -11  -1  -6   46.51    5.77
  11   1   7   30.12    3.95
 -11  -1  -7   33.76    4.48
  11   1   8    9.79    5.99
 -11  -1  -8   13.05    5.92
  11   1   9   11.76    4.55
 -11  -1  -9    5.08    5.46
  11   1  10   16.08    5.16
 -11  -1 -10    7.06    5.01
  11   2  -7   56.67    6.37
 -11  -2   7   59.02    6.90
  11   2  -6  107.05    5.99
 -11  -2   6  107.65    7.51
  11   2  -5  357.63   10.92
 -11  -2   5  343.37   11.00
  11   2  -4   60.31    4.48
 -11  -2   4   70.48    5.16
  11   2  -3   53.11    4.86
 -11  -2   3   56.29    5.99
  11   2  -2   14.57    4.48
 -11  -2   2   16.46    4.10
  11   2  -1    6.98    4.93
  11   2   0   25.95    4.10
 -11  -2   0   25.19    4.78
  11   2   1    4.25    4.55
 -11  -2  -1    1.90    6.60
  11   2   2   32.70    4.48
 -11  -2  -2   37.93    5.23
  11   2   3  198.92    9.48
 -11  -2  -3  212.20    9.26
  11   2   4  154.16    7.21
 -11  -2  -4  140.73    7.28
  11   2   5  181.40    7.21
 -11  -2  -5  175.93    7.21
  11   2   6   80.49    5.54
 -11  -2  -6   85.12    6.30
  11   2   7   41.57    5.08
 -11  -2  -7   39.45    8.95
  11   2   8   42.03    5.08
 -11  -2  -8   54.02    6.15
  11   2   9   44.61    6.45
 -11  -2  -9   58.87    6.75
  11   2  10    0.83    2.43
 -11  -2 -10    2.73    5.39
  11   2  11   23.67    7.59
 -11  -2 -11    6.60   10.32
  11   3  -6   50.68    4.55
 -11  -3   6   56.07    4.70
  11   3  -5  156.74    6.45
 -11  -3   5  147.41    6.98
  11   3  -4   75.26    6.45
 -11  -3   4   76.02    5.99
  11   3  -3   95.29    5.39
 -11  -3   3   91.04    5.69
  11   3  -2  139.97    6.98
 -11  -3   2  143.54    6.30
  11   3  -1   77.38    5.84
 -11  -3   1   83.53    5.54
  11   3   0   67.98    5.23
 -11  -3   0   75.87    5.31
  11   3   1   16.08    4.17
 -11  -3  -1   11.08    5.08
  11   3   2    8.12    3.64
 -11  -3  -2   15.78    5.16
  11   3   3   71.01    5.61
 -11  -3  -3   70.10    5.16
  11   3   4   35.35    5.77
 -11  -3  -4   37.48    5.77
  11   3   5  125.86    6.30
 -11  -3  -5  134.74    6.37
  11   3   6   99.23    6.90
 -11  -3  -6  113.42    6.83
  11   3   7   83.53    5.54
 -11  -3  -7   86.18    5.69
  11   3   8  166.07    7.51
 -11  -3  -8  152.04    7.28
  11   3   9   24.20    7.21
 -11  -3  -9   24.28    6.22
  11   3  10   51.74    5.77
 -11  -3 -10   41.65    5.69
  11   3  11    1.14   10.17
 -11  -3 -11    3.87    5.69
  11   4  -6   73.36    6.90
 -11  -4   6   82.31    5.16
  11   4  -5   37.40    4.70
 -11  -4   5   28.15    6.07
  11   4  -4   17.98    5.08
 -11  -4   4   11.84    5.39
  11   4  -3   40.74    4.48
 -11  -4   3   46.58    4.55
  11   4  -2   90.36    5.69
 -11  -4   2   89.29    5.46
  11   4  -1  217.28    8.88
 -11  -4   1  231.24    9.03
  11   4   0   72.76    5.01
 -11  -4   0   67.90    6.15
  11   4   1   36.34    5.92
 -11  -4  -1   45.37    5.61
  11   4   2   44.00    5.16
 -11  -4  -2   45.14    5.16
  11   4   3   98.32    5.39
 -11  -4  -3  104.85    6.15
  11   4   4   51.89    6.07
 -11  -4  -4   53.71    9.86
  11   4   5   41.65    5.84
  11   4   6   48.71    5.69
 -11  -4  -6   43.02    8.42
  11   4   7   84.51    7.66
 -11  -4  -7   85.20    7.43
  11   4   8   53.94    6.83
 -11  -4  -8   70.33    9.71
  11   4   9    4.40    5.84
 -11  -4  -9    5.99    6.75
  11   4  10   61.45    6.15
 -11  -4 -10   59.71    5.61
 -11  -4 -11   13.73    8.50
  11   4  12   15.10    4.93
 -11  -4 -12   21.62    6.60
  11   5  -5   20.48    5.54
 -11  -5   5    8.57    5.16
  11   5  -4    8.42    5.92
 -11  -5   4    8.42    6.15
  11   5  -3   17.98    3.95
 -11  -5   3   22.00    4.86
  11   5  -2   10.70    4.78
 -11  -5   2   18.59    5.54
  11   5  -1  290.34    9.18
 -11  -5   1  305.44   12.06
  11   5   0    1.82    4.78
 -11  -5   0    8.88    6.15
  11   5   1   41.12    6.45
 -11  -5  -1   44.31    6.45
  11   5   2   51.06    5.54
 -11  -5  -2   53.11    6.68
  11   5   3  102.42    6.98
 -11  -5  -3   82.16    6.68
  11   5   4   83.30    5.54
 -11  -5  -4   77.61    5.54
  11   5   5    1.59    8.80
 -11  -5  -5   11.53    5.99
  11   5   6   20.56    5.54
 -11  -5  -6   15.93    8.42
  11   5   7   54.62    6.52
 -11  -5  -7   49.24    7.66
  11   5   8   31.79    6.15
 -11  -5  -8   33.91    7.06
  11   5   9   16.31    3.95
 -11  -5  -9   30.19   11.23
  11   5  10    9.71    3.79
 -11  -5 -10   16.54    5.39
 -11  -5 -11   14.79    8.12
  11   6  -4   10.70    4.55
 -11  -6   4   12.82    6.68
  11   6  -3   -0.91    4.02
 -11  -6   3    1.21    5.16
  11   6  -2    8.04    5.23
 -11  -6   2   10.85    5.39
  11   6  -1   61.60    6.30
 -11  -6   1   70.40   11.46
  11   6   0  -12.06    7.06
 -11  -6   0    1.59   10.85
  11   6   1   72.22    6.52
 -11  -6  -1   85.58    9.79
  11   6   2   34.75    7.36
 -11  -6  -2   29.44   11.23
  11   6   3   35.96    7.28
  11   6   4   41.12    5.69
 -11  -6  -4   39.15    5.92
  11   6   5    4.86    5.61
 -11  -6  -5   -2.35    4.93
  11   6   6    8.27    6.68
 -11  -6  -6    0.38    6.30
  11   6   7   -0.68    4.40
 -11  -6  -7  -10.39    9.56
  11   6   8    5.23    9.03
 -11  -6  -8   -0.91    7.74
  11   6   9   28.53   11.08
 -11  -6  -9   32.17    8.95
  11   6  10   41.42    9.71
 -11  -6 -10   45.29   10.32
  11   7  -3   12.59    6.83
  11   7  -2   24.50    6.22
 -11  -7   2   14.72    6.22
  11   7  -1    6.37    7.43
 -11  -7   1    4.17    6.45
  11   7   0    0.99    5.16
 -11  -7   0   11.91   10.01
  11   7   1   12.82    7.21
 -11  -7  -1    8.50   10.62
  11   7   2   69.57    5.31
 -11  -7  -2   79.58    8.57
  11   7   3  116.76    8.65
 -11  -7  -3  115.39    7.36
  11   7   4   16.24    8.12
 -11  -7  -4    5.84    7.28
  11   7   5    4.86    8.12
  11   7   6    4.10    9.18
 -11  -7  -6    1.59    5.23
 -11  -7  -7   -3.26    7.21
  11   7   8   -4.10   12.44
 -11  -7  -8   12.52   12.06
  11   8  -2   28.98    6.30
 -11  -8   2   22.76    6.37
  11   8  -1    2.96    4.55
 -11  -8   1    1.37    5.54
 -11  -8   0   -0.30    5.46
  11   8   1    7.89    5.69
  11   8   3   24.96    8.35
 -11  -8  -3   31.33    7.13
  11   8   4   13.81    5.46
  11   8   5   39.30    5.92
  11   9  -1   16.54    7.43
  12  -3  -1   17.15    5.16
 -12   3   1   19.88    7.89
  12  -3   0   43.09    4.93
 -12   3   0   46.96    6.15
  12  -3   1   71.01    4.78
 -12   3  -1   64.18    5.69
  12  -2  -3   49.46    6.30
 -12   2   3   45.90    6.52
  12  -2  -2   92.63    6.52
 -12   2   2   85.05    4.10
  12  -2  -1   83.68    5.16
 -12   2   1   78.98    6.22
  12  -2   0  169.79    6.68
 -12   2  -1   61.98    9.86
  12  -2   2   44.08    6.30
 -12   2  -2   58.19    6.30
  12  -2   3   36.72    4.32
 -12   2  -3   40.59    5.54
  12  -1  -4   25.87    5.01
 -12   1   4   25.11    4.86
  12  -1  -3   25.26    4.63
 -12   1   3   14.95    9.26
 -12   1   2   27.39    6.75
  12  -1  -1    0.61    5.23
 -12   1   1    1.74    4.63
  12  -1   0  129.88    7.51
 -12   1   0  132.08    9.18
  12  -1   1  167.66    7.97
 -12   1  -1  179.80    8.27
  12  -1   2  104.54    4.25
 -12   1  -2   93.39    8.19
  12  -1   3   46.28    5.92
 -12   1  -3   44.31    7.13
  12  -1   4   37.48    4.78
 -12   1  -4   38.77    4.70
  12  -1   5    4.10    4.32
 -12   1  -5    0.23    4.17
  12   0  -4   48.25    6.37
 -12   0   4   26.70    8.95
  12   0  -3   63.20    4.55
 -12   0   3   59.25    5.23
  12   0  -2    1.59    6.22
 -12   0   2    0.99    5.69
  12   0  -1   26.63    4.86
 -12   0   1   14.79    4.55
  12   0   0   10.01    4.17
 -12   0   0   13.43    5.54
  12   0   1    4.55    4.78
 -12   0  -1    1.97    4.78
  12   0   2   24.58    5.84
 -12   0  -2   24.13    5.01
  12   0   3   38.01    4.93
 -12   0  -3   46.05    5.92
  12   0   4    6.68    5.23
 -12   0  -4    5.08    6.07
  12   0   5   11.15    5.99
 -12   0  -5   10.77    9.26
  12   0   6   28.53    5.31
 -12   0  -6   27.08    6.15
  12   1  -4   54.02    4.48
 -12  -1   4   59.18    5.01
  12   1  -3   69.49    6.98
 -12  -1   3   74.65    7.43
  12   1  -2   10.85    4.63
 -12  -1   2    2.43    4.93
  12   1  -1   52.04    3.79
 -12  -1   1   64.94    4.86
  12   1   0    3.26    4.93
 -12  -1   0    1.74    4.86
  12   1   1   73.67    5.01
 -12  -1  -1   71.54    4.25
  12   1   2    6.22    5.92
 -12  -1  -2   -1.67    5.61
  12   1   3    6.98    5.31
 -12  -1  -3    6.68    4.55
  12   1   4    3.57    5.01
 -12  -1  -4    3.64    5.08
  12   1   5   46.66    4.78
 -12  -1  -5   49.31    6.30
  12   1   6   42.56    6.60
 -12  -1  -6   31.11    6.83
  12   1   7   40.44    6.60
 -12  -1  -7   40.59    5.61
  12   2  -4   16.46    5.69
 -12  -2   4   15.40    7.51
  12   2  -3   87.02    6.52
 -12  -2   3   85.05    6.90
  12   2  -2   48.10    6.75
 -12  -2   2   55.76    9.56
  12   2  -1   69.27    5.61
 -12  -2   1   65.24    6.22
  12   2   0   14.87    5.84
 -12  -2   0    8.04    5.31
  12   2   1    6.75    4.63
 -12  -2  -1    3.87    4.40
  12   2   2   -1.59    5.84
 -12  -2  -2   -1.74    5.01
  12   2   3   53.64    6.22
 -12  -2  -3   60.47    6.30
  12   2   4    0.99    6.15
 -12  -2  -4   -1.21    5.92
  12   2   5   74.12    5.46
 -12  -2  -5   76.85    6.83
  12   2   6  113.80    7.51
 -12  -2  -6  101.43    7.36
  12   2   7   55.61    7.36
 -12  -2  -7   51.97   11.08
  12   2   8   45.82    6.68
 -12  -2  -8   37.33    6.52
  12   3  -3   41.12    5.08
 -12  -3   3   45.06    5.54
  12   3  -2  113.12    6.30
 -12  -3   2  104.16    6.52
  12   3  -1  113.50    6.30
 -12  -3   1  112.74    6.37
  12   3   0   28.68    6.37
 -12  -3   0   41.50    7.97
  12   3   1   21.01    6.37
 -12  -3  -1   14.49    9.33
  12   3   2   -2.73    6.37
 -12  -3  -2    3.57    8.95
  12   3   3    2.20    4.48
  12   3   4    6.60    6.68
 -12  -3  -4    3.87    9.10
  12   3   5   36.72    6.83
 -12  -3  -5   41.04    7.28
  12   3   6   65.78    7.97
 -12  -3  -6   58.42   10.85
  12   3   7   62.51    7.74
 -12  -3  -7   64.18    7.06
  12   3   8   56.29    8.42
 -12  -3  -8   41.42    6.30
  12   4  -3   10.92    5.54
 -12  -4   3   10.70    5.16
  12   4  -2   44.69    6.90
 -12  -4   2   52.65    6.83
  12   4  -1  113.65    7.06
 -12  -4   1  105.76    7.66
  12   4   0   30.80    5.61
 -12  -4   0   16.92    5.16
  12   4   1   70.78    6.83
 -12  -4  -1   79.28    7.36
  12   4   2   63.04    6.90
 -12  -4  -2   75.94    7.06
  12   4   3   14.49    6.52
 -12  -4  -3   14.11    5.46
  12   4   4    2.88    6.52
 -12  -4  -4    6.15    5.54
  12   4   5    4.32    5.99
 -12  -4  -5   -3.11    6.22
  12   4   6   11.84    6.07
 -12  -4  -6   17.83    5.69
  12   4   7   47.87    5.69
 -12  -4  -7   39.00    7.36
  12   4   8   -0.99    6.68
 -12  -4  -8    2.50    5.92
  12   4   9   41.04    7.81
 -12  -4  -9   46.96    8.35
  12   5  -2   28.45    5.61
 -12  -5   2   22.38    5.54
  12   5  -1   34.52    5.92
 -12  -5   1   29.59    4.40
  12   5   0    6.60    5.84
 -12  -5   0    1.74    6.75
  12   5   1   82.16    5.99
 -12  -5  -1   76.55    6.07
  12   5   2   89.07    5.92
 -12  -5  -2   77.76    7.06
  12   5   3   39.68    7.43
 -12  -5  -3   28.68    8.95
  12   5   4   67.60    5.84
 -12  -5  -4   61.83    4.93
  12   5   5   18.89    5.99
 -12  -5  -5   17.98    8.72
  12   5   6   18.06    6.15
 -12  -5  -6   32.47   10.70
  12   5   7   45.29    7.97
 -12  -5  -7   57.89    6.30
  12   5   8    1.52    6.98
 -12  -5  -8   12.37    4.93
  12   5   9   46.51   11.99
 -12  -5  -9   55.84    7.13
  12   6  -1    6.90   10.47
 -12  -6   1    5.99    9.33
  12   6   0   -0.83    3.03
 -12  -6   0    1.37    3.49
  12   6   1   22.15    6.90
 -12  -6  -1   10.77    8.72
  12   6   2   55.61    7.59
 -12  -6  -2   42.79    9.94
  12   6   3   33.00    8.35
 -12  -6  -3   22.53    7.66
  12   6   4   30.04    7.66
 -12  -6  -4   21.01    5.77
  12   6   5   35.43   10.47
 -12  -6  -5    5.54    7.59
  12   6   6   27.99    8.12
 -12  -6  -6   37.71    6.60
  12   6   7   15.63   10.62
 -12  -6  -7   25.49   11.68
  12   7   0    0.46    4.10
 -12  -7   0   -1.52    3.95
  12   7   2   23.44    4.78
 -12  -7  -2   44.31    9.33
  12   7   3   20.79    6.30
 -12  -7  -3   27.84    7.89
  12   7   4    4.02   10.32
 -12  -7  -4   -2.73   11.61
  12   7   5   21.39   10.01
 -12  -7  -6   19.35    6.15
  12   8   1    3.26    7.89
 -12  -8  -1   22.15    7.97
  12   8   2   -7.28    9.86
 -12  -8  -2   -7.81   12.14
_computing_structure_solution     'SHELXT 2014/4 (Sheldrick, 2014)'
;
_shelx_hkl_checksum     57051
_shelx_res_file
;
    Cu-isonico.res created by SHELXL-2014/7
TITL Cu-isonico in P-1 (BLOCK PURPLE)
CELL  0.63000   8.0490   8.3000  11.1750   81.164   87.139   86.677
ZERR    1.000   0.0016   0.0017   0.0022    0.030    0.030    0.030
LATT 1
SFAC C  H  N  O  Cu
DISP C 0.002 0.001 9.054
DISP Cu 0.355 1.037 3712.818
DISP H -0 0 0.619
DISP N 0.005 0.002 14.836
DISP O 0.009 0.005 23.823
UNIT 28 46 8 4 1
OMIT  -3.00  52.00
OMIT 0 0 1
L.S. 20
ACTA
BOND $H
FMAP -2
CONF
SIZE 0.075 0.030 0.030
TEMP -173
HTAB
HTAB N1 O2
EQIV $1 -x+1, -y+1, -z
HTAB N2 N4_$1
PLAN -10
LIST
WGHT    0.051000    0.193900
FVAR       1.12545
CU1   5    0.500000    0.500000    0.500000    10.50000    0.01176    0.02337 =
         0.00843    0.00020    0.00131    0.00026
O1    4    0.435023    0.382485    0.324758    11.00000    0.02335    0.03490 =
         0.01047   -0.00348   -0.00531    0.00099
O2    4    0.190781    0.515877    0.277078    11.00000    0.01721    0.04473 =
         0.01481   -0.01130    0.00019    0.00165
N1    3    0.276749    0.621287    0.502546    11.00000    0.01558    0.02874 =
         0.00699   -0.00123    0.00067    0.00193
AFIX  13
H1    2    0.221061    0.611121    0.426231    11.00000   -1.20000
AFIX   0
N2    3    0.607236    0.681043    0.384828    11.00000    0.01609    0.02617 =
         0.00936   -0.00024    0.00004   -0.00206
AFIX  13
H2    2    0.575738    0.672043    0.300759    11.00000   -1.20000
AFIX   0
N3    3    0.379577    0.885173    0.409364    11.00000    0.03175    0.02491 =
         0.01433   -0.00094   -0.00029    0.00429
N4    3    0.368033    0.287851   -0.103136    11.00000    0.02512    0.03509 =
         0.00976   -0.00415    0.00018    0.00113
C1    1    0.178054    0.535805    0.605602    11.00000    0.01364    0.03813 =
         0.00949   -0.00158    0.00263    0.00040
AFIX  23
H1A   2    0.057987    0.565213    0.595966    11.00000   -1.20000
H1B   2    0.210942    0.567763    0.682517    11.00000   -1.20000
AFIX   0
C2    1    0.286635    0.796849    0.509255    11.00000    0.02973    0.02657 =
         0.01165   -0.00262    0.00125    0.00752
AFIX  23
H2A   2    0.172192    0.847062    0.512305    11.00000   -1.20000
H2B   2    0.338909    0.808363    0.585626    11.00000   -1.20000
AFIX   0
C3    1    0.556230    0.847728    0.408906    11.00000    0.03059    0.02307 =
         0.01820   -0.00286   -0.00096   -0.00346
AFIX  23
H3A   2    0.597326    0.861661    0.488537    11.00000   -1.20000
H3B   2    0.610966    0.927568    0.346554    11.00000   -1.20000
AFIX   0
C4    1    0.789140    0.645872    0.392196    11.00000    0.01542    0.03527 =
         0.01200   -0.00090    0.00160   -0.00567
AFIX  23
H4A   2    0.829143    0.679247    0.466626    11.00000   -1.20000
H4B   2    0.848352    0.706967    0.321220    11.00000   -1.20000
AFIX   0
C5    1    0.305843    0.901912    0.290312    11.00000    0.03261    0.02410 =
         0.01364    0.00027    0.00046    0.00505
AFIX  23
H5A   2    0.287886    0.791954    0.270904    11.00000   -1.20000
H5B   2    0.384806    0.955216    0.227870    11.00000   -1.20000
AFIX   0
C6    1    0.139985    1.002012    0.285632    11.00000    0.03098    0.02321 =
         0.01657   -0.00040    0.00052    0.00318
AFIX  23
H6A   2    0.059946    0.948143    0.346983    11.00000   -1.20000
H6B   2    0.157151    1.111857    0.305577    11.00000   -1.20000
AFIX   0
C7    1    0.068011    1.018771    0.160697    11.00000    0.02987    0.03139 =
         0.01821   -0.00098   -0.00013    0.00269
AFIX  23
H7A   2    0.046023    0.909129    0.142479    11.00000   -1.20000
H7B   2    0.150471    1.067636    0.098992    11.00000   -1.20000
AFIX   0
C8    1   -0.093230    1.125127    0.153265    11.00000    0.03071    0.05200 =
         0.02502    0.00323    0.00133    0.00817
AFIX 137
H8A   2   -0.176664    1.074527    0.211857    11.00000   -1.50000
H8B   2   -0.134676    1.135698    0.071300    11.00000   -1.50000
H8C   2   -0.071961    1.233497    0.171865    11.00000   -1.50000
AFIX   0
C9    1    0.318967    0.430434    0.254504    11.00000    0.01628    0.02898 =
         0.00799   -0.00220    0.00030   -0.00571
C10   1    0.484011    0.243870   -0.020706    11.00000    0.02326    0.03652 =
         0.01350   -0.00567    0.00092    0.00609
AFIX  43
H10   2    0.579216    0.180155   -0.042861    11.00000   -1.20000
AFIX   0
C11   1    0.473394    0.285830    0.095148    11.00000    0.01856    0.03136 =
         0.01043   -0.00143   -0.00196    0.00248
AFIX  43
H11   2    0.558661    0.250222    0.150413    11.00000   -1.20000
AFIX   0
C12   1    0.336638    0.380378    0.128954    11.00000    0.01459    0.02535 =
         0.00690   -0.00067    0.00052   -0.00345
C13   1    0.215514    0.428030    0.044295    11.00000    0.01696    0.03264 =
         0.00935   -0.00273   -0.00080    0.00230
AFIX  43
H13   2    0.120135    0.493515    0.063610    11.00000   -1.20000
AFIX   0
C14   1    0.236138    0.378413   -0.068901    11.00000    0.02156    0.03621 =
         0.00882   -0.00287   -0.00314    0.00151
AFIX  43
H14   2    0.151668    0.410624   -0.125414    11.00000   -1.20000
AFIX   0
HKLF 4
REM  Cu-isonico in P-1 (BLOCK PURPLE)
REM R1 =  0.0300 for    3608 Fo > 4sig(Fo)  and  0.0327 for all    3882 data
REM    188 parameters refined using      0 restraints
END
WGHT      0.0510      0.1939
REM Instructions for potential hydrogen bonds
HTAB N1 O2
HTAB N2 N4_$1
EQIV $2 -x, -y+1, -z+1
HTAB C1 O2_$2
EQIV $3 -x+1, -y+1, -z+1
HTAB C2 O1_$3
EQIV $4 -x+1, -y+2, -z+1
HTAB C3 N3_$4
HTAB C5 O2
REM Highest difference peak  0.433,  deepest hole -0.623,  1-sigma level  0.060
Q1    1   0.4864  0.4478  0.5577  11.00000  0.05   -0.62
Q2    1   0.4543  0.4424  0.4747  11.00000  0.05   -0.59
Q3    1   0.4154  0.5488  0.5076  11.00000  0.05   -0.46
Q4    1   0.4712  0.2703  0.0369  11.00000  0.05    0.43
Q5    1   0.2311  0.4066 -0.0065  11.00000  0.05    0.41
Q6    1   0.2002  0.6058  0.2605  11.00000  0.05    0.41
Q7    1   0.3294  0.4025  0.1855  11.00000  0.05    0.36
Q8    1   0.3994  0.2461  0.5980  11.00000  0.05    0.36
Q9    1   0.4022  0.3353  0.1160  11.00000  0.05    0.35
Q10   1   0.0970  1.0186  0.3948  11.00000  0.05    0.33
;
_shelx_res_checksum     50587
