# Supplementary material for: Crystal structure of trans-(1,8-dibutyl-1,3,6,8,10,13-hexa­aza­cyclo­tetra­decane-κ4 N 3,N 6,N 10,N 13)bis­(isonicotinato-κO)copper(II) from synchrotron data
Source: Acta Crystallogr E Crystallogr Commun. 2015 Jan 24;71(Pt 2):203–5. doi: 10.1107/S2056989015001115 (PMC4384583; doi:10.1107/S2056989015001115)
Supplement: Supplementary file 2 [file e-71-00203-Isup2.hkl]

#
# h,k,l, Fc-squared, Fo-squared, sigma(Fo-squared), status flag
#
data_I
_shelx_title ' Cu-isonico in P-1 (BLOCK PURPLE)'
_shelx_refln_list_code          4
_shelx_F_calc_maximum       88.34
_exptl_crystal_F_000       331.00
_reflns_d_resolution_high  0.7187

loop_
 _space_group_symop_operation_xyz
 'x, y, z'
 '-x, -y, -z'

_cell_length_a     8.0490
_cell_length_b     8.3000
_cell_length_c    11.1750
_cell_angle_alpha  81.164
_cell_angle_beta   87.139
_cell_angle_gamma  86.677

_shelx_F_squared_multiplier     1.000

loop_
 _refln_index_h
 _refln_index_k
 _refln_index_l
 _refln_F_squared_calc
 _refln_F_squared_meas
 _refln_F_squared_sigma
 _refln_observed_status
   2   0   0         76.70         77.74         3.29 o
   3   0   0       1408.00       1259.77        62.71 o
   4   0   0        151.76        133.08         4.06 o
   5   0   0        104.39         89.57         2.90 o
   6   0   0        261.01        254.26         7.57 o
   7   0   0        379.95        421.33        10.15 o
   8   0   0         12.75         12.21         1.30 o
   9   0   0        100.68         92.14         3.48 o
  10   0   0        158.35        160.01         4.24 o
  11   0   0         27.13         29.23         3.66 o
 -11   1   0         41.96         41.53         7.37 o
 -10   1   0         45.53         42.70         3.36 o
  -9   1   0        104.55         97.77         3.94 o
  -8   1   0        242.89        242.40        12.76 o
  -6   1   0        214.26        209.45         7.25 o
  -5   1   0          7.41          5.69         1.68 o
  -4   1   0       4501.75       4498.28        77.18 o
  -3   1   0       3690.20       3571.27        60.79 o
  -2   1   0         76.82         67.65         2.03 o
   1   1   0        893.84        746.56        16.44 o
   2   1   0       2199.24       2309.14        39.64 o
   3   1   0        275.70        227.34         5.46 o
   4   1   0         84.12         85.80         2.53 o
   5   1   0         28.51         37.07         1.83 o
   6   1   0        810.68        842.56        17.00 o
   7   1   0        198.21        214.64         6.41 o
   8   1   0         48.81         51.50         2.03 o
   9   1   0          0.69          1.21         1.57 o
  10   1   0        221.69        229.61         5.48 o
  11   1   0         33.35         34.07         2.64 o
 -10   2   0          1.97          1.98         1.76 o
  -9   2   0         20.93         18.08         1.99 o
  -8   2   0         78.87         89.06         3.37 o
  -7   2   0        102.85        126.85         3.51 o
  -6   2   0        109.40        111.98         3.79 o
  -5   2   0         37.59         36.30         1.50 o
  -4   2   0        139.20        167.11         4.26 o
  -3   2   0       2153.90       2154.06        37.59 o
  -2   2   0        671.70        624.13        12.20 o
  -1   2   0        939.95        771.34        15.24 o
   0   2   0       1331.33       1220.41        95.92 o
   2   2   0       1086.20       1112.36        20.18 o
   3   2   0        419.52        405.13        10.30 o
   4   2   0        188.95        179.44         5.87 o
   5   2   0        207.69        219.01         5.21 o
   6   2   0        739.21        777.25        15.31 o
   7   2   0        218.88        221.80         5.51 o
   8   2   0         85.27         94.20         4.10 o
   9   2   0         85.10         82.50         2.81 o
  10   2   0        212.29        202.53         4.84 o
  11   2   0         22.70         20.24         2.46 o
 -10   3   0          1.52          1.79         1.78 o
  -9   3   0         26.85         21.83         1.77 o
  -8   3   0         37.82         36.86         1.75 o
  -7   3   0        118.19        119.89         4.69 o
  -6   3   0        397.94        421.56        14.23 o
  -5   3   0        490.00        495.56        11.11 o
  -4   3   0        484.72        471.67        10.16 o
  -3   3   0        304.31        298.18         6.81 o
  -2   3   0        216.08        195.83         6.29 o
  -1   3   0        167.14        160.03         4.38 o
   0   3   0         84.29         46.75         2.31 o
   1   3   0        220.45        200.94         7.67 o
   2   3   0        233.58        227.95         4.64 o
   3   3   0       1282.56       1363.13        27.94 o
   4   3   0        348.09        383.45         8.72 o
   5   3   0        121.82        128.71         3.66 o
   6   3   0        380.64        406.46         8.77 o
   7   3   0         48.80         53.43         2.73 o
   8   3   0          3.91          2.99         1.01 o
   9   3   0        163.49        160.53         4.36 o
  10   3   0        528.33        547.61         9.28 o
 -10   4   0          1.73          4.69         2.46 o
  -9   4   0        214.01        224.32         7.10 o
  -8   4   0        204.19        203.92         5.32 o
  -7   4   0        264.38        267.78         5.82 o
  -6   4   0        852.73        853.29        18.27 o
  -5   4   0        336.67        352.90         8.07 o
  -4   4   0         94.94         89.18         2.69 o
  -3   4   0        819.33        841.00        16.28 o
  -2   4   0       1037.26       1058.68        20.18 o
  -1   4   0         64.16         72.77         2.05 o
   0   4   0          1.07          1.27         0.54 o
   1   4   0        218.04        216.69         6.02 o
   2   4   0        814.02        871.21        16.37 o
   3   4   0       1571.24       1670.96        32.73 o
   4   4   0        464.38        454.68         9.63 o
   5   4   0        200.61        202.28         6.86 o
   6   4   0        325.56        342.70         7.82 o
   7   4   0        127.73        127.79         4.19 o
   8   4   0         48.74         52.31         2.04 o
   9   4   0        311.11        328.31         8.35 o
  10   4   0        251.20        263.60         6.07 o
  -9   5   0        216.83        228.18         5.67 o
  -8   5   0        163.82        161.35         4.91 o
  -7   5   0        172.31        165.63         4.68 o
  -6   5   0        384.53        434.22         9.74 o
  -5   5   0          6.16          6.27         1.50 o
  -4   5   0        140.35        136.84         3.82 o
  -3   5   0        260.75        313.13        13.63 o
  -2   5   0        513.60        578.18        11.69 o
  -1   5   0        308.69        317.36         7.13 o
   0   5   0        216.33        183.13         4.80 o
   1   5   0        700.77        708.38        16.45 o
   2   5   0        584.51        619.15        18.03 o
   3   5   0        301.74        296.20         9.53 o
   4   5   0        287.62        310.88         6.99 o
   5   5   0         20.69         18.77         1.18 o
   6   5   0        112.03        117.71         4.01 o
   7   5   0        289.01        304.90         6.83 o
   8   5   0        117.71        121.83         5.06 o
   9   5   0        105.13         99.54         3.39 o
  10   5   0         68.15         65.33         3.94 o
  -9   6   0        149.80        149.41         3.95 o
  -8   6   0          2.66          2.21         2.32 o
  -7   6   0         17.05         15.71         1.66 o
  -6   6   0        149.40        143.84         4.23 o
  -5   6   0         28.40         31.04         1.80 o
  -4   6   0          0.61          1.04         0.91 o
  -3   6   0        218.86        223.67         5.72 o
  -2   6   0        551.82        575.45        12.17 o
  -1   6   0          3.49          2.93         0.65 o
   0   6   0        228.06        216.72         5.93 o
   1   6   0        125.41        120.64         3.31 o
   2   6   0         35.68         39.91         1.58 o
   3   6   0        557.34        589.22        13.05 o
   4   6   0        114.05        113.10         7.07 o
   5   6   0          1.60          2.49         0.97 o
   6   6   0          1.74          1.27         1.44 o
   7   6   0         80.77         84.33         3.09 o
   8   6   0        121.22        124.78         4.29 o
   9   6   0         28.36         30.56         2.75 o
  -8   7   0          0.85          0.62         2.42 o
  -7   7   0          6.69          7.11         2.06 o
  -6   7   0         40.74         41.31         2.28 o
  -5   7   0         61.28         60.03         2.47 o
  -4   7   0         88.21         88.67         2.84 o
  -3   7   0        181.34        184.84         4.66 o
  -2   7   0         35.86         35.89         1.56 o
  -1   7   0        128.94        120.44         3.90 o
   0   7   0         45.91         44.71         1.48 o
   1   7   0         79.90         82.16         2.69 o
   2   7   0          4.95          4.01         1.14 o
   3   7   0         18.92         20.00         1.35 o
   4   7   0        546.59        562.96        12.69 o
   5   7   0         47.72         47.15         2.17 o
   6   7   0         57.88         69.31         2.85 o
   7   7   0        149.45        161.20         4.97 o
   8   7   0         77.08         73.47         3.30 o
   9   7   0         46.58         48.37         2.65 o
  -7   8   0          2.45          1.80         2.10 o
  -6   8   0         13.83         11.96         1.80 o
  -5   8   0         82.57         91.52         3.33 o
  -4   8   0         59.33         60.46         2.62 o
  -3   8   0         88.93         88.95         3.04 o
  -2   8   0         32.19         40.06         2.09 o
  -1   8   0          2.77          0.48         1.14 o
   0   8   0        391.77        415.61         8.96 o
   1   8   0        361.09        387.75         9.15 o
   2   8   0        193.18        200.75         5.54 o
   3   8   0        253.62        269.79         6.81 o
   4   8   0         77.14         74.62         2.28 o
   5   8   0         91.40         88.17         2.82 o
   6   8   0         59.20         64.89         2.82 o
   7   8   0        122.14        117.93         3.56 o
   8   8   0         41.71         34.59         2.57 o
  -6   9   0         70.45         75.20         3.23 o
  -5   9   0         86.36         90.62         6.23 o
  -4   9   0         61.97         72.05         2.88 o
  -3   9   0         60.83         63.12         2.46 o
  -2   9   0        101.15        101.09         3.58 o
  -1   9   0        123.43        136.13         5.45 o
   0   9   0         37.80         39.94         2.33 o
   1   9   0        161.44        162.06         3.78 o
   2   9   0         76.03         79.77         3.06 o
   3   9   0         66.45         66.79         4.55 o
   4   9   0        145.37        159.53         4.85 o
   5   9   0          2.89          4.89         1.54 o
   6   9   0          4.38          2.66         1.93 o
   7   9   0         12.28         11.59         2.55 o
  -4  10   0          6.49         10.27         2.10 o
  -3  10   0         18.46         15.50         2.03 o
  -2  10   0         39.49         34.33         2.25 o
  -1  10   0         22.72         20.82         2.23 o
   0  10   0        128.05        125.30         4.37 o
   1  10   0         62.42         69.52         2.86 o
   2  10   0          0.26         -0.84         1.31 o
   3  10   0          1.35          2.95         1.45 o
   4  10   0          2.63          2.77         1.94 o
   5  10   0         44.71         48.93         2.93 o
  -2  11   0         41.71         42.31         2.52 o
  -1  11   0          1.99          0.31         2.25 o
   0  11   0          1.87          4.21         2.93 o
   1  11   0         98.40        111.15         3.08 o
   2  11   0         68.75         81.42         8.48 o
   3  11   0          1.25          1.03         2.88 o
  -2 -11   1        134.70        135.40         4.42 o
  -1 -11   1         98.15        107.27         3.43 o
   0 -11   1         30.98         27.81         2.33 o
   1 -11   1         10.77         13.54         3.00 o
  -5 -10   1         18.24         18.21         4.19 o
  -4 -10   1         23.40         25.48         2.28 o
  -3 -10   1         14.55         12.26         1.60 o
  -2 -10   1         51.20         52.07         2.47 o
  -1 -10   1        284.87        307.24         7.85 o
   0 -10   1         31.03         34.68         2.41 o
   1 -10   1         14.39         13.64         1.79 o
   2 -10   1         39.87         41.21         2.22 o
   3 -10   1         13.47         16.92         2.12 o
   4 -10   1         16.71         16.77         2.39 o
  -7  -9   1          2.96          3.42         2.54 o
  -6  -9   1          0.27          3.12         1.87 o
  -5  -9   1         76.19         69.78         3.84 o
  -4  -9   1         75.35         82.07         3.35 o
  -3  -9   1         73.35         73.13         3.41 o
  -2  -9   1        107.62        105.05         5.18 o
  -1  -9   1          2.59          5.07         1.44 o
   0  -9   1         23.28         28.29         1.97 o
   1  -9   1         45.03         45.22         2.50 o
   2  -9   1        109.35        116.60         3.41 o
   3  -9   1         22.26         26.31         2.41 o
   4  -9   1         14.67         13.16         1.99 o
   5  -9   1         64.55         76.70         3.24 o
   6  -9   1         15.93         14.79         2.31 o
  -8  -8   1          2.83          2.13         2.46 o
  -7  -8   1         14.36         16.99         2.13 o
  -6  -8   1         51.47         47.57         2.39 o
  -5  -8   1          0.49         -0.57         2.07 o
  -4  -8   1        127.52        139.30         4.65 o
  -3  -8   1        280.87        310.02         6.98 o
  -2  -8   1        124.80        134.08         3.94 o
  -1  -8   1        159.31        166.45         4.55 o
   0  -8   1          5.52          5.25         0.95 o
   1  -8   1         24.47         25.24         1.53 o
   2  -8   1         26.02         32.39         1.82 o
   3  -8   1         24.79         28.65         1.63 o
   4  -8   1          7.98          8.03         1.51 o
   5  -8   1         25.19         25.15         2.27 o
   6  -8   1          7.04          5.28         2.26 o
   7  -8   1          3.27          2.50         2.27 o
  -9  -7   1         32.35         30.23         2.86 o
  -8  -7   1         27.35         28.08         2.45 o
  -7  -7   1        154.23        163.84         4.31 o
  -6  -7   1         72.22         67.20         2.69 o
  -5  -7   1        149.87        153.80         7.58 o
  -4  -7   1        306.07        318.49        13.33 o
  -3  -7   1        125.42        140.22         4.91 o
  -2  -7   1          4.68          2.70         0.83 o
  -1  -7   1          0.72          1.05         0.84 o
   0  -7   1        266.94        266.32         9.02 o
   1  -7   1        164.02        172.43         5.34 o
   2  -7   1         57.21         59.51         2.53 o
   3  -7   1         25.12         25.56         1.60 o
   4  -7   1        194.25        180.34         4.85 o
   5  -7   1        180.12        188.89         4.89 o
   6  -7   1         72.82         75.48         3.04 o
   7  -7   1         43.46         37.87         2.07 o
   8  -7   1         41.50         42.58         2.27 o
  -9  -6   1         48.22         47.06         2.71 o
  -8  -6   1         95.08         96.54         3.15 o
  -7  -6   1        176.37        195.24        12.04 o
  -6  -6   1         18.14         19.88         1.50 o
  -5  -6   1         16.06         16.00         1.26 o
  -4  -6   1       1010.12       1085.01        20.06 o
  -3  -6   1        992.59       1060.35        19.58 o
  -2  -6   1          9.49         10.10         0.99 o
  -1  -6   1         14.99         14.38         0.97 o
   0  -6   1        317.27        337.80        10.12 o
   1  -6   1        327.90        338.94         8.96 o
   2  -6   1        492.48        523.25        15.21 o
   3  -6   1        354.73        349.80         7.51 o
   4  -6   1         61.71         70.76         2.46 o
   5  -6   1        275.03        285.49         7.48 o
   6  -6   1        355.10        360.06        14.07 o
   7  -6   1         95.69         97.13         3.76 o
   8  -6   1         49.90         49.75         2.31 o
   9  -6   1          2.29          1.93         2.70 o
 -10  -5   1        121.87        120.53         4.06 o
  -9  -5   1         12.04          9.08         2.12 o
  -8  -5   1        105.85        113.16         3.72 o
  -7  -5   1        495.55        517.77        10.43 o
  -6  -5   1         67.35         75.24         2.38 o
  -5  -5   1         57.62         72.04         2.40 o
  -4  -5   1        594.35        665.95        12.98 o
  -3  -5   1        122.77        112.83         3.23 o
  -2  -5   1         26.54         21.26         1.50 o
  -1  -5   1        328.03        285.50         7.72 o
   0  -5   1        553.94        558.81        26.95 o
   1  -5   1        160.14        161.72         4.17 o
   2  -5   1        288.28        279.25         6.29 o
   3  -5   1        416.59        434.96         9.23 o
   4  -5   1          4.15          4.00         1.20 o
   5  -5   1         32.15         31.26         1.71 o
   6  -5   1        177.79        188.82         7.82 o
   7  -5   1        100.49         98.91         3.57 o
   8  -5   1          7.73          5.59         1.78 o
   9  -5   1         69.11         68.97         2.96 o
 -10  -4   1         78.72         84.55         3.47 o
  -9  -4   1          0.54         -0.48         1.62 o
  -8  -4   1         45.74         47.14         2.57 o
  -7  -4   1         80.40         84.57         5.06 o
  -6  -4   1        109.50        105.68         3.26 o
  -5  -4   1        194.34        212.03         7.76 o
  -4  -4   1        211.86        201.79         9.85 o
  -3  -4   1         72.58         90.89         2.56 o
  -2  -4   1       1217.64       1378.08        30.48 o
  -1  -4   1        535.93        544.87        16.89 o
   0  -4   1        271.03        269.35         6.50 o
   1  -4   1        125.32        139.73         3.89 o
   2  -4   1        960.94        956.72        45.67 o
   3  -4   1        359.67        374.25        12.25 o
   4  -4   1          1.69          1.16         0.87 o
   5  -4   1         59.78         57.91         2.18 o
   6  -4   1        467.88        458.74        10.34 o
   7  -4   1        205.30        212.26         5.40 o
   8  -4   1         49.43         43.77         2.67 o
   9  -4   1         58.32         52.81         2.86 o
  10  -4   1         49.03         49.19         4.28 o
 -10  -3   1          1.27          0.45         1.56 o
  -9  -3   1          2.57          3.26         1.40 o
  -8  -3   1          3.08          5.03         1.32 o
  -7  -3   1         63.98         66.16         2.26 o
  -6  -3   1          0.93          0.55         0.81 o
  -5  -3   1        114.24        111.89         3.35 o
  -4  -3   1        165.67        143.05         7.46 o
  -3  -3   1        255.28        342.04         7.31 o
  -2  -3   1        734.91        753.12        22.07 o
  -1  -3   1       3139.61       3275.92        63.16 o
   0  -3   1       2209.24       2247.90        38.30 o
   1  -3   1         39.93         36.14         1.37 o
   2  -3   1        393.90        396.21         8.28 o
   3  -3   1       1831.89       1904.05        52.26 o
   4  -3   1         40.98         44.37         1.76 o
   5  -3   1        655.86        651.13        13.37 o
   6  -3   1       1479.92       1547.69        28.71 o
   7  -3   1        407.63        398.67        10.67 o
   8  -3   1         63.32         62.40         3.89 o
   9  -3   1        107.32         99.11         3.53 o
  10  -3   1         17.26         15.45         2.00 o
 -11  -2   1          8.92          5.51         3.89 o
 -10  -2   1          7.82          7.37         1.81 o
  -9  -2   1         58.90         56.31         2.43 o
  -8  -2   1        111.70        120.07         3.54 o
  -7  -2   1        145.53        147.27         4.11 o
  -6  -2   1        859.09        906.91        18.21 o
  -5  -2   1        644.47        693.26        16.94 o
  -4  -2   1        335.75        288.79         7.90 o
  -3  -2   1        315.34        303.17         6.60 o
  -2  -2   1       1008.75       1024.61        20.67 o
   0  -2   1       2600.43       2601.46       183.85 o
   1  -2   1        397.00        316.04         6.80 o
   2  -2   1       2914.73       2899.55       107.78 o
   3  -2   1        370.57        359.75         8.13 o
   4  -2   1        541.04        553.43        26.80 o
   5  -2   1        473.39        463.61        10.51 o
   6  -2   1        923.44        893.18        19.75 o
   7  -2   1         43.82         58.68         3.26 o
   8  -2   1          1.80          4.03         2.10 o
   9  -2   1         60.83         55.28         2.76 o
  10  -2   1         26.95         19.77        10.51 o
 -11  -1   1         15.12         15.85         2.27 o
 -10  -1   1        110.54        113.95         4.34 o
  -9  -1   1        180.51        192.13        13.60 o
  -8  -1   1         93.46        100.83         3.05 o
  -7  -1   1        290.22        309.31         7.88 o
  -6  -1   1        440.32        471.85         9.93 o
  -5  -1   1       1005.40       1029.81        19.82 o
  -4  -1   1        421.38        434.22         9.55 o
  -3  -1   1        220.45        200.91         6.04 o
  -2  -1   1       4650.12       4388.44        88.14 o
  -1  -1   1        562.92        597.29        11.21 o
   0  -1   1        375.55        314.74         6.72 o
   1  -1   1        830.91        674.61        18.62 o
   2  -1   1        205.08        165.83         6.11 o
   3  -1   1       3724.82       3619.94        83.08 o
   4  -1   1        916.12        500.42       463.60 o
   6  -1   1         76.76         75.88         3.98 o
   7  -1   1          4.19          1.57         2.33 o
   8  -1   1         50.48         43.19         3.29 o
   9  -1   1         76.21         73.22         3.77 o
  10  -1   1         33.98         30.24         2.72 o
  11  -1   1          1.29          1.23         3.23 o
 -11   0   1          0.67          1.45         1.98 o
 -10   0   1         64.47         63.21         2.75 o
  -9   0   1        197.72        209.20         5.34 o
  -8   0   1         29.64         34.04         1.82 o
  -7   0   1         82.97         90.86         2.77 o
  -6   0   1        319.56        327.05         8.28 o
  -5   0   1         13.30          9.77         1.26 o
  -4   0   1         62.03         44.69         3.06 o
  -3   0   1        204.42        217.25        11.92 o
   1   0   1        182.41        120.03         5.39 o
   2   0   1         60.82         43.44         1.43 o
   3   0   1        189.81        154.24         3.63 o
   4   0   1        460.47        417.50         9.04 o
   5   0   1         78.46         66.17         2.20 o
   6   0   1          4.98          2.34         0.82 o
   7   0   1        301.15        299.19         6.89 o
   8   0   1         15.75         14.74         1.20 o
   9   0   1        392.65        390.17         8.12 o
  10   0   1        224.42        219.35         4.85 o
  11   0   1         16.28         13.47         2.05 o
 -11   1   1          0.63         -0.93         2.81 o
  -9   1   1         63.91         63.80         2.62 o
  -8   1   1        212.61        188.31         6.95 o
  -7   1   1        231.17        235.63         8.80 o
  -6   1   1        135.17        137.53         4.06 o
  -5   1   1        141.49        118.75         5.51 o
  -4   1   1       1470.00       1421.09        26.76 o
  -3   1   1       1576.24       1434.30        27.02 o
  -2   1   1        253.24        212.64         5.27 o
  -1   1   1        345.59        263.30         5.21 o
   1   1   1       2838.84       2368.41        78.22 o
   2   1   1        371.27        301.22         5.42 o
   3   1   1         49.16         51.17         1.67 o
   4   1   1          6.34         11.07         0.71 o
   5   1   1         15.64         13.93         1.06 o
   6   1   1        106.93        118.93         4.15 o
   7   1   1         58.34         60.84         2.33 o
   8   1   1         54.01         64.82         3.03 o
   9   1   1        868.65        909.30        16.82 o
  10   1   1        458.72        472.64        11.36 o
  11   1   1         39.31         39.10         2.54 o
 -10   2   1         67.52         67.60         2.91 o
  -9   2   1         83.51         78.46         4.16 o
  -8   2   1        228.37        240.92         5.88 o
  -7   2   1        482.89        499.38        11.63 o
  -6   2   1        101.06        107.91         3.18 o
  -5   2   1          4.60          1.72         0.78 o
  -4   2   1        439.91        450.12         9.89 o
  -3   2   1       4583.45       4779.96        77.76 o
  -2   2   1       1734.49       1602.20        29.29 o
  -1   2   1        751.88        703.00        12.83 o
   0   2   1        203.53        192.23         3.85 o
   1   2   1        134.25        128.82         3.00 o
   2   2   1        693.25        641.30        12.20 o
   3   2   1        660.69        586.27        11.46 o
   4   2   1        248.63        245.08         5.60 o
   5   2   1        632.98        679.01        13.93 o
   6   2   1        768.24        825.39        19.80 o
   7   2   1        507.74        535.92        10.46 o
   8   2   1        635.67        695.91        13.34 o
   9   2   1        449.81        466.11         9.14 o
  10   2   1        106.99        103.95         4.25 o
  11   2   1          0.70          2.60         2.96 o
 -10   3   1         59.49         61.46         2.60 o
  -9   3   1        124.89        123.26         3.37 o
  -8   3   1        148.38        136.80         4.22 o
  -7   3   1        217.37        254.23         6.46 o
  -6   3   1        234.84        262.95         7.05 o
  -5   3   1        172.65        169.29         4.55 o
  -4   3   1       1040.39       1122.71        44.68 o
  -3   3   1        227.17        303.10         7.13 o
  -2   3   1       1233.85       1206.02        23.00 o
  -1   3   1        408.42        344.82         7.55 o
   0   3   1        492.68        397.12         8.86 o
   1   3   1       1667.68       1526.51        35.82 o
   2   3   1         22.13         20.63         0.81 o
   3   3   1        417.25        436.90         9.25 o
   4   3   1        327.02        327.37         7.12 o
   5   3   1        337.12        348.43         8.58 o
   6   3   1        495.94        498.76        10.37 o
   7   3   1        191.91        193.96         5.39 o
   8   3   1         92.89         95.10         3.30 o
   9   3   1        135.34        140.41         9.43 o
  10   3   1          5.12          6.80         1.86 o
 -10   4   1         31.71         30.67         2.22 o
  -9   4   1         49.58         47.18         2.45 o
  -8   4   1        162.06        164.17         4.20 o
  -7   4   1         98.86         91.05         3.02 o
  -6   4   1        211.10        233.32         5.71 o
  -5   4   1        378.30        377.15         8.89 o
  -4   4   1        452.89        504.45        11.15 o
  -3   4   1       1525.58       1612.53        28.92 o
  -2   4   1         42.88         59.35         1.87 o
  -1   4   1        469.98        561.20        13.10 o
   0   4   1        405.62        416.94         9.35 o
   1   4   1          1.58          2.10         0.42 o
   2   4   1       1191.49       1262.73        28.87 o
   3   4   1        419.12        408.87         8.23 o
   4   4   1        331.38        318.51        14.29 o
   5   4   1        154.25        143.67         3.88 o
   6   4   1        133.35        131.30         3.77 o
   7   4   1        140.58        138.13         4.16 o
   8   4   1         27.23         26.22         1.82 o
   9   4   1          1.66          1.89         2.24 o
  10   4   1          0.53          0.49         2.70 o
  -9   5   1         38.52         39.90         2.07 o
  -8   5   1         26.41         21.02         3.09 o
  -7   5   1        184.27        193.86         5.09 o
  -6   5   1        142.94        144.06         6.44 o
  -5   5   1          6.40          5.38         0.85 o
  -4   5   1          7.28          5.88         0.93 o
  -3   5   1         43.74         42.21         1.65 o
  -2   5   1        314.73        253.66         9.05 o
  -1   5   1          4.25          1.57         0.44 o
   0   5   1         88.11         75.16         2.37 o
   1   5   1        667.54        661.59        14.28 o
   2   5   1        311.34        318.40         8.68 o
   3   5   1       1309.01       1373.21        27.85 o
   4   5   1        266.41        268.41         7.13 o
   5   5   1         43.83         41.02         1.67 o
   6   5   1        118.98        123.03         3.47 o
   7   5   1        280.29        295.12         6.27 o
   8   5   1        169.96        167.19         5.11 o
   9   5   1         15.67         17.15         5.60 o
  10   5   1         18.20         16.16         2.58 o
  -9   6   1         49.80         52.58         2.43 o
  -8   6   1          8.69          7.27         2.01 o
  -7   6   1         27.28         24.47         1.86 o
  -6   6   1        247.98        253.88         5.90 o
  -5   6   1         56.37         61.33         2.63 o
  -4   6   1          0.75          0.66         0.95 o
  -3   6   1         66.98         70.84         2.49 o
  -2   6   1          1.42          2.55         0.70 o
  -1   6   1        783.37        783.56        17.24 o
   0   6   1       1203.43       1241.31        25.14 o
   1   6   1        746.83        753.87        16.84 o
   2   6   1        907.77        951.14        49.45 o
   3   6   1        388.38        374.23        11.08 o
   4   6   1        249.42        263.50         9.19 o
   5   6   1          0.52          1.06         0.89 o
   6   6   1         25.10         24.58         1.74 o
   7   6   1        182.97        184.99         5.25 o
   8   6   1         99.09         98.39         3.53 o
   9   6   1         11.09          9.22         2.47 o
  -8   7   1         24.81         26.76         3.56 o
  -7   7   1         27.39         22.51         2.27 o
  -6   7   1          9.13          7.51         1.57 o
  -5   7   1         48.29         49.85         2.16 o
  -4   7   1        156.19        165.81         4.34 o
  -3   7   1        178.00        172.70         4.32 o
  -2   7   1        442.09        446.00         9.97 o
  -1   7   1        391.91        403.22        10.36 o
   0   7   1        486.16        489.94        11.48 o
   1   7   1        109.11        118.95         3.41 o
   2   7   1          8.50          7.65         0.89 o
   3   7   1        105.84        114.50         3.37 o
   4   7   1         83.03         82.06         2.48 o
   5   7   1         28.94         28.85         1.91 o
   6   7   1         55.76         56.48         2.37 o
   7   7   1        152.98        151.52        10.06 o
   8   7   1         31.19         31.05         2.21 o
   9   7   1          6.56          6.51         2.47 o
  -7   8   1         17.66         17.23         2.30 o
  -6   8   1          1.79          0.14         1.69 o
  -5   8   1          6.35         11.33         3.15 o
  -4   8   1        129.27        135.82         6.29 o
  -3   8   1        175.63        167.68         5.58 o
  -2   8   1         33.71         40.88         2.25 o
  -1   8   1        223.05        244.03         5.10 o
   0   8   1        249.82        270.95         6.23 o
   1   8   1         28.70         24.07         1.39 o
   2   8   1         21.12         25.30         1.37 o
   3   8   1         15.42         13.60         1.44 o
   4   8   1         57.78         54.42         2.18 o
   5   8   1         72.58         69.00         2.37 o
   6   8   1        124.28        121.58         3.20 o
   7   8   1         62.29         65.07         3.30 o
   8   8   1          4.55          2.60         2.32 o
  -6   9   1         20.78         23.49         2.47 o
  -5   9   1         91.71        103.33         2.49 o
  -4   9   1        290.14        307.75        10.15 o
  -3   9   1        142.12        143.70         5.18 o
  -2   9   1         59.08         56.49         3.03 o
  -1   9   1         19.33         28.09         1.65 o
   0   9   1          5.54          6.38         1.23 o
   1   9   1         48.02         44.48         2.07 o
   2   9   1         41.56         40.95         1.55 o
   3   9   1        145.93        156.12         4.02 o
   4   9   1         73.48         74.33         3.24 o
   5   9   1         10.89         13.92         2.88 o
   6   9   1         22.98         22.73         2.02 o
   7   9   1          3.90          3.18         2.01 o
  -5  10   1         88.89         87.79         3.28 o
  -4  10   1         90.17         89.69         5.69 o
  -3  10   1         35.47         31.07         2.16 o
  -2  10   1          0.29         -0.10         1.80 o
  -1  10   1         16.46         14.78         1.47 o
   0  10   1         50.69         49.35         2.33 o
   1  10   1          1.05          0.03         1.51 o
   2  10   1         23.40         28.11         3.56 o
   3  10   1          3.70          4.49         1.31 o
   4  10   1         11.90         13.60         2.22 o
   5  10   1         43.70         56.43         2.87 o
   6  10   1         14.69         15.63         2.94 o
  -2  11   1          1.84          2.20         2.66 o
  -1  11   1          0.20          1.22         4.43 o
   0  11   1         18.07         18.43         2.09 o
   1  11   1        172.94        180.58         6.20 o
   2  11   1         55.88         60.33         3.11 o
   3  11   1         12.94         12.59         2.01 o
  -1 -11   2         35.27         40.54         2.57 o
   0 -11   2         32.35         28.53         3.06 o
  -5 -10   2         10.53          9.58         2.38 o
  -4 -10   2         56.85         54.59         2.79 o
  -3 -10   2          1.79          2.34         2.27 o
  -2 -10   2         23.10         22.70         3.06 o
  -1 -10   2         79.32         90.91         2.92 o
   0 -10   2         59.44         63.36         2.95 o
   1 -10   2          8.40          6.65         1.77 o
   2 -10   2         17.79         19.48         2.18 o
   3 -10   2          3.01          3.69         2.57 o
   4 -10   2          0.81         -0.38         1.90 o
  -6  -9   2          2.92          3.47         2.76 o
  -5  -9   2        121.18        131.19         3.62 o
  -4  -9   2         86.58         95.52         3.06 o
  -3  -9   2         31.58         31.66         1.86 o
  -2  -9   2          4.99          4.96         1.57 o
  -1  -9   2         60.00         62.27         2.43 o
   0  -9   2         84.04         85.23         3.00 o
   1  -9   2         59.02         62.74         3.75 o
   2  -9   2         37.10         40.73         3.47 o
   3  -9   2         67.13         69.14         2.57 o
   4  -9   2         28.92         24.43         2.22 o
   5  -9   2         50.15         51.30         2.96 o
   6  -9   2        132.36        140.66        10.13 o
  -7  -8   2          0.30         -1.51         2.08 o
  -6  -8   2         51.81         53.20         5.18 o
  -5  -8   2        250.46        262.21        12.13 o
  -4  -8   2        430.71        460.95        19.58 o
  -3  -8   2        159.53        173.32         4.87 o
  -2  -8   2        211.10        218.31         5.48 o
  -1  -8   2        214.93        237.14         5.52 o
   0  -8   2         60.64         60.10         2.19 o
   1  -8   2         62.95         66.66         2.41 o
   2  -8   2        104.21        124.75         4.11 o
   3  -8   2         25.20         24.86         1.74 o
   4  -8   2         48.22         45.61         2.31 o
   5  -8   2         97.74        100.41         3.58 o
   6  -8   2         70.41         69.58         2.85 o
   7  -8   2        132.10        148.23         4.35 o
  -8  -7   2         60.43         55.22         3.22 o
  -7  -7   2         78.87         81.37         3.42 o
  -6  -7   2        380.34        393.03         8.24 o
  -5  -7   2        689.51        703.51        15.16 o
  -4  -7   2         47.04         47.80         3.17 o
  -3  -7   2          8.99          6.01         1.07 o
  -2  -7   2          0.52         -0.52         0.92 o
  -1  -7   2         14.23         15.17         1.16 o
   0  -7   2        155.10        149.12         5.27 o
   1  -7   2         68.03         62.90         2.18 o
   2  -7   2         16.37         21.54         1.56 o
   3  -7   2         14.67         14.02         1.18 o
   4  -7   2         30.00         26.04         3.08 o
   5  -7   2         91.76         96.46         3.64 o
   6  -7   2         64.99         63.30         2.73 o
   7  -7   2          0.73          1.17         1.46 o
   8  -7   2         23.51         23.32         2.57 o
  -9  -6   2         56.91         51.80         3.83 o
  -8  -6   2         18.46         19.13         2.29 o
  -7  -6   2         86.40         89.40         3.07 o
  -6  -6   2        171.74        186.40         4.94 o
  -5  -6   2         27.51         26.60         1.78 o
  -4  -6   2         37.75         40.79         2.34 o
  -3  -6   2         51.50         58.33         1.91 o
  -2  -6   2         17.32         18.69         1.67 o
  -1  -6   2         22.55         15.44         0.99 o
   0  -6   2         13.61         13.02         1.24 o
   1  -6   2        507.41        487.44        10.81 o
   2  -6   2        196.95        211.32         6.71 o
   3  -6   2         11.66         10.42         0.94 o
   4  -6   2         50.35         46.30         2.61 o
   5  -6   2        384.08        382.77         9.08 o
   6  -6   2        347.01        355.31         8.61 o
   7  -6   2         52.35         45.83         2.38 o
   8  -6   2          4.40          5.76         1.85 o
   9  -6   2          2.15          2.57         2.49 o
 -10  -5   2          4.85          6.78         2.26 o
  -9  -5   2          7.07          7.01         2.59 o
  -8  -5   2        162.71        161.89        10.12 o
  -7  -5   2        149.07        161.83         4.18 o
  -6  -5   2         94.07         96.53         2.86 o
  -5  -5   2          3.06          3.18         0.96 o
  -4  -5   2        446.91        478.61         9.87 o
  -3  -5   2        209.03        218.28         5.49 o
  -2  -5   2        902.96        970.92        24.53 o
  -1  -5   2        623.58        727.47        14.23 o
   0  -5   2        456.94        456.20        10.77 o
   1  -5   2        421.04        426.41        33.81 o
   2  -5   2        696.76        703.93        14.42 o
   3  -5   2        174.26        183.06         5.16 o
   4  -5   2        149.73        157.36         4.66 o
   5  -5   2        197.60        211.03         7.70 o
   6  -5   2        397.10        401.12        10.48 o
   7  -5   2        137.68        133.06         3.92 o
   8  -5   2         45.11         42.92         3.41 o
   9  -5   2         87.20         89.84         4.43 o
 -10  -4   2         51.86         49.81         2.08 o
  -9  -4   2        105.12        107.97         3.68 o
  -8  -4   2         44.63         47.00         2.02 o
  -7  -4   2        258.35        276.33         6.61 o
  -6  -4   2        334.17        354.18         8.06 o
  -5  -4   2         92.71         87.79         2.71 o
  -4  -4   2         36.31         37.75         1.67 o
  -3  -4   2         64.54         64.94         2.33 o
  -2  -4   2       2381.49       2455.68        56.90 o
  -1  -4   2       1431.55       1534.68        32.01 o
   0  -4   2        573.91        535.03        12.31 o
   1  -4   2        786.03        771.23        16.30 o
   2  -4   2        416.17        445.29         9.61 o
   3  -4   2        604.80        594.18        12.20 o
   4  -4   2        523.41        532.40        14.94 o
   5  -4   2        874.54        861.66        16.51 o
   6  -4   2        111.88        122.53         6.89 o
   7  -4   2         13.47         13.21         1.51 o
   8  -4   2         63.17         62.40         2.22 o
   9  -4   2         93.96         90.14         4.22 o
  10  -4   2        155.54        170.07        11.44 o
 -10  -3   2         48.40         52.07         2.77 o
  -9  -3   2         91.63         91.92         2.92 o
  -8  -3   2        122.78        140.01         3.81 o
  -7  -3   2          0.67          1.12         1.30 o
  -6  -3   2         60.84         68.06         2.70 o
  -5  -3   2        197.82        205.67         6.65 o
  -4  -3   2         88.37         78.61         3.23 o
  -3  -3   2       2413.26       2647.93        46.02 o
  -2  -3   2       3070.46       3339.04        56.71 o
  -1  -3   2        895.89        836.03        22.82 o
   0  -3   2        128.85        109.17         3.11 o
   1  -3   2        398.32        376.76         8.61 o
   2  -3   2        935.43        882.36        18.89 o
   3  -3   2        299.76        297.54        13.42 o
   4  -3   2        765.59        742.67        16.03 o
   5  -3   2        278.00        278.07         7.08 o
   6  -3   2        106.67        102.73         3.52 o
   7  -3   2          3.18          2.92         1.29 o
   8  -3   2         39.44         39.15         1.93 o
   9  -3   2         75.89         70.77         3.37 o
  10  -3   2          9.31          8.26         2.00 o
 -10  -2   2          1.12          2.68         2.09 o
  -9  -2   2         27.95         28.69         4.01 o
  -8  -2   2         51.81         51.90         2.72 o
  -7  -2   2        112.54        127.53         4.26 o
  -6  -2   2        328.14        348.45         9.23 o
  -5  -2   2        366.89        337.12         7.90 o
  -4  -2   2        122.58        112.60         3.11 o
  -3  -2   2        421.90        435.72         9.49 o
  -2  -2   2       3458.94       3267.36        54.90 o
  -1  -2   2        491.19        431.62         9.96 o
   0  -2   2          7.32          1.30         0.36 o
   1  -2   2        247.79        229.39         5.37 o
   2  -2   2        230.02        197.82         4.78 o
   3  -2   2        108.86         84.34         2.74 o
   4  -2   2        182.60        180.53         4.95 o
   5  -2   2         50.96         52.38         2.00 o
   6  -2   2        457.97        475.21        11.41 o
   7  -2   2          9.80         15.45         1.67 o
   8  -2   2        257.81        279.36        11.08 o
   9  -2   2         75.67         70.76         3.33 o
  10  -2   2         22.89         22.34         6.05 o
 -11  -1   2          2.00          3.26         2.20 o
 -10  -1   2          6.97         10.25         1.94 o
  -9  -1   2        116.78        128.26         3.62 o
  -8  -1   2         89.82         90.04         3.26 o
  -7  -1   2         57.95         55.02         2.79 o
  -6  -1   2        403.22        397.02         8.61 o
  -5  -1   2       1368.47       1299.65        24.37 o
  -4  -1   2        433.44        406.97        11.23 o
  -3  -1   2        356.45        354.90        17.16 o
  -2  -1   2        439.83        402.10        11.23 o
  -1  -1   2        402.38        428.27         8.47 o
   0  -1   2         34.84         43.18         1.44 o
   1  -1   2        213.12        248.42        10.60 o
   3  -1   2        400.85        377.59        18.39 o
   4  -1   2       1200.27       1310.53        34.20 o
   5  -1   2        154.48        170.41         5.87 o
   6  -1   2          2.42          0.57         0.87 o
   7  -1   2        119.29        143.69         4.30 o
   8  -1   2        747.68        797.52        20.67 o
   9  -1   2        200.17        192.26         4.95 o
  10  -1   2         12.65          8.54         2.16 o
  11  -1   2        151.13        151.12         3.74 o
 -11   0   2         12.49         13.16         2.54 o
 -10   0   2         55.32         56.81         2.79 o
  -9   0   2        285.89        294.29         6.41 o
  -8   0   2        373.65        396.69        14.01 o
  -7   0   2         51.11         51.87         2.99 o
  -6   0   2        157.27        139.75        22.40 o
  -4   0   2       1122.33       1141.08        29.89 o
  -3   0   2        783.61        750.01        16.84 o
  -2   0   2        590.41        540.62        11.37 o
  -1   0   2       2194.22       1940.40        37.03 o
   0   0   2       1465.63       1187.36        21.77 o
   1   0   2       3299.63       2860.88        52.70 o
   2   0   2        213.34        163.34         3.96 o
   3   0   2        396.81        350.37         7.50 o
   4   0   2       2168.91       2276.84        63.49 o
   5   0   2        480.33        491.90        11.48 o
   6   0   2         21.73         21.73         1.80 o
   7   0   2        666.55        700.43        14.40 o
   8   0   2        600.03        635.63        12.77 o
   9   0   2        122.99        117.02         3.69 o
  10   0   2         78.33         75.51         3.44 o
  11   0   2         33.66         31.96         3.56 o
 -10   1   2         76.93         74.81         4.01 o
  -9   1   2        166.49        154.71        12.58 o
  -8   1   2        494.04        484.21         9.99 o
  -7   1   2        308.62        313.96        11.59 o
  -6   1   2         52.24         52.44         2.23 o
  -5   1   2       1568.16       1599.54        29.44 o
  -4   1   2        947.19       1079.56        21.39 o
  -3   1   2       1173.19       1141.95        21.60 o
  -2   1   2        271.51        248.82         6.02 o
  -1   1   2        164.97        142.48         3.77 o
   1   1   2       1602.85       1452.14        24.18 o
   2   1   2        530.20        481.93        15.18 o
   3   1   2        328.95        308.10         7.16 o
   4   1   2         89.19         75.74         2.36 o
   5   1   2         82.02         65.91         2.19 o
   6   1   2         93.84         99.69         3.13 o
   7   1   2        235.52        255.83         5.71 o
   8   1   2         84.38         92.96         2.93 o
   9   1   2         39.08         40.60         2.35 o
  10   1   2        132.24        134.76         5.60 o
  11   1   2        112.06        113.50         6.26 o
 -10   2   2         38.77         38.15         2.43 o
  -9   2   2         83.66         88.17         3.17 o
  -8   2   2        282.27        285.00         7.11 o
  -7   2   2        171.81        182.69         5.93 o
  -6   2   2         65.57         63.99         2.41 o
  -5   2   2         60.18         78.33         2.46 o
  -4   2   2       1871.20       1935.17        35.11 o
  -3   2   2         50.03         37.53         1.52 o
  -2   2   2         41.18         24.98         1.11 o
  -1   2   2         26.99         30.79         1.01 o
   1   2   2        291.92        216.25         4.55 o
   2   2   2        428.42        398.64        10.87 o
   3   2   2        396.49        361.66        10.87 o
   4   2   2         33.49         18.12         1.06 o
   5   2   2        120.12        112.06         3.39 o
   6   2   2        535.99        558.04        13.96 o
   7   2   2        546.12        592.38        10.99 o
   8   2   2        130.61        136.02         5.81 o
   9   2   2          3.32          4.94         1.40 o
  10   2   2        107.64        101.30         4.19 o
  11   2   2         28.25         27.72         2.69 o
 -10   3   2         22.06         18.17         2.37 o
  -9   3   2          1.18          1.29         1.83 o
  -8   3   2        273.98        290.96         6.56 o
  -7   3   2         89.59         97.85         3.04 o
  -6   3   2          1.92          3.07         0.83 o
  -5   3   2        317.41        334.49         8.42 o
  -4   3   2         42.66         47.71         2.05 o
  -3   3   2          7.10         22.13         1.06 o
  -2   3   2        180.71        147.44         4.38 o
  -1   3   2       1251.65       1150.55        24.80 o
   0   3   2       1462.18       1234.66        28.08 o
   1   3   2        292.86        280.71         9.61 o
   2   3   2       1839.89       1711.82        27.91 o
   3   3   2        153.70        149.33         5.42 o
   4   3   2         24.99         20.18         1.06 o
   5   3   2        457.42        469.54         9.99 o
   6   3   2        729.78        819.05        16.10 o
   7   3   2        378.88        399.01         8.59 o
   8   3   2         59.01         62.41         2.51 o
   9   3   2        126.97        133.61         3.82 o
  10   3   2         44.23         42.39         3.00 o
 -10   4   2          1.71          2.67         2.32 o
  -9   4   2         21.09         19.79         1.81 o
  -8   4   2        188.86        169.97         4.27 o
  -7   4   2        133.05        130.11         3.91 o
  -6   4   2         33.77         41.71         1.82 o
  -5   4   2        353.14        401.81         9.46 o
  -4   4   2        827.42        814.10        15.56 o
  -3   4   2          8.15          6.82         0.72 o
  -2   4   2        682.43        686.74        14.55 o
  -1   4   2        420.86        419.25         8.28 o
   0   4   2         75.89         86.07         2.14 o
   1   4   2       1789.34       1622.28        36.47 o
   2   4   2       1663.43       1675.64        41.36 o
   3   4   2        239.12        240.66         5.38 o
   4   4   2         46.21         39.82         1.41 o
   5   4   2        772.67        844.73        15.90 o
   6   4   2        639.29        688.26        13.98 o
   7   4   2        102.80        111.96         5.33 o
   8   4   2         15.93         15.80         1.43 o
   9   4   2          0.45         -0.95         2.70 o
  10   4   2         61.90         63.33         2.99 o
  -9   5   2         16.61         18.50         2.34 o
  -8   5   2        197.97        190.58         5.63 o
  -7   5   2         66.81         69.33         2.69 o
  -6   5   2          8.99         12.60         1.30 o
  -5   5   2         96.68        102.45         3.27 o
  -4   5   2          3.06          2.83         0.73 o
  -3   5   2        217.52        212.72         5.59 o
  -2   5   2       1405.08       1464.09        63.37 o
  -1   5   2        632.24        653.20        14.37 o
   0   5   2          3.82          5.41         0.42 o
   1   5   2         24.63         20.40         0.78 o
   2   5   2        996.82       1040.76        26.05 o
   3   5   2        347.22        370.07         7.28 o
   4   5   2        252.94        270.55         5.47 o
   5   5   2        402.66        407.26         8.86 o
   6   5   2        254.23        263.80         9.13 o
   7   5   2         48.94         50.17         2.41 o
   8   5   2         45.91         46.06         2.21 o
   9   5   2         31.26         34.42         2.58 o
  10   5   2          3.55          2.34         3.41 o
  -9   6   2          8.59          6.50         1.99 o
  -8   6   2         18.89         15.04         1.94 o
  -7   6   2          5.12          5.96         1.86 o
  -6   6   2         59.19         74.00         2.82 o
  -5   6   2        254.10        261.63         6.41 o
  -4   6   2         89.72         85.03         2.88 o
  -3   6   2          3.68          3.92         0.91 o
  -2   6   2        206.37        218.19         5.37 o
  -1   6   2        921.86        926.25        18.59 o
   0   6   2        302.14        287.30         6.40 o
   1   6   2        650.89        628.34        13.32 o
   2   6   2        580.27        579.25        14.80 o
   3   6   2        218.38        201.87         4.50 o
   4   6   2        230.03        243.56         5.30 o
   5   6   2        156.82        169.83         9.68 o
   6   6   2         16.63         15.40         1.31 o
   7   6   2          5.54          5.14         1.14 o
   8   6   2         54.94         56.05         2.48 o
   9   6   2         16.38         16.16         2.37 o
  -8   7   2         44.28         41.60         2.84 o
  -7   7   2         10.20         11.17         1.65 o
  -6   7   2          8.48          7.87         1.65 o
  -5   7   2        478.25        477.16        11.45 o
  -4   7   2        470.09        465.70        11.64 o
  -3   7   2        139.51        133.59         3.35 o
  -2   7   2        176.47        181.82         4.89 o
  -1   7   2         75.64         77.45         2.64 o
   0   7   2        218.16        210.72         4.88 o
   1   7   2        134.03        139.65         3.56 o
   2   7   2        129.78        134.07         3.89 o
   3   7   2         61.42         59.97         3.89 o
   4   7   2         21.31         21.49         1.28 o
   5   7   2         25.82         29.05         2.39 o
   6   7   2          0.56          2.29         1.47 o
   7   7   2          1.29          2.14         1.73 o
   8   7   2         85.93         92.74         3.55 o
   9   7   2         59.86         53.15         2.41 o
  -7   8   2         34.54         32.30         2.30 o
  -6   8   2         34.91         30.33         2.59 o
  -5   8   2         55.04         45.73         2.66 o
  -4   8   2        139.87        125.31         6.20 o
  -3   8   2          8.47          5.36         1.42 o
  -2   8   2         16.58         18.71         1.38 o
  -1   8   2        464.87        485.11         9.21 o
   0   8   2         63.62         61.00         2.31 o
   1   8   2         60.12         59.82         2.85 o
   2   8   2         21.03         23.62         1.50 o
   3   8   2          5.68          5.30         0.96 o
   4   8   2         15.30         18.81         1.34 o
   5   8   2         41.69         40.44         1.93 o
   6   8   2         42.28         42.08         3.44 o
   7   8   2         92.88         90.02         2.83 o
   8   8   2        142.83        146.66         7.07 o
  -6   9   2          4.51          2.52         2.80 o
  -5   9   2        187.76        192.82         5.24 o
  -4   9   2         59.90         61.08         3.24 o
  -3   9   2          1.06          1.33         1.83 o
  -2   9   2         24.88         28.32         1.67 o
  -1   9   2         32.82         41.99         1.78 o
   0   9   2        139.87        136.57         3.98 o
   1   9   2         14.34         12.85         1.29 o
   2   9   2         48.59         48.60         1.48 o
   3   9   2         28.31         27.71         1.05 o
   4   9   2          6.92          8.15         1.03 o
   5   9   2         91.25        109.05         4.64 o
   6   9   2         79.43         68.97         3.32 o
   7   9   2         31.13         27.91         2.32 o
  -5  10   2         32.57         32.17         3.80 o
  -4  10   2        100.06        110.66         3.48 o
  -3  10   2          9.54         10.92         2.46 o
  -2  10   2         23.66         24.39         2.40 o
  -1  10   2        121.12        121.59         3.29 o
   0  10   2          2.73          4.38         1.17 o
   1  10   2          3.02          1.97         0.77 o
   3  10   2          3.36          3.09         0.80 o
   4  10   2         36.13         40.45         2.15 o
   5  10   2        115.43        121.14         3.69 o
   6  10   2         77.58         82.41         5.99 o
  -2  11   2         12.03         12.84         2.01 o
  -1  11   2          4.16          7.84         1.80 o
   0  11   2         33.55         32.10         2.57 o
  -4 -10   3         38.14         37.86         3.29 o
  -3 -10   3         17.88         19.81         2.31 o
  -2 -10   3         38.44         39.16         2.09 o
  -1 -10   3         57.20         60.72         4.55 o
   0 -10   3        109.54        120.44         3.37 o
   1 -10   3        107.09        114.15         5.99 o
   2 -10   3         23.55         25.02         2.29 o
   3 -10   3          6.08          7.96         2.87 o
  -6  -9   3        244.95        235.59         5.64 o
  -5  -9   3         22.02         22.41         2.10 o
  -4  -9   3          1.01         -0.38         1.65 o
  -3  -9   3          2.89          2.83         1.65 o
  -2  -9   3          4.34          5.15         1.44 o
  -1  -9   3         54.08         51.46         2.32 o
   0  -9   3         85.52         95.43         8.98 o
   1  -9   3         50.20         52.04         2.24 o
   2  -9   3         11.44         10.31         1.56 o
   3  -9   3          7.03          6.81         1.65 o
   4  -9   3          6.81          6.02         2.06 o
   5  -9   3         37.51         35.92         2.21 o
  -7  -8   3         14.27         15.73         2.26 o
  -6  -8   3         13.71         13.90         1.74 o
  -5  -8   3         15.37         16.61         2.31 o
  -4  -8   3         12.83         11.40         1.58 o
  -3  -8   3         59.90         65.72         2.75 o
  -2  -8   3        165.71        170.52         4.17 o
  -1  -8   3         32.08         35.33         1.89 o
   0  -8   3        145.36        147.14         8.72 o
   1  -8   3         40.27         42.19         1.86 o
   2  -8   3         28.57         26.06         1.82 o
   3  -8   3         15.53         14.55         1.44 o
   4  -8   3        140.74        138.24         5.33 o
   5  -8   3        118.47        115.89         3.91 o
   6  -8   3         61.28         58.99         5.27 o
   7  -8   3         47.45         41.53         2.96 o
  -8  -7   3         27.91         26.95         3.66 o
  -7  -7   3         27.98         27.26         1.95 o
  -6  -7   3        145.79        148.87         4.84 o
  -5  -7   3         17.46         13.73         1.59 o
  -4  -7   3         14.62         16.45         1.45 o
  -3  -7   3        310.73        313.65         7.26 o
  -2  -7   3        142.75        160.49         5.32 o
  -1  -7   3         34.58         35.24         3.02 o
   0  -7   3        149.01        151.60         3.97 o
   1  -7   3        115.41        118.71        10.03 o
   2  -7   3         36.74         33.52         1.57 o
   3  -7   3         72.52         77.66         3.13 o
   4  -7   3        386.26        387.14         9.98 o
   5  -7   3        296.51        303.83         7.25 o
   6  -7   3         48.39         45.71         2.23 o
   7  -7   3         31.97         28.35         2.19 o
   8  -7   3        134.83        144.37         3.15 o
  -9  -6   3         26.58         28.13         3.02 o
  -8  -6   3         46.31         46.34         2.52 o
  -7  -6   3        136.15        134.10         4.61 o
  -6  -6   3         84.75         79.90         3.35 o
  -5  -6   3         68.61         74.96         3.06 o
  -4  -6   3         98.09        101.67         5.84 o
  -3  -6   3        771.93        781.66        14.75 o
  -2  -6   3         72.73         85.36         2.60 o
  -1  -6   3         65.35         55.66         2.46 o
   0  -6   3        238.76        249.03         6.01 o
   1  -6   3        425.97        455.76        10.15 o
   2  -6   3        187.09        196.60         4.85 o
   3  -6   3        421.63        436.39        16.95 o
   4  -6   3       1664.24       1750.64        35.84 o
   5  -6   3        310.49        323.64         7.42 o
   6  -6   3         73.48         78.17         2.88 o
   7  -6   3        116.95        112.72         3.57 o
   8  -6   3          5.90          7.98         1.97 o
  -9  -5   3         74.26         70.19         2.60 o
  -8  -5   3        123.91        119.76         3.77 o
  -7  -5   3        161.24        168.47         4.30 o
  -6  -5   3        136.41        134.61         3.72 o
  -5  -5   3         11.84          8.05         1.43 o
  -4  -5   3        165.40        198.26         6.16 o
  -3  -5   3       1130.55       1243.65        24.52 o
  -2  -5   3        558.36        569.51        21.68 o
  -1  -5   3         58.26         57.79         2.26 o
   0  -5   3        549.07        551.01        11.43 o
   1  -5   3        760.69        735.46        15.17 o
   2  -5   3        389.22        408.11        13.30 o
   3  -5   3       1224.84       1274.73        24.45 o
   4  -5   3        184.99        194.72         5.21 o
   5  -5   3         23.01         20.67         1.30 o
   6  -5   3          5.16          4.00         1.36 o
   7  -5   3        125.65        117.48         3.70 o
   8  -5   3         35.45         36.20         2.33 o
   9  -5   3         49.52         53.58         2.70 o
 -10  -4   3         24.97         21.98         2.52 o
  -9  -4   3         67.54         66.06         4.25 o
  -8  -4   3        154.01        163.46         4.09 o
  -7  -4   3        243.74        246.67         6.71 o
  -6  -4   3        165.85        167.56         5.15 o
  -5  -4   3        116.68        129.54         3.74 o
  -4  -4   3          4.65          8.91         0.87 o
  -3  -4   3         46.15         36.84         1.61 o
  -2  -4   3        268.05        250.29         7.18 o
  -1  -4   3        360.92        328.86         7.73 o
   0  -4   3        604.59        569.16        12.80 o
   1  -4   3        390.85        389.76         8.79 o
   2  -4   3        187.59        186.80         6.44 o
   3  -4   3        376.68        392.92         9.53 o
   4  -4   3        234.25        228.89         5.46 o
   5  -4   3        647.99        663.80        13.80 o
   6  -4   3         57.95         54.35         2.20 o
   7  -4   3        187.40        193.28         7.43 o
   8  -4   3         10.64          6.78         1.76 o
   9  -4   3         87.93        101.85         3.06 o
 -10  -3   3         36.23         37.58         2.78 o
  -9  -3   3        141.36        144.46         5.39 o
  -8  -3   3        103.58        113.10         3.23 o
  -7  -3   3         87.43         80.06         3.15 o
  -6  -3   3          7.04          5.22         1.65 o
  -5  -3   3        195.45        206.11         6.50 o
  -4  -3   3        195.36        203.06         4.97 o
  -3  -3   3        660.81        683.15        20.60 o
  -2  -3   3        716.98        690.17        14.33 o
  -1  -3   3        506.51        504.91        10.93 o
   0  -3   3        408.54        419.36         9.07 o
   1  -3   3        150.96        124.77         3.73 o
   2  -3   3        227.85        209.37         6.38 o
   3  -3   3        266.27        290.32         6.97 o
   4  -3   3          3.75          2.44         0.92 o
   5  -3   3         54.78         55.47         2.26 o
   6  -3   3        354.32        367.79         8.60 o
   7  -3   3        690.80        711.83        14.31 o
   8  -3   3        135.34        130.28         4.30 o
   9  -3   3         15.51         13.51         2.25 o
  10  -3   3        192.12        181.16         7.67 o
 -10  -2   3          4.19          4.93         1.95 o
  -9  -2   3        133.95        135.83         3.55 o
  -8  -2   3         62.65         63.99         2.82 o
  -7  -2   3          7.69          8.34         1.59 o
  -6  -2   3         72.89         88.66         3.00 o
  -5  -2   3       1026.13       1072.61        35.16 o
  -4  -2   3        393.82        395.00        14.50 o
  -3  -2   3        710.14        661.12        15.03 o
  -2  -2   3       7803.61       7894.19       250.55 o
  -1  -2   3       1498.04       1434.01        26.66 o
   0  -2   3         30.36         25.85         1.80 o
   1  -2   3        724.59        675.45        32.25 o
   2  -2   3        603.01        545.45        18.00 o
   3  -2   3        429.07        413.91         9.33 o
   4  -2   3        188.85        184.36         4.68 o
   5  -2   3          5.85          5.08         3.59 o
   6  -2   3        335.75        367.16        13.11 o
   8  -2   3        207.03        215.86        12.46 o
   9  -2   3        107.56        100.68         3.42 o
  10  -2   3         44.59         36.77         3.47 o
 -10  -1   3          7.62          6.84         1.94 o
  -9  -1   3        154.05        158.38         4.55 o
  -8  -1   3        140.42        139.55         5.42 o
  -7  -1   3          5.76          5.44         1.12 o
  -6  -1   3       2172.60       2211.04        38.51 o
  -5  -1   3       3408.39       3571.63        86.31 o
  -4  -1   3        622.16        604.64        12.43 o
  -3  -1   3        342.39        315.22         7.52 o
  -2  -1   3        276.69        233.90         7.37 o
  -1  -1   3        357.62        275.76         9.70 o
   1  -1   3        282.58        266.78         9.88 o
   2  -1   3        217.80        190.20         5.11 o
   3  -1   3         27.45         26.31         1.41 o
   4  -1   3        871.23        903.16        17.48 o
   5  -1   3        631.97        639.82        19.56 o
   6  -1   3         85.99         85.66         2.83 o
   7  -1   3         58.75         72.24         3.95 o
   8  -1   3        178.09        203.02         5.57 o
   9  -1   3         68.62         64.93         2.80 o
  10  -1   3         45.03         40.23         2.28 o
 -10   0   3         29.55         31.33         3.06 o
  -9   0   3        352.31        381.78         8.15 o
  -8   0   3        247.59        246.71        11.80 o
  -7   0   3         75.33         76.13         5.27 o
  -6   0   3        152.15        191.48         6.83 o
  -5   0   3       1736.15       1766.87        44.80 o
  -4   0   3         59.68         38.98         2.04 o
  -3   0   3         13.98         23.42         1.35 o
  -2   0   3        436.09        399.69        12.16 o
  -1   0   3       2459.45       2337.47        39.19 o
   0   0   3        124.59        103.25         2.89 o
   1   0   3       3058.98       2736.43       102.03 o
   2   0   3        307.06        257.22         5.66 o
   3   0   3        137.28        196.94         5.08 o
   4   0   3        852.67        863.51        17.37 o
   5   0   3       1149.31       1175.41        22.16 o
   6   0   3         78.77         79.55         2.54 o
   7   0   3        286.16        303.23         7.09 o
   8   0   3         97.86        100.47         3.61 o
   9   0   3         53.54         44.91         2.11 o
  10   0   3         21.56         21.97         1.87 o
  11   0   3          6.78          7.51         2.99 o
 -10   1   3          0.51          0.79         1.41 o
  -9   1   3        294.83        304.15         7.43 o
  -8   1   3        617.20        600.35        21.32 o
  -7   1   3        114.13        114.47         3.16 o
  -6   1   3        491.55        512.62        14.53 o
  -5   1   3         16.71         20.26         1.08 o
  -4   1   3         40.35         67.70         2.46 o
  -3   1   3         11.25          3.17         0.66 o
  -2   1   3        217.15        226.08         5.16 o
  -1   1   3        135.98        103.75         2.82 o
   0   1   3        760.96        672.92        12.26 o
   2   1   3        248.66        223.35         5.62 o
   3   1   3          8.94         22.97         0.97 o
   4   1   3        629.78        660.43        13.74 o
   5   1   3        589.22        636.84        12.54 o
   6   1   3         79.00         93.00         2.90 o
   7   1   3         57.36         60.67         2.45 o
   8   1   3        320.30        343.95         9.04 o
   9   1   3         25.25         25.42         3.41 o
  10   1   3        102.95        104.29         3.19 o
  11   1   3        145.46        147.49         5.21 o
 -10   2   3        100.38         93.71         3.35 o
  -9   2   3        175.75        158.70         3.96 o
  -8   2   3        346.90        346.90         7.52 o
  -7   2   3         74.45         73.71         2.89 o
  -6   2   3          0.80          1.17         1.06 o
  -5   2   3        219.53        214.36         5.87 o
  -4   2   3         65.84         51.36         1.94 o
  -3   2   3        433.11        459.69         9.62 o
  -2   2   3        814.12        847.37        15.31 o
  -1   2   3          8.41          8.87         0.72 o
   0   2   3        316.57        250.92         5.77 o
   1   2   3       1604.24       1475.94        27.69 o
   2   2   3        480.09        509.63        11.14 o
   3   2   3          1.21          3.04         0.46 o
   4   2   3       1433.02       1537.09        28.56 o
   5   2   3       1057.41       1166.07        22.27 o
   6   2   3        205.17        225.85         5.71 o
   7   2   3        568.63        602.31        12.33 o
   8   2   3         76.15         81.19         2.84 o
   9   2   3         22.11         27.24         2.91 o
  10   2   3         91.43         88.88         3.64 o
  11   2   3        166.56        162.58         5.24 o
 -10   3   3         37.87         34.52         3.26 o
  -9   3   3         77.79         70.70         2.71 o
  -8   3   3        124.14        136.14         8.77 o
  -7   3   3         16.97         10.62         1.14 o
  -6   3   3         11.85          5.89         1.18 o
  -5   3   3         35.34         43.60         1.97 o
  -4   3   3         78.04         76.30         2.78 o
  -3   3   3        568.23        588.54        12.66 o
  -2   3   3       1469.92       1538.26        28.03 o
  -1   3   3       1076.13       1040.25        20.83 o
   0   3   3        465.80        352.15         8.83 o
   1   3   3       1204.30       1075.90        43.90 o
   2   3   3        506.47        509.64         9.41 o
   3   3   3        368.83        368.98         7.83 o
   4   3   3        710.90        726.76        13.28 o
   5   3   3        651.22        717.16        20.72 o
   6   3   3        155.59        163.84         4.16 o
   7   3   3        166.54        157.59         6.08 o
   8   3   3        243.84        252.59         8.83 o
   9   3   3          0.62          0.96         1.69 o
  10   3   3         53.49         49.76         4.19 o
 -10   4   3          1.50         -0.15         2.32 o
  -9   4   3          1.21          0.77         2.01 o
  -8   4   3         14.32         13.07         1.80 o
  -7   4   3          2.06          5.76         1.45 o
  -6   4   3         75.59         78.35         2.90 o
  -5   4   3        895.87        931.95        20.06 o
  -4   4   3        734.93        730.96        15.40 o
  -3   4   3        102.17        106.53         3.02 o
  -2   4   3       1030.11       1005.89        18.93 o
  -1   4   3        427.28        373.49         7.66 o
   0   4   3         40.57         25.54         0.83 o
   2   4   3       1459.17       1509.56        34.80 o
   3   4   3        120.60        121.71         4.13 o
   4   4   3        283.13        299.86         6.45 o
   5   4   3        138.95        142.85         3.70 o
   6   4   3         10.04         11.26         1.98 o
   7   4   3         42.44         42.34         1.88 o
   8   4   3          0.72          1.99         1.94 o
   9   4   3          3.39          0.54         1.77 o
  10   4   3         41.83         38.93         3.95 o
  -9   5   3          9.04         10.59         1.74 o
  -8   5   3        107.04        118.85         3.71 o
  -7   5   3         30.77         25.62         1.68 o
  -6   5   3        366.98        353.37        10.03 o
  -5   5   3        704.86        668.13        13.66 o
  -4   5   3         70.51         70.42         2.29 o
  -3   5   3        346.16        335.57         7.38 o
  -2   5   3        675.41        681.66        13.92 o
  -1   5   3        407.47        386.16         7.55 o
   0   5   3         49.18         57.28         1.23 o
   2   5   3       1190.36       1205.18        26.78 o
   3   5   3         73.14         74.71         2.46 o
   4   5   3         53.76         51.31         2.49 o
   5   5   3        129.41        123.61         5.18 o
   6   5   3         37.72         37.50         1.69 o
   7   5   3        109.58        112.16         4.01 o
   8   5   3        186.21        196.44         4.50 o
   9   5   3          0.56          0.80         1.96 o
  10   5   3          5.45          5.90         2.47 o
  -9   6   3         55.46         55.36         3.66 o
  -8   6   3         13.15          9.52         2.03 o
  -7   6   3        146.80        153.25         5.07 o
  -6   6   3        327.37        314.88         7.96 o
  -5   6   3        382.35        363.69         8.58 o
  -4   6   3          5.16          4.17         0.99 o
  -3   6   3        189.77        168.42         4.35 o
  -2   6   3        919.93        901.77        18.17 o
  -1   6   3        629.69        612.47        12.88 o
   0   6   3        217.82        237.37         5.75 o
   3   6   3         12.45         14.06         0.92 o
   4   6   3        141.10        134.09         3.17 o
   5   6   3        135.25        137.54         3.60 o
   6   6   3          1.35          0.84         1.14 o
   7   6   3         43.06         40.65         1.97 o
   8   6   3        161.59        170.89         4.76 o
   9   6   3         49.68         45.36         2.97 o
  -8   7   3         27.90         28.08         1.47 o
  -7   7   3          0.56          1.68         2.02 o
  -6   7   3        169.73        160.96         4.45 o
  -5   7   3        210.64        209.71         8.18 o
  -4   7   3         55.88         61.86         2.60 o
  -3   7   3        147.81        150.01         3.71 o
  -2   7   3         24.45         24.64         1.15 o
  -1   7   3        193.67        177.35         3.92 o
   0   7   3         61.61         60.85         1.74 o
   3   7   3         58.76         54.36         3.71 o
   4   7   3        115.80        122.89         2.81 o
   5   7   3        191.56        196.85         4.28 o
   6   7   3          5.72          5.10         1.54 o
   7   7   3          0.49          0.14         1.63 o
   8   7   3         90.48         82.66         3.05 o
   9   7   3         14.55         10.05         2.57 o
  -7   8   3        126.96        126.83         4.11 o
  -6   8   3          1.68          6.12         2.01 o
  -5   8   3          3.11          1.32         2.16 o
  -4   8   3         24.05         23.70         1.74 o
  -3   8   3         42.66         43.39         2.01 o
  -2   8   3        340.57        330.37         9.63 o
  -1   8   3         31.80         31.39         1.29 o
   0   8   3         29.19         28.51         0.96 o
   4   8   3        143.04        148.80         5.48 o
   5   8   3        192.47        182.79         4.79 o
   6   8   3         13.69         11.17         1.43 o
   7   8   3        103.00        100.20         5.21 o
   8   8   3        122.02        127.66         3.79 o
  -6   9   3         70.70         64.27         4.97 o
  -5   9   3         24.47         23.72         2.16 o
  -4   9   3         43.13         40.22         2.19 o
  -3   9   3         47.76         41.86         2.03 o
  -2   9   3          2.98          3.41         1.10 o
  -1   9   3        149.34        156.87         3.48 o
   4   9   3        215.56        209.59         5.39 o
   5   9   3        126.63        124.23         3.84 o
   6   9   3         23.35         18.65         1.99 o
   7   9   3          6.53          7.88         2.08 o
  -4  10   3        189.06        180.14         4.36 o
  -3  10   3         56.77         60.04         8.35 o
  -2  10   3         41.90         39.45         2.14 o
  -1  10   3         18.36         15.10         1.44 o
   5  10   3         38.42         31.56         2.76 o
   6  10   3          7.62          8.39         1.81 o
  -2  11   3          0.45          3.85         2.00 o
  -3 -10   4         29.52         25.71         2.41 o
  -2 -10   4          0.95          2.33         2.84 o
  -1 -10   4         47.11         43.84         3.06 o
   0 -10   4         67.73         79.57         3.28 o
   1 -10   4          1.30          0.14         1.99 o
   2 -10   4         39.96         36.32         3.38 o
   3 -10   4         37.33         34.34         2.51 o
  -5  -9   4          0.42          1.69         2.01 o
  -4  -9   4         18.47         16.57         1.78 o
  -3  -9   4          8.43         10.34         1.93 o
  -2  -9   4          3.02          3.19         1.74 o
  -1  -9   4         20.58         16.63         2.07 o
   0  -9   4         27.35         34.77         1.96 o
   1  -9   4          5.90          5.21         1.48 o
   2  -9   4        111.09        105.41         3.45 o
   3  -9   4        236.86        237.65         5.66 o
   4  -9   4         82.99         79.13         3.07 o
   5  -9   4          7.59          4.94         2.30 o
  -7  -8   4          3.19          4.44         2.39 o
  -6  -8   4          6.36          7.91         1.75 o
  -5  -8   4         50.91         50.79         2.24 o
  -4  -8   4         54.86         50.37         2.37 o
  -3  -8   4         47.15         46.19         2.16 o
  -2  -8   4        102.59        102.87         4.26 o
  -1  -8   4        188.32        182.74         6.92 o
   0  -8   4        116.77        123.58         3.51 o
   1  -8   4         94.09         92.88         5.78 o
   2  -8   4         78.02         81.23         4.22 o
   3  -8   4        555.93        604.54        11.70 o
   4  -8   4        197.25        196.78         6.86 o
   5  -8   4         31.07         32.11         2.24 o
   6  -8   4        143.54        157.18         5.84 o
  -8  -7   4         53.86         49.13         2.84 o
  -7  -7   4          2.08          1.95         1.85 o
  -6  -7   4         12.58         12.85         2.43 o
  -5  -7   4        100.43         97.74         3.26 o
  -4  -7   4        168.15        164.45         5.56 o
  -3  -7   4        259.15        267.00         6.43 o
  -2  -7   4        212.20        220.42         6.65 o
  -1  -7   4        166.52        175.66         4.69 o
   0  -7   4        250.37        252.87        10.63 o
   1  -7   4        195.12        206.37        13.48 o
   2  -7   4        288.34        301.51        10.63 o
   3  -7   4          7.97          8.18         2.49 o
   4  -7   4          1.78          2.28         1.18 o
   5  -7   4          8.10          9.96         2.21 o
   6  -7   4         22.23         20.60         1.91 o
   7  -7   4         78.04         71.43         4.67 o
  -8  -6   4         44.45         41.24         2.19 o
  -7  -6   4          7.40          5.94         1.61 o
  -6  -6   4        101.59        104.87         4.73 o
  -5  -6   4         96.97         94.83         3.51 o
  -4  -6   4         25.16         24.19         1.71 o
  -3  -6   4        318.53        326.67        11.50 o
  -2  -6   4        164.63        158.53         4.13 o
  -1  -6   4         50.15         48.19         2.38 o
   0  -6   4         18.66         18.05         1.37 o
   1  -6   4        321.83        337.99         7.53 o
   2  -6   4         84.35         78.73         4.67 o
   3  -6   4        130.18        126.28         9.25 o
   4  -6   4          6.23          6.76         1.33 o
   5  -6   4         26.31         26.98         1.86 o
   6  -6   4        153.40        157.76         5.31 o
   7  -6   4          2.99          3.04         1.86 o
   8  -6   4          3.38          5.54         2.16 o
  -9  -5   4         44.01         43.78         3.30 o
  -8  -5   4         14.73         10.52         1.86 o
  -7  -5   4         12.10         12.17         1.46 o
  -6  -5   4        131.59        139.46         4.97 o
  -5  -5   4          7.70          8.54         1.82 o
  -4  -5   4        153.73        171.72         4.27 o
  -3  -5   4        731.32        756.29        16.85 o
  -2  -5   4        517.95        555.34        11.62 o
  -1  -5   4          4.26          3.82         0.76 o
   0  -5   4         74.82         69.99         2.88 o
   1  -5   4        514.55        540.77        11.55 o
   2  -5   4        347.82        375.03        12.91 o
   3  -5   4         61.34         60.27         1.98 o
   4  -5   4        117.75        119.84         3.74 o
   5  -5   4        116.62        130.54         3.89 o
   6  -5   4        191.11        199.73         5.27 o
   7  -5   4        260.35        259.77         8.75 o
   8  -5   4          2.22          1.74         1.76 o
   9  -5   4          0.45          1.82         2.28 o
  -9  -4   4          6.02          6.40         1.61 o
  -8  -4   4         79.75         81.63         3.47 o
  -7  -4   4        202.80        213.93         6.13 o
  -6  -4   4        636.22        651.76        12.52 o
  -5  -4   4        349.96        376.33        11.14 o
  -4  -4   4         29.82         32.76         1.84 o
  -3  -4   4        816.37        836.17        19.67 o
  -2  -4   4        380.19        366.37        13.51 o
  -1  -4   4         65.78         69.29         2.92 o
   0  -4   4        715.02        709.93        14.98 o
   1  -4   4        960.21       1013.69        19.57 o
   2  -4   4        354.76        402.91         9.17 o
   3  -4   4        439.08        447.31         9.98 o
   4  -4   4        193.41        201.56         5.42 o
   5  -4   4          8.00          6.11         1.08 o
   6  -4   4         24.09         28.84         1.63 o
   7  -4   4        134.76        138.94         4.42 o
   8  -4   4        134.85        127.38         3.77 o
   9  -4   4         89.74         91.50         2.93 o
 -10  -3   4         62.00         66.99         2.67 o
  -9  -3   4        146.26        152.07         3.96 o
  -8  -3   4         23.68         19.50         1.99 o
  -7  -3   4        322.51        343.28         8.07 o
  -6  -3   4        498.25        528.37        10.54 o
  -5  -3   4        309.00        329.10         7.38 o
  -4  -3   4        547.57        565.50        13.02 o
  -3  -3   4         73.05         66.35         2.83 o
  -2  -3   4        156.14        162.17         4.93 o
  -1  -3   4         22.63         24.91         1.89 o
   0  -3   4        858.88        872.02        16.41 o
   1  -3   4        775.36        805.00        33.30 o
   2  -3   4         31.12         29.20         2.36 o
   3  -3   4        132.16        126.24         3.39 o
   4  -3   4        200.46        193.69         5.44 o
   5  -3   4        187.95        193.53         5.01 o
   6  -3   4         47.93         58.82         2.40 o
   7  -3   4        286.06        279.14         6.37 o
   8  -3   4         76.09         71.26         2.80 o
   9  -3   4         24.44         20.35         2.84 o
  10  -3   4        154.84        149.26         6.23 o
 -10  -2   4         66.54         65.22         7.34 o
  -9  -2   4        115.75        112.73         5.87 o
  -8  -2   4        359.89        374.30         8.82 o
  -7  -2   4         25.16         27.90         2.56 o
  -6  -2   4        139.00        162.35         4.38 o
  -5  -2   4        121.04        131.54         3.43 o
  -4  -2   4          0.93          2.78         0.78 o
  -3  -2   4        824.28        780.34        15.39 o
  -2  -2   4        901.65        922.86        18.13 o
  -1  -2   4       1100.93       1093.32        31.77 o
   0  -2   4        644.03        599.34        17.10 o
   1  -2   4        681.92        614.06        12.83 o
   2  -2   4         33.98         64.74         2.52 o
   3  -2   4          3.39          0.15         1.59 o
   4  -2   4        141.98        110.53        31.92 o
   6  -2   4        429.63        443.66        15.24 o
   7  -2   4        562.99        592.31        17.61 o
   8  -2   4        209.51        208.68         7.07 o
   9  -2   4         19.90         19.10         2.08 o
  10  -2   4          0.87          0.12         2.01 o
 -10  -1   4         81.05         81.89         3.95 o
  -9  -1   4        264.52        252.73         6.62 o
  -8  -1   4         47.33         52.35         2.28 o
  -7  -1   4        127.10        131.60         4.23 o
  -6  -1   4        421.84        437.59        12.40 o
  -5  -1   4        726.70        710.55        19.59 o
  -4  -1   4        199.47        184.12         7.67 o
  -3  -1   4          1.49          6.95         1.74 o
  -1  -1   4        624.82        586.14        20.55 o
   0  -1   4        619.49        542.60        16.05 o
   1  -1   4        288.79        355.56         7.13 o
   2  -1   4         71.11        108.39         3.66 o
   3  -1   4        280.06        273.75         6.42 o
   4  -1   4       1109.29       1212.07        22.41 o
   5  -1   4        831.74        875.14        18.35 o
   6  -1   4          1.49          1.77         1.15 o
   7  -1   4        435.36        450.40        10.46 o
   8  -1   4        197.40        221.53         5.26 o
   9  -1   4         40.80         41.19         2.40 o
  10  -1   4        106.14        114.79         3.25 o
  -9   0   4        344.45        332.98         9.98 o
  -8   0   4         70.73         77.32         3.59 o
  -7   0   4         82.58         77.81         3.17 o
  -6   0   4        111.17        126.31         3.87 o
  -5   0   4        846.77        820.21        18.34 o
  -4   0   4        544.22        531.83        11.30 o
  -3   0   4        389.08        392.14         8.97 o
  -2   0   4         13.42          9.03         1.71 o
  -1   0   4        116.85        137.02         3.57 o
   0   0   4         18.21         10.70         0.72 o
   1   0   4       1599.55       1589.82        27.99 o
   2   0   4        255.16        280.91         6.74 o
   3   0   4        764.47        833.76        16.16 o
   4   0   4       3502.01       3911.60        66.18 o
   5   0   4       1387.73       1491.55        27.99 o
   6   0   4        968.82        978.35        19.46 o
   7   0   4        116.23        130.69         3.90 o
   8   0   4         70.05         80.86         2.65 o
   9   0   4         18.88         16.76         1.88 o
  10   0   4         69.56         63.76         2.88 o
 -10   1   4         23.51         19.62         1.86 o
  -9   1   4        117.84        118.76         3.64 o
  -8   1   4         43.86         51.60         2.36 o
  -7   1   4         83.69         90.48         3.01 o
  -6   1   4        250.50        264.48         6.50 o
  -5   1   4         44.85         58.33         2.15 o
  -4   1   4        121.91        123.18         3.43 o
  -3   1   4        483.67        462.94        10.40 o
  -2   1   4         88.39         73.02         2.37 o
  -1   1   4         53.16         93.00         2.54 o
   0   1   4        789.26        801.75        17.23 o
   1   1   4       4096.13       4191.63        91.88 o
   2   1   4       3198.07       3116.68        51.58 o
   3   1   4        841.15        948.62        23.03 o
   4   1   4       1326.31       1455.37        31.66 o
   5   1   4        315.83        317.94         8.29 o
   6   1   4          5.29          5.60         1.04 o
   7   1   4        195.85        207.36         5.46 o
   8   1   4         14.45         14.67         1.22 o
   9   1   4          7.58          6.40         1.53 o
  10   1   4        166.55        163.04         4.64 o
 -10   2   4         94.45         85.71         3.38 o
  -9   2   4          0.57         -0.09         1.85 o
  -8   2   4         13.46         19.27         1.49 o
  -7   2   4        292.34        289.95         6.75 o
  -6   2   4        477.21        459.43         9.74 o
  -5   2   4        413.98        416.85         9.83 o
  -4   2   4         10.16          9.27         1.20 o
  -3   2   4        346.98        349.03         8.12 o
  -2   2   4        269.21        255.57         5.84 o
  -1   2   4          5.95          4.83         0.46 o
   0   2   4       2277.29       2333.31        38.73 o
   1   2   4       4149.59       4483.04       104.04 o
   2   2   4        318.76        367.74         7.75 o
   3   2   4        600.27        585.06        11.05 o
   4   2   4        495.61        513.40        10.60 o
   5   2   4          2.00          0.76         0.89 o
   6   2   4         19.74         17.89         1.41 o
   7   2   4         52.11         49.56         2.96 o
   8   2   4         40.07         43.56         2.79 o
   9   2   4         18.72         18.82         1.97 o
  10   2   4        183.19        190.41         5.58 o
 -10   3   4         96.36         92.45         3.15 o
  -9   3   4         76.89         84.85         3.27 o
  -8   3   4         37.80         34.44         1.99 o
  -7   3   4        219.28        210.33         5.64 o
  -6   3   4        148.71        136.63         4.03 o
  -5   3   4         50.56         47.24         2.11 o
  -4   3   4        211.48        187.74         5.89 o
  -3   3   4        624.35        590.09        11.92 o
  -2   3   4        779.62        827.83        17.25 o
  -1   3   4       1223.99       1234.35        23.87 o
   0   3   4       2718.70       2719.46        63.19 o
   1   3   4       2682.46       2615.01        41.94 o
   2   3   4         94.14         87.14         2.57 o
   3   3   4         21.02         13.20         0.90 o
   4   3   4        130.14        127.99         3.43 o
   5   3   4         57.14         60.53         2.32 o
   6   3   4        173.93        173.76         5.13 o
   7   3   4        513.55        522.77        10.99 o
   8   3   4        107.17        108.25         3.48 o
   9   3   4          7.68          6.07         1.88 o
  10   3   4        104.11        100.79         3.57 o
  -9   4   4         23.60         25.80         1.84 o
  -8   4   4        141.06        132.44         3.64 o
  -7   4   4        314.42        295.34         8.68 o
  -6   4   4         93.70         96.15         2.83 o
  -5   4   4        140.75        163.70         4.93 o
  -4   4   4         67.95         80.14         2.56 o
  -3   4   4       1250.63       1272.35        22.91 o
  -2   4   4       1018.46       1033.22        18.86 o
  -1   4   4        837.87        859.19        15.83 o
   0   4   4       1325.08       1276.53        24.50 o
   2   4   4          9.92          7.93         0.46 o
   3   4   4         31.05         19.94         1.02 o
   4   4   4        136.60        131.66         3.99 o
   5   4   4         24.09         23.07         1.35 o
   6   4   4        155.54        146.91         4.50 o
   7   4   4        131.63        133.64         3.62 o
   8   4   4          7.64          6.40         1.50 o
   9   4   4         12.99         13.49         2.05 o
  10   4   4         52.36         52.72         2.90 o
  -9   5   4          0.45          2.21         1.67 o
  -8   5   4          5.90          3.94         1.29 o
  -7   5   4        197.50        194.65         5.00 o
  -6   5   4        154.65        151.20         4.48 o
  -5   5   4        110.92        128.96         4.10 o
  -4   5   4        660.11        688.55        12.73 o
  -3   5   4        324.22        321.64        10.69 o
  -2   5   4        542.61        544.87        10.29 o
  -1   5   4        119.53        120.28         3.14 o
   3   5   4        180.13        189.45         3.88 o
   4   5   4        143.01        141.82         4.07 o
   5   5   4        169.55        189.95         4.43 o
   6   5   4        100.48        103.92         4.46 o
   7   5   4        136.36        147.02         8.08 o
   8   5   4         39.15         38.81         2.18 o
   9   5   4          0.40         -2.99         2.22 o
  10   5   4         69.01         65.67         3.62 o
  -8   6   4        129.28        138.75         3.72 o
  -7   6   4         79.52         79.25         2.67 o
  -6   6   4        102.49        113.00         3.53 o
  -5   6   4        173.87        183.20         4.53 o
  -4   6   4          2.50          2.51         1.86 o
  -3   6   4         24.25         26.30         1.33 o
  -2   6   4        132.20        130.98         4.15 o
  -1   6   4        328.00        326.88         8.20 o
   3   6   4        473.80        474.80         9.63 o
   4   6   4        600.91        595.23        12.24 o
   5   6   4         48.40         54.83         1.78 o
   6   6   4         47.76         54.19         2.40 o
   7   6   4         54.40         58.53         2.27 o
   8   6   4        143.18        139.17         3.91 o
   9   6   4        146.84        146.48         7.10 o
  -8   7   4        111.07        104.48         3.45 o
  -7   7   4         79.74         86.38         3.50 o
  -6   7   4        138.69        144.32         4.70 o
  -5   7   4        259.25        259.85         5.96 o
  -4   7   4        213.36        222.03         5.68 o
  -3   7   4          1.57          1.46         0.96 o
  -2   7   4         62.34         57.69         2.55 o
  -1   7   4        225.17        227.70         6.49 o
   4   7   4        221.34        215.11         4.94 o
   5   7   4        190.45        188.59         4.17 o
   6   7   4          2.84          0.42         1.92 o
   7   7   4          4.57          5.75         1.65 o
   8   7   4         65.72         57.48         5.45 o
   9   7   4         50.10         46.37         3.91 o
  -7   8   4         31.96         24.42         2.62 o
  -6   8   4          0.71         -1.97         1.87 o
  -5   8   4         39.50         32.19         2.31 o
  -4   8   4         33.61         33.00         2.07 o
  -3   8   4        165.20        165.65         7.14 o
  -2   8   4        208.57        202.80        11.74 o
  -1   8   4         33.59         27.32         1.47 o
   5   8   4          7.27          6.57         1.26 o
   6   8   4         48.38         45.96         2.93 o
   7   8   4         45.29         44.82         2.46 o
   8   8   4         92.98         85.73         3.27 o
  -6   9   4          7.82          6.57         2.55 o
  -5   9   4          2.31          2.95         2.02 o
  -4   9   4          1.89          2.43         1.63 o
  -3   9   4          3.40          3.28         1.55 o
  -2   9   4         28.39         24.07         1.18 o
   5   9   4         43.65         36.34         1.20 o
   6   9   4          3.29          2.76         2.04 o
   7   9   4         35.40         38.76         2.71 o
  -4  10   4         80.69         84.54         3.77 o
  -3  10   4         89.32         97.37         2.73 o
  -2  10   4         18.51         17.68         1.86 o
  -2 -10   5         26.85         24.86         2.85 o
  -1 -10   5         11.57         12.78         2.20 o
   0 -10   5         99.36        107.15         3.83 o
   1 -10   5         31.85         25.66         2.19 o
  -5  -9   5         27.40         24.75         2.91 o
  -4  -9   5         53.09         55.13         4.58 o
  -3  -9   5         28.85         33.86         3.23 o
  -2  -9   5          7.66          9.09         3.08 o
  -1  -9   5         12.01         13.05         1.91 o
   0  -9   5         28.11         31.12         4.01 o
   1  -9   5        258.31        264.62         5.35 o
   2  -9   5        107.23         93.24         3.61 o
   3  -9   5         19.58         22.90         2.34 o
   4  -9   5         10.22          8.81         2.27 o
  -6  -8   5         12.12         12.53         2.11 o
  -5  -8   5         15.98         12.76         2.69 o
  -4  -8   5         15.56         14.48         2.40 o
  -3  -8   5         26.88         30.10         2.66 o
  -2  -8   5         22.38         19.31         1.74 o
  -1  -8   5         40.56         35.02         1.86 o
   0  -8   5        132.40        132.07         3.51 o
   1  -8   5         35.92         33.89         2.09 o
   2  -8   5         62.42         62.11         2.72 o
   3  -8   5         63.38         78.81         2.62 o
   4  -8   5         52.51         56.17         2.56 o
   5  -8   5         58.67         49.65         2.53 o
   6  -8   5          0.41         -0.31         2.29 o
  -7  -7   5          0.93          2.61         2.94 o
  -6  -7   5          4.57          4.53         1.54 o
  -5  -7   5        127.00        131.69         4.30 o
  -4  -7   5        189.37        196.42         8.96 o
  -3  -7   5         99.55        102.90         3.67 o
  -2  -7   5         88.00         86.28         3.15 o
  -1  -7   5        157.48        147.28         5.69 o
   0  -7   5        332.62        353.41         8.84 o
   1  -7   5        380.12        381.99         9.01 o
   2  -7   5          9.98         11.21         1.68 o
   3  -7   5         23.51         18.05         2.22 o
   4  -7   5         38.09         40.04         2.65 o
   5  -7   5         67.67         61.13         2.69 o
   6  -7   5         63.43         63.77         2.73 o
   7  -7   5         32.28         30.47         2.93 o
  -8  -6   5         66.56         72.87         2.81 o
  -7  -6   5         60.53         64.22         2.67 o
  -6  -6   5        137.88        145.21         4.62 o
  -5  -6   5         89.37         80.16         3.60 o
  -4  -6   5        272.59        281.49         6.65 o
  -3  -6   5        271.64        267.69        13.90 o
  -2  -6   5        107.78        105.35         4.58 o
  -1  -6   5         12.51         12.85         1.21 o
   0  -6   5        161.84        172.97         4.78 o
   1  -6   5        344.47        362.91        14.89 o
   2  -6   5        159.63        156.86         4.18 o
   3  -6   5         89.61         90.72         3.01 o
   4  -6   5         16.81         17.89         2.06 o
   5  -6   5         89.87         91.65         3.36 o
   6  -6   5         94.51         90.90         3.11 o
   7  -6   5         96.42         95.20         3.62 o
   8  -6   5         73.95         73.29         4.91 o
  -9  -5   5          0.40          0.62         2.33 o
  -8  -5   5         37.75         29.59         1.78 o
  -7  -5   5        154.15        153.42         4.91 o
  -6  -5   5        144.46        137.08         5.33 o
  -5  -5   5        213.95        230.34         6.95 o
  -4  -5   5         88.94        105.37         5.39 o
  -3  -5   5        335.42        343.85         8.32 o
  -2  -5   5        309.12        299.78         9.77 o
  -1  -5   5        247.58        269.80         8.24 o
   0  -5   5        162.07        169.66         9.88 o
   1  -5   5        112.85        124.87         3.56 o
   2  -5   5        101.62        104.30         3.89 o
   3  -5   5         38.86         37.51         1.82 o
   4  -5   5        320.37        332.74         7.74 o
   5  -5   5         86.19         94.79         3.46 o
   6  -5   5        184.96        189.49         5.19 o
   7  -5   5        250.98        250.83        12.64 o
   8  -5   5          0.89         -0.15         1.61 o
  -9  -4   5         87.20         89.72         3.06 o
  -8  -4   5         96.91         92.73         3.47 o
  -7  -4   5        296.15        294.82         7.52 o
  -6  -4   5        303.51        314.48         7.16 o
  -5  -4   5         70.99         65.85         2.31 o
  -4  -4   5        263.55        287.43         6.49 o
  -3  -4   5        177.29        182.76         4.93 o
  -2  -4   5        322.76        326.23         7.43 o
  -1  -4   5        315.39        333.95         7.29 o
   0  -4   5        357.99        346.85         7.91 o
   1  -4   5         28.04         24.80         1.71 o
   2  -4   5         18.28         17.03         1.46 o
   3  -4   5        329.11        327.19         7.66 o
   4  -4   5          6.12          3.17         0.94 o
   5  -4   5         33.15         36.68         1.85 o
   6  -4   5         58.87         62.28         2.47 o
   7  -4   5        119.72        115.74         3.61 o
   8  -4   5         58.36         51.53         2.28 o
   9  -4   5          2.53          5.55         1.67 o
  -9  -3   5         30.79         27.71         1.96 o
  -8  -3   5        135.15        137.54         4.01 o
  -7  -3   5        340.83        355.84         7.88 o
  -6  -3   5        175.15        175.10         5.51 o
  -5  -3   5        231.51        243.55         6.27 o
  -4  -3   5        239.36        232.74         6.35 o
  -3  -3   5         96.48         80.28         2.60 o
  -2  -3   5          2.86          3.51         0.69 o
  -1  -3   5        266.03        280.89         6.48 o
   0  -3   5          0.87          2.46         0.84 o
   1  -3   5          7.27         14.15         0.92 o
   2  -3   5        201.64        200.67         5.29 o
   3  -3   5        422.04        457.84        10.13 o
   4  -3   5        865.94        869.61        17.87 o
   5  -3   5         29.52         37.56         1.98 o
   6  -3   5        228.95        240.97         6.39 o
   7  -3   5        132.42        123.81         4.97 o
   8  -3   5          2.11          0.66         1.37 o
   9  -3   5        141.17        132.62         8.57 o
 -10  -2   5        222.53        209.09         6.44 o
  -9  -2   5         27.96         30.73         1.90 o
  -8  -2   5         52.87         49.52         2.07 o
  -7  -2   5         49.69         54.33         2.20 o
  -6  -2   5         13.26         13.76         1.28 o
  -5  -2   5         63.93         68.63         2.12 o
  -4  -2   5        325.13        344.57         8.85 o
  -3  -2   5         76.64         65.48         2.08 o
  -2  -2   5        135.96        142.58         3.99 o
  -1  -2   5        551.03        585.66        13.75 o
   0  -2   5        731.67        652.63        18.81 o
   1  -2   5         19.36         13.59         0.87 o
   2  -2   5        690.66        727.44        29.89 o
   3  -2   5       1389.27       1485.06        69.06 o
   4  -2   5         25.11         27.67         1.97 o
   5  -2   5        554.32        584.53        17.79 o
   6  -2   5        399.94        417.23        13.18 o
   7  -2   5        286.70        276.35         7.25 o
   8  -2   5        127.22        133.56         3.73 o
   9  -2   5         73.52         74.09         2.84 o
  10  -2   5        140.10        134.72         4.08 o
 -10  -1   5         64.89         56.16         3.16 o
  -9  -1   5          1.13         -0.27         2.10 o
  -8  -1   5         39.63         43.07         3.24 o
  -7  -1   5        299.90        305.53        10.60 o
  -6  -1   5         75.35         80.47         3.58 o
  -4  -1   5        302.88        299.42        10.24 o
  -3  -1   5        105.96        127.57         5.15 o
  -2  -1   5         20.31         12.27         2.63 o
  -1  -1   5       1870.00       1747.71        31.65 o
   0  -1   5        481.82        453.76         9.44 o
   1  -1   5        398.90        379.97        13.84 o
   2  -1   5       1061.82       1162.39        22.88 o
   3  -1   5        924.62        962.78        19.79 o
   4  -1   5        422.03        412.63        14.70 o
   5  -1   5          8.09         12.59         1.05 o
   6  -1   5        130.08        142.51         4.06 o
   7  -1   5         57.60         58.96         2.31 o
   8  -1   5        201.84        212.46         5.69 o
   9  -1   5        353.67        381.11         8.89 o
  10  -1   5         26.24         23.81         2.34 o
 -10   0   5         13.50          9.72         5.90 o
  -9   0   5          6.27          7.92         2.43 o
  -8   0   5         99.70        102.24         3.38 o
  -7   0   5          3.48          5.81         1.15 o
  -6   0   5        151.97        155.08         4.11 o
  -5   0   5        377.62        394.05         8.84 o
  -4   0   5        712.75        705.81        14.99 o
  -3   0   5         66.39         58.92         2.25 o
  -2   0   5         45.24         58.09         2.11 o
  -1   0   5       1599.77       1676.51        31.03 o
   0   0   5       2243.39       2225.83        44.12 o
   1   0   5         82.87         80.19         2.58 o
   2   0   5         54.27         46.78         1.80 o
   3   0   5        312.14        294.21         7.16 o
   4   0   5        340.88        336.06         9.46 o
   5   0   5       1689.96       1706.25        30.81 o
   6   0   5        513.72        505.28        11.01 o
   7   0   5          7.88          7.54         1.36 o
   8   0   5         70.54         74.85         3.30 o
   9   0   5        141.51        143.03         4.49 o
  10   0   5         12.38          9.99         2.03 o
 -10   1   5         14.88         16.44         2.07 o
  -9   1   5         31.95         30.36         2.16 o
  -8   1   5        248.73        257.34         9.73 o
  -7   1   5        438.64        447.77         9.93 o
  -6   1   5         37.66         38.37         1.79 o
  -5   1   5         95.46         93.42         3.30 o
  -4   1   5        644.87        637.19        13.44 o
  -3   1   5        665.84        631.72        28.36 o
  -2   1   5        735.65        694.94        14.25 o
  -1   1   5       2122.06       2192.99        38.48 o
   0   1   5       2319.28       2425.06        41.29 o
   1   1   5       1584.84       1642.52        28.88 o
   2   1   5       1687.35       1757.37        31.69 o
   3   1   5        105.12         86.77         2.95 o
   4   1   5        257.64        269.00         7.22 o
   5   1   5        584.22        602.96        12.82 o
   6   1   5        337.33        318.70         8.42 o
   7   1   5         53.96         51.15         2.28 o
   8   1   5          5.01          6.36         1.44 o
   9   1   5         13.78         10.39         1.80 o
  10   1   5          1.58          0.25         2.04 o
 -10   2   5          0.49         -1.37         1.69 o
  -9   2   5         19.12         16.26         1.56 o
  -8   2   5        216.54        199.42         5.30 o
  -7   2   5        439.68        419.86        10.19 o
  -6   2   5        654.09        678.40        14.17 o
  -5   2   5         65.62         67.53         2.69 o
  -4   2   5        702.01        706.96        13.99 o
  -3   2   5        599.44        611.26        12.69 o
  -2   2   5        469.79        425.82         9.49 o
  -1   2   5       1249.63       1280.13        22.11 o
   0   2   5        324.26        325.92         6.99 o
   1   2   5         64.97         73.13         2.39 o
   2   2   5        285.92        302.60         7.13 o
   3   2   5       1195.77       1173.42        21.76 o
   4   2   5        160.95        175.05         4.74 o
   5   2   5        105.73        109.35         3.11 o
   6   2   5          4.65          4.13         1.11 o
   7   2   5         62.09         54.49         2.14 o
   8   2   5         17.13         21.97         2.14 o
   9   2   5         27.62         27.04         4.07 o
  10   2   5         76.12         78.72         2.73 o
 -10   3   5        104.89        101.96         5.39 o
  -9   3   5         31.96         28.83         3.09 o
  -8   3   5         77.26         75.53         3.14 o
  -7   3   5        207.91        215.74         5.35 o
  -6   3   5          1.43          1.91         0.97 o
  -5   3   5         93.55        104.04         3.34 o
  -4   3   5        256.92        261.08         6.63 o
  -3   3   5        421.89        432.39         9.76 o
  -2   3   5         48.38         61.83         2.12 o
  -1   3   5        441.53        413.78         8.29 o
   0   3   5        179.27        174.83         4.39 o
   1   3   5         18.41         20.14         0.80 o
   2   3   5        204.96        214.94         5.63 o
   3   3   5         27.54         25.15         0.97 o
   4   3   5        112.27        117.43         4.28 o
   5   3   5         36.59         36.36         2.15 o
   6   3   5         98.59         97.01         2.97 o
   7   3   5        136.86        140.52         4.05 o
   8   3   5         16.31         16.43         1.65 o
   9   3   5        165.19        160.66         4.13 o
  10   3   5        178.94        168.49         4.80 o
  -9   4   5         37.92         38.96         5.09 o
  -8   4   5        104.07        109.96         6.71 o
  -7   4   5        203.97        201.30         5.29 o
  -6   4   5         57.02         61.11         2.22 o
  -5   4   5         34.53         30.32         1.63 o
  -4   4   5        124.11        132.00         4.55 o
  -3   4   5        435.84        453.76        10.13 o
  -2   4   5        576.98        574.87        12.27 o
  -1   4   5        531.35        587.07        13.54 o
   0   4   5        302.50        257.32         6.40 o
   1   4   5        197.97        178.01         5.40 o
   2   4   5        578.49        567.33        11.80 o
   3   4   5        826.18        810.26        15.48 o
   4   4   5         25.52         25.39         1.06 o
   5   4   5          2.59          3.55         0.87 o
   6   4   5        195.01        196.69         4.60 o
   7   4   5        131.00        131.04         3.83 o
   8   4   5        254.24        256.76         6.05 o
   9   4   5        137.76        129.14         5.09 o
  10   4   5        148.45        136.73         3.98 o
  -9   5   5         48.36         51.53         2.65 o
  -8   5   5         22.51         19.52         2.05 o
  -7   5   5        269.61        263.13         7.11 o
  -6   5   5        246.51        231.48         6.17 o
  -5   5   5        192.75        196.75         4.90 o
  -4   5   5        372.08        374.50         8.15 o
  -3   5   5        693.73        720.43        14.56 o
  -2   5   5        671.24        695.46        12.63 o
  -1   5   5        562.43        530.19         9.86 o
   0   5   5          1.78          2.04         0.30 o
   3   5   5        265.93        275.81         6.31 o
   4   5   5        151.73        152.14         4.97 o
   5   5   5         55.74         53.34         4.28 o
   6   5   5        307.32        316.91         6.78 o
   7   5   5        247.77        250.98         6.96 o
   8   5   5         59.90         63.40         2.52 o
   9   5   5        149.91        143.22         4.55 o
  10   5   5         17.42         19.71         3.34 o
  -8   6   5         43.17         42.64         2.64 o
  -7   6   5         33.01         26.30         1.93 o
  -6   6   5        163.05        159.28         5.84 o
  -5   6   5         76.97         73.19         2.63 o
  -4   6   5        118.01        121.23         3.30 o
  -3   6   5        357.92        373.85         8.23 o
  -2   6   5        131.39        136.50         3.60 o
  -1   6   5         48.62         51.45         2.10 o
   4   6   5         52.61         44.90         1.77 o
   5   6   5        185.31        194.91         4.76 o
   6   6   5        186.62        194.49        10.78 o
   7   6   5         79.00         80.70         3.50 o
   8   6   5        174.66        170.33         5.07 o
   9   6   5         47.64         41.79         3.04 o
  -8   7   5         11.68         13.71         2.77 o
  -7   7   5         42.42         39.44         4.28 o
  -6   7   5         54.55         51.27         2.65 o
  -5   7   5         65.86         68.60         2.46 o
  -4   7   5        105.24        113.41         3.71 o
  -3   7   5          4.72          5.39         1.38 o
  -2   7   5          3.49          1.64         0.76 o
  -1   7   5         14.19         12.84         0.76 o
   4   7   5        216.25        210.84         5.33 o
   5   7   5         61.56         59.54         2.16 o
   6   7   5          1.71          3.29         1.26 o
   7   7   5          0.34          0.50         1.50 o
   8   7   5         16.05         11.13         2.36 o
   9   7   5         55.49         45.92         3.18 o
  -7   8   5          0.30          0.48         1.92 o
  -6   8   5         64.12         63.27         2.88 o
  -5   8   5          4.70          6.00         2.16 o
  -4   8   5         64.42         68.60         2.62 o
  -3   8   5        166.43        162.45         4.00 o
  -2   8   5         52.89         48.34         1.89 o
   5   8   5         42.02         42.61         1.53 o
   6   8   5         46.35         43.84         2.24 o
   7   8   5         25.48         21.69         2.26 o
   8   8   5         78.76         64.13         6.32 o
  -6   9   5         16.70         14.58         2.71 o
  -5   9   5          0.28         -0.93         1.79 o
  -4   9   5         11.42         11.38         1.76 o
  -3   9   5         23.37         22.23         2.73 o
  -2   9   5         26.90         28.14         1.37 o
   6   9   5         28.16         21.91         3.39 o
   7   9   5        145.02        123.41         3.23 o
  -4  10   5        117.36        118.66         3.36 o
  -3  10   5        123.41        121.75         3.24 o
  -4  -9   6         45.86         47.08         3.41 o
  -3  -9   6          0.34          1.70         2.17 o
  -2  -9   6          3.54          3.62         2.32 o
  -1  -9   6         24.64         29.77         2.94 o
   0  -9   6        100.71        104.41         3.88 o
   1  -9   6        102.76        100.30         3.35 o
   2  -9   6         11.63         11.92         2.49 o
   3  -9   6         28.35         24.70         2.56 o
  -6  -8   6          9.99         10.99         2.32 o
  -5  -8   6         65.23         63.77         2.72 o
  -4  -8   6         17.09         16.16         2.79 o
  -3  -8   6          0.62          1.05         2.22 o
  -2  -8   6         22.59         17.91         2.39 o
  -1  -8   6        157.30        155.93         4.70 o
   0  -8   6         89.28         84.93         3.28 o
   1  -8   6         34.14         32.36         2.66 o
   2  -8   6        231.63        240.62         6.03 o
   3  -8   6         97.45        105.72         3.41 o
   4  -8   6         64.41         67.00         2.66 o
   5  -8   6         39.22         33.20         3.53 o
  -7  -7   6          0.44         -0.24         2.18 o
  -6  -7   6          0.55          0.09         1.32 o
  -5  -7   6         99.11         96.87         3.51 o
  -4  -7   6        127.52        132.66         3.77 o
  -3  -7   6          9.53         12.01         1.45 o
  -2  -7   6        371.28        361.53         7.64 o
  -1  -7   6        521.54        511.70        28.45 o
   0  -7   6        200.80        220.04         8.75 o
   1  -7   6        212.91        210.57         6.39 o
   2  -7   6          0.59          1.30         1.45 o
   3  -7   6          0.48          0.03         1.48 o
   4  -7   6          8.47          9.20         1.42 o
   5  -7   6        136.60        137.84         3.79 o
   6  -7   6        123.88        122.70         3.81 o
  -8  -6   6        161.06        166.98         6.29 o
  -7  -6   6         35.00         38.48         4.88 o
  -6  -6   6          4.60          4.70         1.57 o
  -5  -6   6        192.00        190.81         5.76 o
  -4  -6   6        199.64        200.21         5.19 o
  -3  -6   6        283.71        291.07         7.11 o
  -2  -6   6        216.78        218.68         5.48 o
  -1  -6   6         74.90         80.32         2.67 o
   0  -6   6          1.84          0.81         1.12 o
   1  -6   6         51.88         51.03         2.87 o
   2  -6   6        335.71        324.51         8.32 o
   3  -6   6         90.46         84.55         2.81 o
   4  -6   6          3.46          2.82         1.45 o
   5  -6   6        157.78        160.24         4.55 o
   6  -6   6         56.43         52.19         2.40 o
   7  -6   6         35.07         30.39         2.48 o
  -8  -5   6         44.62         42.58         2.56 o
  -7  -5   6         57.80         55.71         3.06 o
  -6  -5   6        111.79        112.42         3.51 o
  -5  -5   6        273.69        273.25         6.78 o
  -4  -5   6        167.85        171.55         5.12 o
  -3  -5   6         80.79         84.58         2.58 o
  -2  -5   6        614.08        638.25        13.08 o
  -1  -5   6          4.27          5.11         1.06 o
   0  -5   6        187.36        194.44         6.04 o
   1  -5   6         51.56         53.12         2.45 o
   2  -5   6        100.69        113.44         3.63 o
   3  -5   6        256.69        250.97         5.99 o
   4  -5   6        168.47        172.52         4.68 o
   5  -5   6        390.27        415.97         9.10 o
   6  -5   6        119.08        115.60         6.20 o
   7  -5   6         10.58          7.20         2.57 o
   8  -5   6        148.31        147.05         4.61 o
  -9  -4   6          8.36          9.57         2.20 o
  -8  -4   6         33.16         28.80         2.48 o
  -7  -4   6        132.99        135.95         3.62 o
  -6  -4   6        255.37        238.14         8.45 o
  -5  -4   6        333.95        340.16         8.54 o
  -4  -4   6        152.09        174.47         4.76 o
  -3  -4   6         12.92         20.32         3.06 o
  -2  -4   6         42.55         43.16         2.01 o
  -1  -4   6        290.27        270.93         7.44 o
   0  -4   6         56.39         54.30         2.39 o
   1  -4   6        296.50        311.88        14.31 o
   2  -4   6        715.21        742.74        20.37 o
   3  -4   6          8.91         10.04         1.08 o
   4  -4   6        251.97        272.06         8.00 o
   5  -4   6        273.96        293.90         7.39 o
   6  -4   6         24.38         25.05         1.61 o
   7  -4   6         96.74        100.49         3.30 o
   8  -4   6        172.49        165.58         6.08 o
   9  -4   6         54.22         52.41         2.89 o
  -9  -3   6          0.86          1.04         2.20 o
  -8  -3   6        287.59        305.44         7.28 o
  -7  -3   6        356.35        369.70        12.49 o
  -6  -3   6        168.48        171.65         4.58 o
  -5  -3   6        210.38        207.54         5.58 o
  -4  -3   6          7.86          6.65         1.10 o
  -3  -3   6         77.74         71.06         2.70 o
  -2  -3   6         18.13         15.64         2.18 o
  -1  -3   6        102.06        106.16         3.08 o
   0  -3   6         61.25         53.60         2.18 o
   1  -3   6        449.72        469.91        10.61 o
   2  -3   6        593.02        626.54        13.17 o
   3  -3   6        554.97        557.83        12.64 o
   4  -3   6        177.29        177.58        21.29 o
   5  -3   6        154.66        162.08         6.29 o
   6  -3   6         26.80         26.35         1.70 o
   7  -3   6         83.84         88.41         6.59 o
   8  -3   6        268.74        253.84        12.34 o
   9  -3   6         38.32         32.75         2.69 o
  -9  -2   6         37.32         38.22         2.54 o
  -8  -2   6         55.15         52.14         3.68 o
  -7  -2   6        175.84        177.47         5.28 o
  -6  -2   6          0.81          0.35         1.41 o
  -5  -2   6          9.22         10.95         1.10 o
  -4  -2   6         52.34         55.13         2.10 o
  -3  -2   6         82.21         92.42         4.26 o
  -2  -2   6        612.86        617.11        19.29 o
  -1  -2   6       2648.93       2806.31        76.97 o
   1  -2   6         65.48         52.02        30.34 o
   2  -2   6        586.59        562.12        17.49 o
   3  -2   6        252.38        245.27         9.52 o
   4  -2   6        427.94        417.04         9.93 o
   5  -2   6        678.23        674.47        13.91 o
   6  -2   6        186.16        176.28         5.38 o
   7  -2   6        183.33        177.52         4.58 o
   8  -2   6        180.04        182.07         4.68 o
   9  -2   6          7.58          5.72         1.80 o
  10  -2   6          0.41          1.58         2.26 o
 -10  -1   6         76.87         71.34         4.73 o
  -9  -1   6         26.86         25.53         1.95 o
  -8  -1   6        336.19        352.04         8.86 o
  -7  -1   6         27.93         27.91         3.66 o
  -6  -1   6         11.88         14.22         2.51 o
  -5  -1   6        316.35        340.81        10.90 o
  -4  -1   6        302.04        281.03         8.38 o
  -3  -1   6        111.52        111.96         3.38 o
  -2  -1   6       1438.08       1398.77        26.81 o
  -1  -1   6       4590.14       4667.07        89.27 o
   0  -1   6        575.24        565.20        11.98 o
   1  -1   6        686.08        692.20        15.84 o
   2  -1   6        701.96        667.42        14.43 o
   3  -1   6        553.62        549.92        13.07 o
   4  -1   6        225.83        228.19         5.67 o
   5  -1   6         94.31         81.10         2.71 o
   6  -1   6         98.16         96.47         2.85 o
   7  -1   6          2.41          2.35         1.12 o
   8  -1   6        118.15        116.40         4.17 o
   9  -1   6         91.97         96.84         3.54 o
  10  -1   6          0.62          3.62         2.08 o
 -10   0   6         44.24         38.97         2.35 o
  -9   0   6         94.08         85.15         3.28 o
  -8   0   6         74.06         73.03         2.47 o
  -7   0   6        161.89        166.07         4.46 o
  -6   0   6         20.01         21.99         1.55 o
  -5   0   6        784.42        788.37        20.93 o
  -4   0   6       1039.12       1109.50        21.11 o
  -3   0   6        209.40        207.54         5.86 o
  -2   0   6        843.76        869.52        18.04 o
  -1   0   6       1035.18       1038.48        21.38 o
   0   0   6         84.65         68.70         2.19 o
   1   0   6        150.27        184.26         4.38 o
   2   0   6        970.49        981.46        23.30 o
   3   0   6        175.07        183.82         6.32 o
   4   0   6        216.03        224.07         5.54 o
   5   0   6       1090.18       1135.77        21.26 o
   6   0   6          0.95          1.99         1.12 o
   7   0   6         54.71         46.16         2.14 o
   8   0   6         43.54         47.80         3.32 o
   9   0   6        175.70        174.12         7.46 o
  10   0   6         44.84         45.93         2.60 o
 -10   1   6         13.82         13.51         2.34 o
  -9   1   6         29.22         29.75         2.40 o
  -8   1   6        177.67        189.55         4.69 o
  -7   1   6         23.15         27.19         1.70 o
  -6   1   6          1.44          2.65         1.28 o
  -5   1   6         44.66         47.37         2.34 o
  -4   1   6        594.30        575.49        11.53 o
  -3   1   6        332.08        378.93         8.71 o
  -2   1   6        463.44        452.00        10.37 o
  -1   1   6        296.45        297.78         7.49 o
   0   1   6         55.92         75.19         2.92 o
   1   1   6       1264.92       1221.50        26.61 o
   2   1   6        350.90        371.15         9.96 o
   3   1   6         12.83          9.54         0.84 o
   4   1   6          0.84          1.01         0.69 o
   5   1   6        364.38        391.11        11.29 o
   6   1   6        429.11        455.57        10.42 o
   7   1   6         22.98         16.76         1.42 o
   8   1   6        136.52        131.11         4.40 o
   9   1   6        161.26        146.80         4.29 o
  10   1   6          6.61          5.00         2.33 o
  -9   2   6         11.39          9.04         1.97 o
  -8   2   6         79.57         76.83         2.90 o
  -7   2   6        544.22        564.60        11.44 o
  -6   2   6        122.00        125.70         4.09 o
  -5   2   6         26.11         25.22         1.46 o
  -4   2   6        323.36        347.66         8.81 o
  -3   2   6        930.15        891.72        18.08 o
  -2   2   6        286.58        281.94         6.63 o
  -1   2   6        177.72        156.37         4.31 o
   0   2   6         70.31         58.47         1.96 o
   1   2   6        194.19        212.86         5.42 o
   2   2   6       2819.25       2945.50        51.28 o
   3   2   6         88.25         86.80         2.58 o
   4   2   6          8.00          7.40         0.89 o
   5   2   6        222.91        233.57         5.27 o
   6   2   6          7.01          3.75         0.80 o
   7   2   6         31.09         34.93         1.93 o
   8   2   6        271.23        265.54         6.44 o
   9   2   6        229.48        227.11         5.93 o
  10   2   6         20.32         18.54         1.94 o
  -9   3   6         56.66         57.27         3.00 o
  -8   3   6        105.68         99.45         3.26 o
  -7   3   6        361.97        373.05         9.25 o
  -6   3   6         92.06         89.14         3.36 o
  -5   3   6        137.64        136.60         3.85 o
  -4   3   6       1097.52       1081.91        21.26 o
  -3   3   6        928.48        974.46        19.33 o
  -2   3   6        296.96        284.77         6.65 o
  -1   3   6        133.85        118.38         3.91 o
   0   3   6        178.69        176.14         5.27 o
   1   3   6        425.34        442.67         8.80 o
   2   3   6         49.62         66.78         2.82 o
   3   3   6        256.93        251.82         5.38 o
   4   3   6        199.56        192.49         5.54 o
   5   3   6        357.87        378.98         7.79 o
   6   3   6        360.90        357.56         8.92 o
   7   3   6         61.15         64.18         2.22 o
   8   3   6        326.73        329.60         7.21 o
   9   3   6        122.28        116.69         3.91 o
  10   3   6         29.22         28.42         2.93 o
  -9   4   6         99.95        101.59         3.43 o
  -8   4   6        107.26         97.82         3.53 o
  -7   4   6        397.70        404.53         8.36 o
  -6   4   6         13.99         14.73         1.81 o
  -5   4   6          4.12          2.55         1.08 o
  -4   4   6        966.34       1017.97        19.08 o
  -3   4   6        690.81        702.46        20.16 o
  -2   4   6          3.27          2.55         0.60 o
  -1   4   6         87.62         90.52         2.51 o
   0   4   6        398.77        361.65         8.40 o
   1   4   6        269.45        258.45         5.74 o
   2   4   6       1011.51        990.74        21.31 o
   3   4   6        204.49        208.01         4.72 o
   4   4   6          1.39          1.66         0.77 o
   5   4   6         21.85         23.64         1.27 o
   6   4   6        137.55        139.70         3.75 o
   7   4   6        358.12        374.06         7.99 o
   8   4   6        136.93        137.02         4.16 o
   9   4   6         18.55         19.89         1.78 o
  10   4   6          1.67          0.18         3.96 o
  -8   5   6         12.85         12.49         2.00 o
  -7   5   6        223.11        214.37         5.25 o
  -6   5   6         54.97         56.41         2.44 o
  -5   5   6        126.83        127.71         3.47 o
  -4   5   6        283.03        276.35         6.79 o
  -3   5   6         47.87         44.69         1.82 o
  -2   5   6         43.58         40.55         1.53 o
  -1   5   6         97.74         96.67         2.81 o
   0   5   6         86.98         96.00         2.69 o
   1   5   6         24.65         23.04         0.83 o
   2   5   6        115.47        109.79         2.69 o
   3   5   6        614.45        620.83        13.10 o
   4   5   6          5.37          5.17         0.86 o
   5   5   6         26.03         24.22         1.29 o
   6   5   6        165.65        159.26         3.83 o
   7   5   6        137.14        142.61         7.01 o
   8   5   6         62.32         58.52         2.68 o
   9   5   6         15.61         15.49         2.34 o
  -8   6   6          8.81          8.28         2.38 o
  -7   6   6         30.45         34.10         3.62 o
  -6   6   6          9.12          8.38         1.42 o
  -5   6   6         47.36         43.72         2.07 o
  -4   6   6        269.41        284.11         6.70 o
  -3   6   6        106.23        101.92         3.92 o
  -2   6   6         87.60         79.32         2.16 o
  -1   6   6        430.35        432.27         8.20 o
   4   6   6          5.81          5.72         1.02 o
   5   6   6        186.34        182.67         4.66 o
   6   6   6        478.68        472.13        10.64 o
   7   6   6        300.03        293.00         6.65 o
   8   6   6         63.72         55.15         2.82 o
   9   6   6         25.70         23.11         2.99 o
  -7   7   6         31.81         27.62         2.62 o
  -6   7   6         20.35         21.82         2.20 o
  -5   7   6        130.84        143.24         3.97 o
  -4   7   6         82.59         81.66         3.09 o
  -3   7   6          0.46          1.24         1.07 o
  -2   7   6          6.51          9.84         1.04 o
  -1   7   6        812.04        765.83        17.79 o
   5   7   6        127.53        114.26         3.32 o
   6   7   6        428.10        425.62         9.00 o
   7   7   6         16.71         15.30         1.87 o
   8   7   6          0.32         -0.26         2.38 o
  -6   8   6         74.48         76.37         3.35 o
  -5   8   6        131.27        135.19         3.64 o
  -4   8   6        202.19        201.82         5.10 o
  -3   8   6         38.35         36.82         1.81 o
  -2   8   6        142.18        129.17         3.90 o
   6   8   6         60.05         54.41         2.48 o
   7   8   6         15.43         11.23         2.47 o
  -5   9   6         10.31          9.47         2.18 o
  -4   9   6          2.90          1.46         1.61 o
  -3   9   6         15.03         15.98         2.12 o
  -2   9   6         48.55         43.53         2.01 o
  -4  10   6         14.13         12.13         3.81 o
  -3  10   6         22.62         19.56         2.39 o
  -2  -9   7        110.10        110.97         3.22 o
  -1  -9   7         23.70         28.28         2.54 o
   0  -9   7        113.22        112.38         4.15 o
   1  -9   7         14.95         12.16         2.33 o
   2  -9   7          1.75          2.60         2.04 o
  -5  -8   7         87.18         86.59         3.68 o
  -4  -8   7        138.04        141.43         4.13 o
  -3  -8   7          8.87         10.18         2.39 o
  -2  -8   7          4.16          4.74         2.09 o
  -1  -8   7          8.38          9.25         1.71 o
   0  -8   7          0.86          0.10         1.62 o
   1  -8   7        140.55        146.69         4.34 o
   2  -8   7         31.78         28.68         1.78 o
   3  -8   7         53.36         51.05         2.77 o
   4  -8   7        141.84        137.76         4.28 o
  -6  -7   7         25.40         20.99         2.24 o
  -5  -7   7        164.40        165.89         4.69 o
  -4  -7   7         42.26         45.03         3.26 o
  -3  -7   7         37.38         34.92         1.93 o
  -2  -7   7         53.24         47.92         3.65 o
  -1  -7   7         65.79         64.03         2.88 o
   0  -7   7        197.89        186.16         6.59 o
   1  -7   7         42.49         41.18         2.57 o
   2  -7   7         63.47         62.44         2.56 o
   3  -7   7         16.14         15.33         1.94 o
   4  -7   7         80.70         92.51         3.07 o
   5  -7   7         89.03         90.22         4.22 o
   6  -7   7          0.43          0.20         1.73 o
  -7  -6   7         95.65        104.53         3.64 o
  -6  -6   7         38.59         33.87         2.22 o
  -5  -6   7         94.42         93.31         2.81 o
  -4  -6   7         72.92         78.33         2.67 o
  -3  -6   7          2.03          0.89         1.74 o
  -2  -6   7        110.64        103.56         3.10 o
  -1  -6   7        119.44        122.76         3.54 o
   0  -6   7         47.16         53.03         2.37 o
   1  -6   7        473.90        476.30        15.40 o
   2  -6   7         72.04         74.28         3.11 o
   3  -6   7         28.87         24.32         2.07 o
   4  -6   7          6.19          6.41         1.83 o
   5  -6   7         38.63         35.60         3.15 o
   6  -6   7         92.96         84.44         3.47 o
   7  -6   7        111.28        109.41         3.13 o
  -8  -5   7         75.17         73.53         4.00 o
  -7  -5   7         53.46         53.68         2.49 o
  -6  -5   7         68.32         71.81         2.67 o
  -5  -5   7         16.43         14.42         1.55 o
  -4  -5   7         15.94         13.28         1.36 o
  -3  -5   7         70.73         66.22         2.72 o
  -2  -5   7        458.16        458.56         9.50 o
  -1  -5   7         27.84         33.82         4.49 o
   0  -5   7         26.24         24.96         1.53 o
   1  -5   7         12.70         16.96         1.37 o
   2  -5   7        213.47        243.26         6.65 o
   3  -5   7         99.25        105.93         3.41 o
   4  -5   7        125.02        131.31         4.61 o
   5  -5   7        239.84        233.21         6.03 o
   6  -5   7        170.19        168.51         4.11 o
   7  -5   7        219.86        215.84         5.36 o
   8  -5   7        138.27        132.88         3.70 o
  -8  -4   7          6.91          5.05         1.96 o
  -7  -4   7         28.94         27.72         1.96 o
  -6  -4   7         87.79         78.35         2.63 o
  -5  -4   7         61.21         60.41         2.17 o
  -4  -4   7          0.76          2.15         1.24 o
  -3  -4   7        148.02        162.01         4.09 o
  -2  -4   7        727.77        764.37        22.25 o
  -1  -4   7        497.27        525.10        12.35 o
   0  -4   7         20.17         20.96         2.05 o
   1  -4   7        174.50        179.37         4.83 o
   2  -4   7        149.28        159.39         4.17 o
   3  -4   7         72.16         66.23         2.65 o
   4  -4   7        736.16        718.46        18.66 o
   5  -4   7        608.43        598.82        12.24 o
   6  -4   7         93.92         88.09         3.47 o
   7  -4   7         92.62         90.75         3.13 o
   8  -4   7         61.96         49.35         2.41 o
  -9  -3   7         77.10         77.28         4.85 o
  -8  -3   7         84.76         84.32         2.96 o
  -7  -3   7        295.58        297.28        13.36 o
  -6  -3   7        265.50        273.23         7.37 o
  -5  -3   7        133.56        117.57         4.16 o
  -4  -3   7        223.34        235.39         5.93 o
  -3  -3   7        425.34        466.18        13.96 o
  -2  -3   7        478.04        474.09        12.67 o
  -1  -3   7          0.82          1.64         0.71 o
   0  -3   7        151.09        141.74         4.40 o
   1  -3   7        651.95        594.08        20.87 o
   2  -3   7        799.29        804.17        25.10 o
   3  -3   7        739.99        721.09        19.52 o
   4  -3   7        261.11        248.78        12.64 o
   6  -3   7          0.82          0.69         1.33 o
   7  -3   7          4.50          5.92         2.19 o
   8  -3   7         79.41         69.42         3.59 o
   9  -3   7          0.47          1.53         2.01 o
  -9  -2   7         14.18         12.83         2.31 o
  -8  -2   7        157.60        142.91         3.96 o
  -7  -2   7        299.23        310.52         8.53 o
  -6  -2   7        121.76        127.16         3.90 o
  -5  -2   7         10.10          9.24         9.98 o
  -4  -2   7         90.68         94.39         4.37 o
  -3  -2   7        331.59        342.07        13.41 o
  -1  -2   7        707.39        697.25        21.14 o
   0  -2   7         22.33         22.70         1.97 o
   1  -2   7        467.39        452.11        10.68 o
   2  -2   7        657.97        645.44        12.64 o
   3  -2   7        363.74        366.55         8.97 o
   4  -2   7        922.66        926.58        18.66 o
   5  -2   7          2.44          4.61         1.12 o
   6  -2   7         34.39         21.09         1.45 o
   7  -2   7         30.88         36.72         2.16 o
   8  -2   7        121.37        109.82         4.85 o
   9  -2   7         21.03         20.08         1.88 o
  -9  -1   7         72.97         78.94         3.62 o
  -8  -1   7         94.31         85.87         3.13 o
  -7  -1   7         49.45         49.83         2.76 o
  -6  -1   7         38.96         34.20         1.71 o
  -5  -1   7         57.06         56.25         2.49 o
  -4  -1   7        238.60        268.47         6.98 o
  -3  -1   7         51.64         55.05         2.03 o
  -2  -1   7        253.54        225.08         5.50 o
  -1  -1   7        702.73        686.50        17.46 o
   0  -1   7       2238.77       2270.69        40.40 o
   1  -1   7        268.26        260.92         6.48 o
   2  -1   7        161.65        168.28         5.18 o
   3  -1   7        106.14         89.02         2.88 o
   4  -1   7         10.79          9.03         0.84 o
   5  -1   7         20.79         28.93         1.75 o
   6  -1   7         55.42         45.25         2.10 o
   7  -1   7         60.68         60.20         2.21 o
   8  -1   7        293.03        278.55        16.26 o
   9  -1   7         82.08         78.40         2.94 o
  -9   0   7         47.16         46.07         2.37 o
  -8   0   7        172.93        171.25         4.51 o
  -7   0   7          5.58          3.50         2.16 o
  -6   0   7         59.66         59.24         2.39 o
  -5   0   7        258.05        277.62         7.01 o
  -4   0   7       1753.58       1713.11        30.68 o
  -3   0   7        382.10        384.56         9.30 o
  -2   0   7         89.64         84.84         3.58 o
  -1   0   7        951.62        904.55        19.16 o
   0   0   7         31.22         38.88         1.69 o
   1   0   7        251.79        243.14         6.05 o
   2   0   7         88.23         87.63         2.72 o
   3   0   7         20.29         19.45         1.16 o
   4   0   7        163.96        166.73         5.42 o
   5   0   7         36.61         57.95         3.53 o
   6   0   7        159.30        178.57         4.81 o
   7   0   7         99.33         86.92         2.90 o
   8   0   7        307.05        290.21         6.43 o
   9   0   7        206.30        208.60         4.63 o
  10   0   7         57.45         54.93         3.41 o
  -9   1   7         71.71         66.02         2.71 o
  -8   1   7        199.46        208.17         5.45 o
  -7   1   7          1.32          0.99         1.29 o
  -6   1   7          1.01          2.60         1.46 o
  -5   1   7       1001.54       1021.67        23.19 o
  -4   1   7       1654.41       1682.07        35.52 o
  -3   1   7        727.28        749.33        29.85 o
  -2   1   7        443.27        431.25         9.68 o
  -1   1   7        425.82        436.75        10.19 o
   0   1   7        283.94        301.47         7.22 o
   1   1   7         22.91         21.20         1.33 o
   2   1   7        548.10        575.93        11.94 o
   3   1   7        105.55         96.85         3.69 o
   4   1   7         41.58         43.39         1.76 o
   5   1   7       1091.99       1137.94        26.03 o
   6   1   7        717.89        714.55        14.95 o
   7   1   7        264.40        264.68         6.39 o
   8   1   7        122.47        116.61         4.67 o
   9   1   7         88.56         87.26         3.07 o
  10   1   7         14.98         15.45         2.18 o
  -9   2   7         67.30         62.59         2.56 o
  -8   2   7        182.86        178.63         4.55 o
  -7   2   7        233.02        242.80         6.74 o
  -6   2   7        265.56        277.89         6.97 o
  -5   2   7       1382.15       1432.34        25.94 o
  -4   2   7        991.92       1037.35        19.96 o
  -3   2   7         37.04         36.29         1.75 o
  -2   2   7         46.74         51.89         2.00 o
  -1   2   7        201.96        196.60         4.80 o
   0   2   7          2.21          5.33         0.67 o
   1   2   7        702.79        732.52        15.33 o
   2   2   7       2078.08       2230.79        39.15 o
   3   2   7        128.16        134.33         4.11 o
   4   2   7          2.51          3.74         0.95 o
   5   2   7         94.67         99.40         3.15 o
   6   2   7        208.12        218.15         5.53 o
   7   2   7         35.07         33.67         2.20 o
   8   2   7         51.59         53.96         2.39 o
   9   2   7         13.03         13.75         1.91 o
  10   2   7          3.46          4.01         2.36 o
  -9   3   7         77.29         76.47         2.81 o
  -8   3   7         88.68         89.18         4.28 o
  -7   3   7         78.08         76.39         2.70 o
  -6   3   7        563.48        585.29        11.83 o
  -5   3   7        480.19        523.52        10.95 o
  -4   3   7         29.46         30.58         1.46 o
  -3   3   7        117.64        110.86         3.20 o
  -2   3   7          2.40          1.80         0.74 o
  -1   3   7          4.61          4.81         0.70 o
   0   3   7          6.78          8.56         0.66 o
   1   3   7         64.50         63.42         3.18 o
   2   3   7        305.68        343.48         8.09 o
   3   3   7         21.97         20.94         1.23 o
   4   3   7          6.91          8.35         0.99 o
   5   3   7        377.21        381.45         7.94 o
   6   3   7        219.00        223.58         5.70 o
   7   3   7          6.65          8.51         1.27 o
   8   3   7         40.18         41.86         2.16 o
   9   3   7         49.40         55.37         3.53 o
  10   3   7         16.19         17.96         3.23 o
  -9   4   7         46.44         38.96         3.30 o
  -8   4   7         51.24         44.62         2.77 o
  -7   4   7         59.20         56.63         3.23 o
  -6   4   7          9.14          7.39         1.35 o
  -5   4   7          3.22          4.53         1.16 o
  -4   4   7        162.07        146.24         4.40 o
  -3   4   7         43.37         43.99         1.76 o
  -2   4   7         73.91         82.25         3.23 o
  -1   4   7        398.22        366.66         7.70 o
   0   4   7        211.22        199.13         5.99 o
   1   4   7        774.93        782.80        16.08 o
   2   4   7        812.79        825.73        17.49 o
   3   4   7         42.30         38.40         1.27 o
   4   4   7         26.90         25.29         1.44 o
   5   4   7        483.20        496.18        12.18 o
   6   4   7        630.21        661.03        12.60 o
   7   4   7        258.83        245.39        10.96 o
   8   4   7         51.15         51.92         3.11 o
   9   4   7         35.15         33.87         2.88 o
  -8   5   7         10.67         12.72         2.36 o
  -7   5   7        115.86        115.34         4.24 o
  -6   5   7        228.17        227.28         5.59 o
  -5   5   7          4.84          4.41         1.22 o
  -4   5   7          0.61          1.05         1.10 o
  -3   5   7        144.81        151.57         3.99 o
  -2   5   7       1256.58       1219.74        24.87 o
  -1   5   7        602.70        606.51        13.36 o
   0   5   7        315.44        310.33         7.74 o
   1   5   7        270.11        275.84         5.59 o
   2   5   7        417.26        420.72         7.67 o
   3   5   7        652.84        633.85        13.57 o
   4   5   7        103.70        112.23         3.57 o
   5   5   7        377.64        391.81         8.20 o
   6   5   7        180.77        186.64         5.10 o
   7   5   7         27.35         27.63         2.00 o
   8   5   7         72.77         68.70         3.16 o
   9   5   7         21.98         17.79         2.14 o
  -8   6   7          1.34          2.03         2.62 o
  -7   6   7         29.72         32.25         2.56 o
  -6   6   7        159.14        168.44         4.89 o
  -5   6   7        212.26        208.39         5.63 o
  -4   6   7        102.85         98.19         3.38 o
  -3   6   7        234.98        220.84         4.72 o
  -2   6   7        414.88        397.45         9.21 o
  -1   6   7        817.64        778.61        15.95 o
   0   6   7         96.01         99.96         2.01 o
   3   6   7         17.29         16.95         1.26 o
   4   6   7        548.12        545.07        11.81 o
   5   6   7        289.22        280.93         6.53 o
   6   6   7         56.22         49.58         3.53 o
   7   6   7          0.40          0.19         1.57 o
   8   6   7          4.84          6.29         2.12 o
   9   6   7         52.87         45.17         3.02 o
  -7   7   7          8.49          6.63         2.09 o
  -6   7   7         20.39         15.88         2.06 o
  -5   7   7         44.79         40.55         2.23 o
  -4   7   7         65.13         63.37         2.56 o
  -3   7   7         51.47         53.78         2.40 o
  -2   7   7         51.84         58.16         2.52 o
  -1   7   7          8.63         10.17         0.84 o
   5   7   7        121.22        117.46         2.89 o
   6   7   7          0.63          0.08         2.09 o
   7   7   7         23.90         13.59         2.43 o
   8   7   7         17.61         15.87         2.49 o
  -6   8   7         32.65         28.37         2.54 o
  -5   8   7         36.89         34.95         2.27 o
  -4   8   7         63.07         60.75         2.56 o
  -3   8   7         49.98         49.60         2.64 o
  -2   8   7         40.75         40.72         1.53 o
   6   8   7          8.54          6.28         1.88 o
   7   8   7          6.64          3.85         3.47 o
  -5   9   7         29.92         29.05         2.58 o
  -4   9   7         29.73         31.40         3.65 o
  -3   9   7         51.88         49.68         2.33 o
  -3  10   7         46.90         34.26         2.03 o
  -4  -8   8         28.64         26.59         2.40 o
  -3  -8   8          1.37          1.91         1.70 o
  -2  -8   8          3.30          4.75         1.62 o
  -1  -8   8          3.28          3.65         1.90 o
   0  -8   8         65.77         64.20         2.87 o
   1  -8   8         24.63         23.34         2.14 o
   2  -8   8          0.83         -1.32         2.55 o
   3  -8   8         17.05         15.18         1.86 o
  -5  -7   8          3.13          2.88         2.04 o
  -4  -7   8         49.62         51.33         2.34 o
  -3  -7   8         81.35         75.14         2.90 o
  -2  -7   8          1.10          1.57         1.35 o
  -1  -7   8         39.97         35.52         2.46 o
   0  -7   8         35.20         31.10         2.66 o
   1  -7   8          8.13          8.62         1.35 o
   2  -7   8         49.61         44.67         2.57 o
   3  -7   8         87.89         90.08         3.13 o
   4  -7   8        134.68        147.91         4.13 o
   5  -7   8        155.92        162.87         4.94 o
  -6  -6   8          2.88          2.38         1.68 o
  -5  -6   8          1.00         -0.01         1.86 o
  -4  -6   8        126.61        118.47         3.37 o
  -3  -6   8         55.43         52.26         2.39 o
  -2  -6   8        125.02        125.94        10.93 o
  -1  -6   8        102.69        101.95         3.24 o
   0  -6   8        129.48        139.74         7.10 o
   1  -6   8        220.18        219.46         5.51 o
   2  -6   8         85.16         82.63         2.66 o
   3  -6   8         95.31         90.62         3.54 o
   4  -6   8         40.54         35.62         2.07 o
   5  -6   8         58.19         55.10         2.60 o
   6  -6   8        109.97        100.91         2.80 o
  -7  -5   8         85.53         92.56         3.59 o
  -6  -5   8          9.90         12.73         1.93 o
  -5  -5   8         38.39         38.25         2.16 o
  -4  -5   8        129.42        123.15         4.64 o
  -3  -5   8        345.96        340.71         8.87 o
  -2  -5   8         59.24         56.54         2.18 o
  -1  -5   8         99.45        102.91         3.19 o
   0  -5   8         17.05         19.74         1.55 o
   1  -5   8         72.53         79.40         2.60 o
   2  -5   8        828.06        859.09        17.70 o
   3  -5   8        280.09        265.96         7.03 o
   4  -5   8         65.07         60.21         2.80 o
   5  -5   8         37.22         39.76         2.22 o
   6  -5   8         58.39         56.35         2.31 o
   7  -5   8        106.95        101.72         3.19 o
  -8  -4   8         26.83         23.12         2.01 o
  -7  -4   8         15.77         15.19         1.86 o
  -6  -4   8          6.70          7.09         1.84 o
  -5  -4   8         62.41         62.23         2.79 o
  -4  -4   8        174.51        181.61         4.69 o
  -3  -4   8         76.35         89.13         2.69 o
  -2  -4   8        780.61        768.87        14.50 o
  -1  -4   8        342.95        331.05         9.01 o
   0  -4   8        123.42        137.79         4.15 o
   1  -4   8        143.99        148.44         4.05 o
   2  -4   8         65.04         68.80         2.35 o
   3  -4   8        414.96        428.34        10.27 o
   4  -4   8         75.17         74.96         2.73 o
   5  -4   8         45.17         50.84         2.57 o
   6  -4   8         46.17         49.82         2.29 o
   7  -4   8         48.78         45.76         3.36 o
   8  -4   8         72.50         61.22         5.09 o
  -8  -3   8          9.36          9.74         1.79 o
  -7  -3   8          4.93          2.69         1.14 o
  -6  -3   8        105.16        103.06         4.01 o
  -5  -3   8        191.39        188.77        13.99 o
  -4  -3   8        164.64        165.47         4.86 o
  -3  -3   8        327.73        350.65         7.75 o
  -2  -3   8          4.43          5.48         2.07 o
  -1  -3   8        198.58        186.23         5.44 o
   0  -3   8        119.21        111.71         5.69 o
   1  -3   8        183.93        184.66         7.90 o
   3  -3   8          4.96          3.77         2.94 o
   4  -3   8         17.92         26.06         1.58 o
   5  -3   8          1.10          1.27         1.48 o
   6  -3   8         44.42         41.10         2.20 o
   7  -3   8         49.96         46.97         1.88 o
   8  -3   8         21.71         19.05         1.88 o
  -9  -2   8         40.76         37.88         2.79 o
  -8  -2   8          8.45          3.84         4.25 o
  -7  -2   8          7.56          7.63         1.50 o
  -6  -2   8        133.82        141.46         3.71 o
  -5  -2   8        285.53        270.37        12.94 o
  -4  -2   8        190.34        181.43        14.59 o
  -3  -2   8        164.10        159.87         6.41 o
  -2  -2   8        440.22        435.08        20.66 o
  -1  -2   8          1.54          1.40         1.05 o
   0  -2   8         11.87         15.09         0.99 o
   1  -2   8        137.65        125.79         4.56 o
   2  -2   8        307.32        314.06         7.89 o
   3  -2   8        785.60        766.60        16.42 o
   4  -2   8        134.99        142.88         5.26 o
   5  -2   8         61.21         66.78         2.79 o
   6  -2   8         59.49         52.31         2.39 o
   7  -2   8        220.90        221.04         5.62 o
   8  -2   8        102.46        100.16         3.48 o
   9  -2   8         15.10         14.32         1.91 o
  -9  -1   8        131.69        127.16         7.37 o
  -8  -1   8         18.51         14.86         2.31 o
  -7  -1   8         26.83         25.35         1.76 o
  -6  -1   8        700.11        715.71        15.25 o
  -5  -1   8        551.29        559.99        13.56 o
  -4  -1   8        216.67        231.87         5.80 o
  -3  -1   8        177.99        177.16         5.34 o
  -2  -1   8        115.81        110.68         3.62 o
  -1  -1   8       1192.16       1203.12        25.13 o
   0  -1   8       1405.87       1451.54        27.30 o
   1  -1   8        749.59        737.08        15.12 o
   2  -1   8        334.73        319.78         7.80 o
   3  -1   8        150.67        167.38         4.79 o
   4  -1   8        251.44        262.33         6.42 o
   5  -1   8         92.35         84.43         3.21 o
   6  -1   8        104.55        106.65         3.32 o
   7  -1   8         54.05         49.64         2.46 o
   8  -1   8        161.18        163.74         4.63 o
   9  -1   8        122.59        124.72         4.13 o
  -9   0   8        172.87        172.42         4.91 o
  -8   0   8        120.12        119.56         3.81 o
  -7   0   8        177.08        165.86         4.73 o
  -6   0   8        703.94        726.31        34.86 o
  -5   0   8        759.51        789.36        16.77 o
  -4   0   8        460.14        452.94         9.81 o
  -3   0   8        185.54        200.92         5.36 o
  -2   0   8         49.53         49.15         1.82 o
  -1   0   8         62.51         65.03         2.28 o
   0   0   8        957.33        984.29        18.46 o
   1   0   8       1382.11       1352.37        24.73 o
   2   0   8         33.83         31.53         1.83 o
   3   0   8         39.96         42.00         1.93 o
   4   0   8          1.16          2.91         0.99 o
   5   0   8         43.24         56.74         2.66 o
   6   0   8        107.23        118.78         3.55 o
   7   0   8         52.01         58.31         2.50 o
   8   0   8         22.89         24.37         1.95 o
   9   0   8        154.44        159.42         5.21 o
  -9   1   8        106.99         97.34         5.75 o
  -8   1   8         30.76         23.89         2.18 o
  -7   1   8        204.22        200.86         5.36 o
  -6   1   8        181.42        191.93         5.72 o
  -5   1   8         13.36         16.70         1.43 o
  -4   1   8          5.07          2.48         1.10 o
  -3   1   8        285.05        292.50         6.43 o
  -2   1   8        128.41        127.51         3.68 o
  -1   1   8         10.98         12.36         1.47 o
   0   1   8        180.72        197.53         5.19 o
   1   1   8          1.41          1.73         0.87 o
   2   1   8         58.25         53.56         2.09 o
   3   1   8        223.68        219.02         5.81 o
   4   1   8         31.51         29.74         1.52 o
   5   1   8        707.45        730.63        14.86 o
   6   1   8        483.23        512.15        10.50 o
   7   1   8        125.62        124.56         4.27 o
   8   1   8         72.41         76.13         3.17 o
   9   1   8         55.08         50.74         3.17 o
  -9   2   8         27.22         22.71         3.92 o
  -8   2   8         12.60         12.44         1.91 o
  -7   2   8         40.58         38.59         1.91 o
  -6   2   8        174.94        188.10         5.08 o
  -5   2   8         16.77         14.43         1.55 o
  -4   2   8          1.58          2.00         0.84 o
  -3   2   8         95.37        106.36         3.35 o
  -2   2   8        272.08        271.31         6.85 o
  -1   2   8         44.88         40.87         1.99 o
   0   2   8        187.43        195.91         5.97 o
   1   2   8        684.25        701.59        14.21 o
   2   2   8          8.31          2.34         0.76 o
   3   2   8         55.70         71.50         2.52 o
   4   2   8        591.08        597.27        12.35 o
   5   2   8        738.92        751.71        17.65 o
   6   2   8        545.82        549.68        11.45 o
   7   2   8         80.27         85.98         3.24 o
   8   2   8         39.78         38.34         2.25 o
   9   2   8         40.11         33.59         2.39 o
  -8   3   8         31.94         33.09         2.18 o
  -7   3   8        175.08        166.31         5.33 o
  -6   3   8        304.44        318.88         6.53 o
  -5   3   8         95.33        105.06         3.13 o
  -4   3   8         50.36         53.07         2.07 o
  -3   3   8       1061.21       1051.95        20.65 o
  -2   3   8        219.54        223.14         5.36 o
  -1   3   8          2.69          3.54         0.84 o
   0   3   8        216.63        212.04         4.76 o
   1   3   8        125.78        126.12         4.27 o
   2   3   8        475.17        511.23        15.33 o
   3   3   8        538.35        584.44        11.50 o
   4   3   8       1665.67       1724.70        45.31 o
   5   3   8        818.09        811.71        17.70 o
   6   3   8         27.41         30.33         1.65 o
   7   3   8         41.31         43.47         2.39 o
   8   3   8         22.52         25.07         2.09 o
   9   3   8         25.15         22.37         2.40 o
  -8   4   8         75.19         78.32         6.65 o
  -7   4   8        190.02        190.76        10.66 o
  -6   4   8        205.85        212.24         6.27 o
  -5   4   8          4.86          5.83         1.31 o
  -4   4   8         66.46         72.85         2.44 o
  -3   4   8        272.92        258.47         6.90 o
  -2   4   8        429.50        447.68         9.78 o
  -1   4   8         42.97         45.76         1.71 o
   0   4   8        382.98        380.93         9.38 o
   1   4   8        963.20        993.13        20.17 o
   2   4   8         51.49         47.11         1.75 o
   3   4   8        710.95        713.29        13.32 o
   4   4   8        702.52        719.14        14.50 o
   5   4   8         65.51         68.60         3.32 o
   6   4   8         14.72         14.21         1.53 o
   7   4   8         34.95         37.26         2.31 o
   8   4   8         27.35         27.15         2.49 o
   9   4   8          1.23          1.30         4.07 o
  -8   5   8         32.27         34.68         2.41 o
  -7   5   8         94.09         86.51         3.32 o
  -6   5   8        135.90        128.25         4.11 o
  -5   5   8          1.26          2.25         1.40 o
  -4   5   8          2.06          1.83         1.18 o
  -3   5   8        275.49        272.94         7.48 o
  -2   5   8        102.21        101.21         2.76 o
  -1   5   8        161.22        165.88         4.93 o
   0   5   8        445.55        447.73         9.19 o
   1   5   8        228.42        236.87         6.39 o
   2   5   8        450.46        461.77        10.33 o
   3   5   8        319.90        322.13         7.38 o
   4   5   8         99.08        101.21         2.98 o
   5   5   8        246.16        220.59         5.21 o
   6   5   8        122.34        115.97         3.38 o
   7   5   8        102.64         90.38         3.59 o
   8   5   8         28.57         26.76         2.84 o
   9   5   8          1.64          0.89         4.07 o
  -7   6   8          0.82          1.69         2.15 o
  -6   6   8         34.33         29.74         3.86 o
  -5   6   8         61.25         58.14         2.73 o
  -4   6   8         25.00         22.42         1.56 o
  -3   6   8         68.39         67.64         2.49 o
  -2   6   8        347.20        361.42        12.58 o
  -1   6   8        252.43        260.37         5.72 o
   0   6   8        139.84        148.33         4.09 o
   1   6   8          0.96          0.12         0.48 o
   2   6   8        122.52        107.42         6.59 o
   3   6   8        217.96        212.61         5.09 o
   4   6   8        116.67        108.89         3.34 o
   5   6   8         35.67         35.52         2.14 o
   6   6   8          3.21         -0.42         1.75 o
   7   6   8        156.64        135.28         5.47 o
   8   6   8         83.34         72.74         3.32 o
  -6   7   8          8.67          5.77         2.61 o
  -5   7   8         94.37         96.17         3.09 o
  -4   7   8        151.88        154.28         3.78 o
  -3   7   8        116.65        114.76         3.82 o
  -2   7   8         58.76         62.39         1.98 o
  -1   7   8        141.03        146.05         6.56 o
   5   7   8         56.59         46.66         3.24 o
   6   7   8        154.79        145.91         4.49 o
   7   7   8        196.21        187.27         5.45 o
   8   7   8         47.27         44.04         5.72 o
  -5   8   8        206.10        205.71         4.89 o
  -4   8   8        152.60        148.22         4.61 o
  -3   8   8        142.82        140.87         3.51 o
  -2   8   8        153.35        139.40         3.38 o
   6   8   8         42.14         34.80         3.17 o
   7   8   8         16.16         18.62         2.61 o
  -4   9   8         11.34         11.62         3.12 o
  -3   9   8          5.17          4.37         2.52 o
  -2  -8   9          2.23         -0.23         1.60 o
  -1  -8   9          7.90          9.27         1.82 o
   0  -8   9         51.48         47.03         3.36 o
   1  -8   9          3.08          2.91         1.52 o
   2  -8   9         37.47         30.27         2.39 o
  -4  -7   9        286.09        288.49        13.09 o
  -3  -7   9         28.58         23.90         1.92 o
  -2  -7   9          2.51          4.62         1.38 o
  -1  -7   9         21.48         16.35         1.95 o
   0  -7   9         26.33         20.14         2.42 o
   1  -7   9        218.68        214.17         4.34 o
   2  -7   9        225.93        211.81         5.12 o
   3  -7   9        167.04        164.56         4.59 o
   4  -7   9         85.28         89.85         8.06 o
  -6  -6   9          0.81         -0.07         2.47 o
  -5  -6   9         16.42         16.44         4.07 o
  -4  -6   9         38.08         35.13         2.43 o
  -3  -6   9        212.71        220.70         6.08 o
  -2  -6   9         70.21         63.25         2.34 o
  -1  -6   9        108.49        101.28         3.20 o
   0  -6   9        267.58        269.84         6.25 o
   1  -6   9         92.60         89.21         3.01 o
   2  -6   9        318.98        305.44         8.27 o
   3  -6   9         41.61         42.93         1.95 o
   4  -6   9         13.94          7.90         1.50 o
   5  -6   9          7.01          7.85         1.65 o
  -6  -5   9         41.42         45.58         3.41 o
  -5  -5   9          6.89          4.55         2.57 o
  -4  -5   9        159.53        155.81         4.02 o
  -3  -5   9         15.65         13.42         1.62 o
  -2  -5   9         28.55         25.65         2.31 o
  -1  -5   9         50.68         47.69         4.64 o
   0  -5   9          8.35          9.57         1.26 o
   1  -5   9        183.81        187.86         4.77 o
   2  -5   9        182.71        180.85         4.87 o
   3  -5   9         46.76         47.50         2.20 o
   4  -5   9         52.95         42.16         2.33 o
   5  -5   9          9.99         10.33         1.68 o
   6  -5   9         82.68         77.79         3.22 o
  -7  -4   9          0.57         -0.91         1.91 o
  -6  -4   9         69.22         68.72         2.49 o
  -5  -4   9         59.11         53.78         2.91 o
  -4  -4   9         43.11         40.14         2.14 o
  -3  -4   9        324.32        340.37         8.93 o
  -2  -4   9        121.61        123.13         6.59 o
  -1  -4   9        126.24        117.61         4.07 o
   0  -4   9        168.50        176.71         4.59 o
   1  -4   9         44.49         48.04         1.98 o
   2  -4   9        239.34        231.26         6.20 o
   3  -4   9        103.71        101.81         3.66 o
   4  -4   9         60.15         55.32         3.62 o
   5  -4   9         98.27         93.08         5.27 o
   6  -4   9        236.62        224.35         6.49 o
   7  -4   9         64.66         66.30         5.81 o
  -8  -3   9         16.63         10.60         2.04 o
  -7  -3   9        243.59        238.75         5.95 o
  -6  -3   9        621.90        576.72        12.94 o
  -5  -3   9        190.18        179.20         4.47 o
  -4  -3   9        286.57        276.27         7.65 o
  -3  -3   9        244.33        266.66         9.10 o
  -2  -3   9        140.71        137.94         5.27 o
  -1  -3   9        484.22        453.96        27.37 o
   1  -3   9        575.49        606.69        31.92 o
   2  -3   9         75.74         84.52         4.43 o
   3  -3   9         32.34         36.96         2.99 o
   4  -3   9         41.56         40.48         1.84 o
   5  -3   9        195.43        192.99         5.54 o
   6  -3   9         86.37         78.50         2.88 o
   7  -3   9         74.05         70.89         7.07 o
   8  -3   9         75.65         70.67         2.91 o
  -8  -2   9         26.82         28.17         2.53 o
  -7  -2   9        668.60        697.37        31.26 o
  -6  -2   9        746.96        746.27        29.59 o
  -5  -2   9        174.38        159.25         5.73 o
  -4  -2   9        182.91        176.87         6.35 o
  -3  -2   9        428.11        423.43         8.53 o
  -2  -2   9         35.54         41.82         1.88 o
  -1  -2   9         14.42         13.39         1.46 o
   0  -2   9        584.66        581.60        19.37 o
   1  -2   9         35.61         39.19         1.69 o
   2  -2   9          3.57          3.18         1.01 o
   3  -2   9        196.79        190.04         5.23 o
   4  -2   9        141.30        148.83         4.37 o
   5  -2   9         22.41         26.69         1.76 o
   6  -2   9        124.87        134.45         6.56 o
   7  -2   9         73.65         75.60         5.18 o
   8  -2   9         40.14         41.52         3.71 o
  -8  -1   9         38.11         34.50         2.27 o
  -7  -1   9        309.65        299.54         7.20 o
  -6  -1   9        256.18        250.88         6.65 o
  -5  -1   9         55.92         41.87         2.11 o
  -4  -1   9         24.97         23.54         1.57 o
  -3  -1   9         82.14         83.21         2.84 o
  -2  -1   9          7.09          7.98         0.96 o
  -1  -1   9        810.98        865.41        19.09 o
   0  -1   9        596.29        617.43        15.15 o
   1  -1   9         92.05         80.43         4.85 o
   2  -1   9        381.28        380.58         8.59 o
   3  -1   9        155.42        156.98         4.32 o
   4  -1   9        671.97        676.15        15.09 o
   5  -1   9         43.89         44.60         2.34 o
   6  -1   9         15.74         14.86         1.56 o
   7  -1   9         77.54         75.64         3.35 o
   8  -1   9         20.50         15.28         1.53 o
   9  -1   9         22.47         19.91         2.51 o
  -8   0   9         55.88         56.23         2.83 o
  -7   0   9        149.00        148.46         3.99 o
  -6   0   9          0.91          1.13         1.22 o
  -5   0   9         27.06         25.22         1.45 o
  -4   0   9        182.79        188.53         5.86 o
  -3   0   9        124.08        131.67         3.78 o
  -2   0   9         59.53         54.93         2.03 o
  -1   0   9         23.74         27.39         1.54 o
   0   0   9       1852.80       1863.66        34.73 o
   1   0   9          4.31          5.35         0.77 o
   2   0   9         44.14         47.41         1.94 o
   3   0   9        624.81        627.61        13.74 o
   4   0   9        326.39        356.23         7.91 o
   5   0   9         85.64         93.27         3.25 o
   6   0   9        157.85        167.92         5.63 o
   7   0   9         46.51         39.31         3.68 o
   8   0   9          0.52         -1.24         1.57 o
   9   0   9        174.30        176.56         4.78 o
  -8   1   9        150.75        146.43         4.26 o
  -7   1   9        107.14        108.20         3.34 o
  -6   1   9         16.70         19.98         1.47 o
  -5   1   9         18.87         12.42         1.54 o
  -4   1   9        707.15        719.63        14.51 o
  -3   1   9        569.28        550.84        11.39 o
  -2   1   9         26.92         24.60         1.42 o
  -1   1   9        317.11        320.49         7.55 o
   0   1   9         82.25         94.75         3.15 o
   1   1   9         35.81         35.86         1.55 o
   2   1   9        217.09        221.02         5.52 o
   3   1   9       1560.52       1652.50        30.98 o
   4   1   9        561.30        557.17        12.49 o
   5   1   9         64.55         73.91         2.75 o
   6   1   9        662.62        730.04        14.33 o
   7   1   9        249.62        257.58         9.10 o
   8   1   9         21.52         20.91         2.03 o
   9   1   9        199.21        202.10         6.14 o
  -8   2   9        103.93        100.38         3.88 o
  -7   2   9         89.29         81.35         2.89 o
  -6   2   9         68.81         71.24         2.68 o
  -5   2   9        148.27        152.80         4.38 o
  -4   2   9         35.75         37.98         1.75 o
  -3   2   9        335.65        342.60         7.80 o
  -2   2   9        317.60        311.51        10.36 o
  -1   2   9        433.19        440.35         9.80 o
   0   2   9       1053.10       1096.16        21.81 o
   1   2   9         41.03         39.07         1.59 o
   2   2   9        651.71        690.28        14.79 o
   3   2   9       1120.99       1195.63        23.34 o
   4   2   9         82.36         86.31         2.79 o
   5   2   9         39.38         38.07         2.14 o
   6   2   9        322.57        336.07         7.79 o
   7   2   9        105.25        108.46         3.36 o
   8   2   9          2.65          1.25         3.03 o
   9   2   9        174.73        181.60         4.73 o
  -8   3   9         30.47         29.64         2.97 o
  -7   3   9         30.19         31.27         4.01 o
  -6   3   9        158.60        153.24         5.11 o
  -5   3   9         80.69         76.61         2.78 o
  -4   3   9        227.04        223.27         5.85 o
  -3   3   9        248.39        253.91         5.97 o
  -2   3   9        152.17        156.42         3.90 o
  -1   3   9         63.52         77.61         3.09 o
   0   3   9         30.03         38.55         1.77 o
   1   3   9        255.89        266.25         7.23 o
   2   3   9        344.41        369.95         8.42 o
   3   3   9        325.94        375.08         9.03 o
   4   3   9          1.62          0.44         0.98 o
   5   3   9          1.96          0.79         1.35 o
   6   3   9        125.93        124.12         4.11 o
   7   3   9          0.84          2.06         1.65 o
   8   3   9          8.31          8.04         2.20 o
   9   3   9         16.74         14.90         2.75 o
  -8   4   9          8.91         12.21         2.57 o
  -7   4   9          5.28          3.76         2.01 o
  -6   4   9        104.96        106.86         3.56 o
  -5   4   9          3.71          2.98         1.39 o
  -4   4   9          8.47          8.24         1.38 o
  -3   4   9        390.82        391.69         8.62 o
  -2   4   9        393.85        422.70         9.55 o
  -1   4   9          0.99          0.55         0.87 o
   0   4   9         32.82         49.04         1.98 o
   1   4   9         62.33         57.78         2.45 o
   2   4   9        178.25        164.65         4.30 o
   3   4   9        178.14        182.50         4.61 o
   4   4   9         31.07         28.91         1.67 o
   5   4   9         48.89         42.30         2.96 o
   6   4   9        166.31        165.03         4.42 o
   7   4   9         69.77         68.31         2.84 o
   8   4   9          4.77          8.11         1.98 o
   9   4   9         58.12         52.43         2.88 o
  -7   5   9         36.01         29.72         2.63 o
  -6   5   9        268.93        277.24         6.65 o
  -5   5   9         33.15         33.46         3.38 o
  -4   5   9          2.24          3.57         1.30 o
  -3   5   9        287.13        302.12         7.10 o
  -2   5   9        225.59        231.68         8.06 o
  -1   5   9         89.40        100.90         2.88 o
   0   5   9        236.95        235.03         5.46 o
   1   5   9        690.05        687.68        12.79 o
   2   5   9        420.66        404.45         9.31 o
   3   5   9        222.82        213.86         4.11 o
   4   5   9        119.14        123.66         6.17 o
   5   5   9          1.16          2.77         1.24 o
   6   5   9         15.26         14.52         1.80 o
   7   5   9        109.55        107.84         8.48 o
   8   5   9         67.62         60.26         3.04 o
  -7   6   9         48.82         48.09         2.76 o
  -6   6   9        318.94        321.77         8.42 o
  -5   6   9        166.20        168.92         3.98 o
  -4   6   9         75.80         79.25         3.14 o
  -3   6   9        320.09        316.00         7.11 o
  -2   6   9        328.32        325.62         7.28 o
  -1   6   9         13.57         14.60         1.30 o
   0   6   9        326.58        303.94        11.29 o
   1   6   9        114.60        105.38         3.09 o
   2   6   9          1.43          0.99         0.86 o
   3   6   9        167.68        166.27         4.34 o
   4   6   9         86.85         82.76         2.62 o
   5   6   9          2.84          1.29         1.16 o
   6   6   9          0.63         -1.07         1.84 o
   7   6   9         79.21         67.17         2.81 o
   8   6   9         89.79         76.45         4.05 o
  -6   7   9         80.28         74.01         3.31 o
  -5   7   9         29.50         25.61         2.16 o
  -4   7   9         27.83         22.15         1.97 o
  -3   7   9         84.12         77.49         2.85 o
  -2   7   9          1.12          1.93         1.61 o
  -1   7   9         94.18        101.05         4.52 o
   4   7   9        100.64         97.39         3.41 o
   5   7   9          9.97          8.45         1.85 o
   6   7   9         45.66         39.27         2.66 o
   7   7   9        151.76        139.84         4.84 o
  -5   8   9         31.68         32.72         2.60 o
  -4   8   9         27.93         28.55         2.16 o
  -3   8   9         83.17         76.23         2.69 o
  -2   8   9         47.87         47.10         1.96 o
   6   8   9         44.22         34.43         4.73 o
  -3   9   9         58.38         52.35         2.52 o
  -3  -7  10          5.38          4.51         1.70 o
  -2  -7  10         72.53         74.18         2.97 o
  -1  -7  10         14.35         11.99         1.82 o
   0  -7  10        122.26        120.03         4.64 o
   1  -7  10         69.73         59.68         2.48 o
   2  -7  10         24.84         22.98         1.94 o
   3  -7  10          8.21         12.08         2.57 o
  -4  -6  10        113.49        117.46         3.87 o
  -3  -6  10         66.52         68.43         2.46 o
  -2  -6  10          2.48          3.00         1.79 o
  -1  -6  10        118.77        116.97         6.83 o
   0  -6  10        272.94        263.96         8.38 o
   1  -6  10        155.09        140.99         4.05 o
   2  -6  10        125.71        123.87         3.59 o
   3  -6  10        128.68        125.55         4.23 o
   4  -6  10          0.42          1.15         1.99 o
  -6  -5  10         90.08         87.76         3.20 o
  -5  -5  10         47.64         47.79         2.36 o
  -4  -5  10         78.30         68.62         2.73 o
  -3  -5  10          1.69          0.18         1.65 o
  -2  -5  10         93.93         83.21         3.15 o
  -1  -5  10        700.11        657.53        14.76 o
   0  -5  10        515.38        505.62         9.85 o
   1  -5  10         68.48         63.74         2.68 o
   2  -5  10        122.41        122.21         4.02 o
   3  -5  10        119.76        113.29         3.56 o
   4  -5  10          6.65          7.01         1.74 o
   5  -5  10          0.45          0.65         1.60 o
   6  -5  10        105.95         97.92         3.79 o
  -6  -4  10         41.54         40.22         2.07 o
  -5  -4  10         69.84         67.62         2.76 o
  -4  -4  10        131.77        128.86         5.18 o
  -3  -4  10        146.01        145.09         4.04 o
  -2  -4  10        164.92        156.87         4.58 o
  -1  -4  10        895.16        863.33        16.33 o
   0  -4  10        147.34        151.68         4.06 o
   1  -4  10         84.64         77.67         2.69 o
   2  -4  10         57.57         49.60         3.12 o
   3  -4  10        129.49        127.52         8.15 o
   4  -4  10          1.02          1.62         1.38 o
   6  -4  10        236.66        233.45         5.94 o
   7  -4  10         20.02         21.11         2.34 o
  -7  -3  10         68.01         64.25         3.33 o
  -6  -3  10         12.03         11.95         1.57 o
  -5  -3  10         60.27         53.49         2.82 o
  -4  -3  10         99.57         87.00         6.50 o
  -3  -3  10         21.63         24.73         2.52 o
  -1  -3  10        481.58        484.85        10.90 o
   0  -3  10          1.02         -0.70         1.10 o
   1  -3  10        151.79        143.27         5.75 o
   2  -3  10          0.72          1.54         1.32 o
   3  -3  10         95.61         92.81         3.16 o
   4  -3  10          0.64          2.14         1.42 o
   5  -3  10         36.79         38.26         2.21 o
   6  -3  10        133.21        128.77         3.42 o
   7  -3  10          1.54          1.83         1.49 o
  -7  -2  10          4.15          1.35         4.31 o
  -6  -2  10        315.50        312.81         7.55 o
  -5  -2  10        202.10        200.84        11.83 o
  -4  -2  10         50.15         42.41         1.75 o
  -3  -2  10        139.61        136.44         4.74 o
  -2  -2  10          0.90          3.16         1.45 o
  -1  -2  10         53.60         49.92         1.95 o
   0  -2  10        160.07        160.39         4.40 o
   1  -2  10         93.44         85.19         3.06 o
   2  -2  10        357.43        359.16         8.43 o
   3  -2  10        345.45        368.75         8.66 o
   4  -2  10        137.87        148.90         4.23 o
   5  -2  10        159.10        175.40         5.35 o
   6  -2  10        159.32        154.05         4.36 o
   7  -2  10          1.13          1.50         2.05 o
   8  -2  10         71.04         73.81         2.65 o
  -8  -1  10          7.24          5.42         1.87 o
  -7  -1  10        110.14        101.69         3.81 o
  -6  -1  10        103.39        100.64         3.38 o
  -5  -1  10        119.91        120.77         4.04 o
  -4  -1  10         41.91         43.63         1.94 o
  -3  -1  10         27.39         26.66         1.39 o
  -2  -1  10        329.10        339.49         8.34 o
  -1  -1  10         21.54         23.65         1.39 o
   0  -1  10         97.36        111.45         3.27 o
   1  -1  10        101.20        122.54         3.76 o
   2  -1  10        572.01        625.82        12.67 o
   3  -1  10       1032.53       1028.74        19.28 o
   4  -1  10        509.13        514.40        11.03 o
   5  -1  10        398.66        415.16        11.19 o
   6  -1  10         85.32         84.59         2.99 o
   7  -1  10         80.60         80.57         3.96 o
   8  -1  10        203.70        238.87         7.94 o
  -8   0  10        113.37        109.84         5.75 o
  -7   0  10         93.66         88.19         3.25 o
  -6   0  10        306.96        291.02         7.69 o
  -5   0  10         25.81         29.20         1.71 o
  -4   0  10         95.77        100.61         3.75 o
  -3   0  10        225.57        230.25         6.15 o
  -2   0  10          1.03          0.30         1.08 o
  -1   0  10        411.66        427.65         9.54 o
   0   0  10       1017.90       1051.99        19.62 o
   1   0  10       1072.36       1094.08        21.58 o
   2   0  10        405.41        416.64         9.19 o
   3   0  10        197.77        214.26         5.51 o
   4   0  10        151.74        153.84         4.17 o
   5   0  10         92.35         99.79         4.34 o
   6   0  10         60.61         60.63         2.28 o
   7   0  10         12.64         13.23         2.09 o
   8   0  10         98.45        106.26         3.71 o
  -8   1  10         89.61        100.34         3.64 o
  -7   1  10        110.13        113.35         3.62 o
  -6   1  10          2.22          0.60         1.33 o
  -5   1  10          0.76          1.38         1.11 o
  -4   1  10        293.96        295.01         7.01 o
  -3   1  10        498.10        505.85        13.09 o
  -2   1  10         81.44         95.87         3.30 o
  -1   1  10          8.83          2.77         1.20 o
   0   1  10        237.10        264.34         6.53 o
   1   1  10        297.80        300.82         7.43 o
   2   1  10        174.04        175.41         4.76 o
   3   1  10         21.31         16.93         1.35 o
   4   1  10          4.23          3.70         1.56 o
   5   1  10         28.67         29.34         1.83 o
   6   1  10         59.87         68.29         3.02 o
   7   1  10         88.86         94.32         2.90 o
   8   1  10          1.86          1.50         2.25 o
  -8   2  10          4.12          2.60         1.89 o
  -7   2  10         16.25         14.93         1.91 o
  -6   2  10          1.04         -1.13         1.24 o
  -5   2  10         24.83         22.25         1.80 o
  -4   2  10         53.23         60.36         2.10 o
  -3   2  10        430.20        437.68         8.72 o
  -2   2  10        124.55        139.12         3.72 o
  -1   2  10        252.74        290.10         7.37 o
   0   2  10        347.23        354.50         8.23 o
   1   2  10         69.02         61.37         2.16 o
   2   2  10         74.91         78.27         3.32 o
   3   2  10        213.18        241.57         6.40 o
   4   2  10         49.03         44.32         1.81 o
   5   2  10         52.15         48.78         2.07 o
   6   2  10        164.84        170.50         4.93 o
   7   2  10         59.68         58.28         2.81 o
   8   2  10         86.37         89.24         3.07 o
  -7   3  10         42.64         39.83         2.49 o
  -6   3  10        101.01         91.53         3.23 o
  -5   3  10        218.64        204.51         5.30 o
  -4   3  10        594.75        630.83        13.00 o
  -3   3  10        198.96        201.11         5.03 o
  -2   3  10         78.48         88.25         2.69 o
  -1   3  10        102.29        111.53         3.41 o
   0   3  10        419.42        400.12         9.13 o
   1   3  10        539.14        515.82        11.05 o
   2   3  10        200.78        205.92         5.52 o
   3   3  10        194.80        224.17         5.16 o
   4   3  10         87.07         95.18         3.10 o
   5   3  10         37.69         33.90         1.86 o
   6   3  10        135.06        120.70         4.37 o
   7   3  10         85.86         86.57         3.04 o
   8   3  10          0.83         -0.91         1.88 o
  -7   4  10        142.63        143.04         4.11 o
  -6   4  10        162.12        161.35         4.23 o
  -5   4  10        128.73        127.30         3.91 o
  -4   4  10        134.84        133.58         3.81 o
  -3   4  10        587.97        587.27        11.69 o
  -2   4  10        120.83        132.72         3.71 o
  -1   4  10         68.34         66.64         3.44 o
   0   4  10         84.78         73.17         2.27 o
   1   4  10         24.12         18.49         1.45 o
   2   4  10        231.60        242.41         6.03 o
   3   4  10        129.97        148.26         4.67 o
   4   4  10         18.52         15.39         1.40 o
   5   4  10         26.70         23.63         1.84 o
   6   4  10        160.05        154.08         4.64 o
   7   4  10        162.20        154.29         3.78 o
   8   4  10         33.77         31.07         2.72 o
  -7   5  10        159.06        157.29         4.15 o
  -6   5  10        168.51        169.23         4.32 o
  -5   5  10         15.04         13.23         1.62 o
  -4   5  10          5.93          5.78         1.66 o
  -3   5  10          0.72          2.08         1.33 o
  -2   5  10        252.65        254.98         5.71 o
  -1   5  10        175.06        172.62         4.25 o
   0   5  10        148.29        141.73         3.59 o
   1   5  10        125.46        131.99         4.64 o
   2   5  10         10.23         12.87         1.01 o
   3   5  10        177.36        171.48         7.43 o
   4   5  10         33.35         32.40         2.39 o
   5   5  10          0.57         -0.71         1.92 o
   6   5  10         35.69         41.04         4.79 o
   7   5  10        103.35        100.78         3.11 o
   8   5  10         12.70         16.89         2.64 o
  -6   6  10        105.13         94.99         3.90 o
  -5   6  10         87.71         97.18         2.95 o
  -4   6  10         46.53         47.83         2.28 o
  -3   6  10        205.40        215.73         5.04 o
  -2   6  10          9.95          9.29         1.32 o
  -1   6  10         85.07         75.61         2.40 o
   0   6  10         87.24         88.13         2.72 o
   1   6  10          0.57          1.49         0.86 o
   2   6  10         21.41         26.94         1.85 o
   3   6  10         60.88         59.16         3.65 o
   4   6  10         88.05         81.27         2.65 o
   5   6  10          0.46          0.85         1.64 o
   6   6  10         13.43          8.47         3.83 o
   7   6  10         44.03         36.26         2.65 o
  -5   7  10         29.21         28.17         2.46 o
  -4   7  10        118.51        117.52         3.59 o
  -3   7  10         30.13         30.25         1.69 o
  -2   7  10         45.70         44.33         1.98 o
  -1   7  10         11.13          9.35         1.21 o
   0   7  10         65.16         64.50         1.86 o
   4   7  10         92.26         83.38         2.99 o
   5   7  10         51.16         42.49         1.98 o
   6   7  10         73.34         63.37         3.83 o
   7   7  10        112.49         96.91         6.77 o
  -4   8  10         55.02         46.48         4.22 o
  -3   8  10         34.76         28.88         3.00 o
  -2   8  10         28.34         23.64         1.72 o
   6   8  10         84.02         60.44         3.17 o
  -3  -6  11        311.69        303.97         8.80 o
  -2  -6  11        240.07        221.38         5.32 o
  -1  -6  11         39.00         32.10         4.31 o
   0  -6  11          1.93          1.21         1.91 o
   1  -6  11         73.98         67.25         3.62 o
   2  -6  11        110.04        104.13         3.20 o
   3  -6  11         17.90         13.64         2.13 o
  -4  -5  11          3.42          2.45         1.81 o
  -3  -5  11        214.32        205.27         6.32 o
  -2  -5  11        162.91        147.52         4.45 o
  -1  -5  11          2.93          1.49         1.71 o
   0  -5  11          1.08          0.63         1.40 o
   1  -5  11          1.25          1.18         1.39 o
   2  -5  11         71.17         62.34         2.77 o
   3  -5  11         70.47         72.88         2.72 o
   4  -5  11          7.79          7.04         2.66 o
   5  -5  11         12.74         12.81         2.16 o
  -5  -4  11          6.11          4.70         2.32 o
  -4  -4  11         67.98         63.63         3.14 o
  -3  -4  11          8.85          4.31         2.40 o
  -2  -4  11         20.62         17.90         1.86 o
  -1  -4  11          1.51          3.05         1.32 o
   0  -4  11          0.61         -4.27         6.44 o
   1  -4  11         68.81         65.83         2.55 o
   2  -4  11         65.42         63.37         5.57 o
   3  -4  11         94.54         82.00         7.31 o
   4  -4  11         46.94         42.76         2.51 o
   5  -4  11         64.80         60.92         4.26 o
   6  -4  11          5.94          3.18         2.05 o
  -6  -3  11          9.47          8.68         1.77 o
  -5  -3  11         22.13         16.35         4.43 o
  -4  -3  11          8.14          9.79         1.73 o
  -3  -3  11        376.64        371.31         8.59 o
  -2  -3  11        221.73        221.14         8.45 o
  -1  -3  11        135.27        126.70         3.98 o
   0  -3  11        164.86        162.45         6.14 o
   1  -3  11        252.16        259.24         6.98 o
   2  -3  11        240.89        239.25         5.95 o
   3  -3  11         92.82         98.26         3.24 o
   4  -3  11        130.24        126.88         7.37 o
   5  -3  11         19.00         18.09         2.25 o
   6  -3  11        170.24        174.63         4.04 o
  -6  -2  11        195.60        180.90         4.87 o
  -5  -2  11        186.37        177.97         4.40 o
  -4  -2  11        175.61        161.33         4.46 o
  -3  -2  11         84.34         77.27         3.56 o
  -2  -2  11        257.63        256.67         6.67 o
  -1  -2  11        107.44        103.86         4.73 o
   0  -2  11        140.13        139.50         3.89 o
   1  -2  11        108.00        109.13         3.81 o
   2  -2  11         78.34         80.83         3.17 o
   3  -2  11        188.26        198.20         5.16 o
   4  -2  11        174.23        188.73         8.23 o
   5  -2  11        151.35        164.31         4.52 o
   6  -2  11          5.52          4.92         1.84 o
   7  -2  11        215.24        224.80         5.43 o
  -7  -1  11          3.17          2.89         2.16 o
  -6  -1  11         49.56         46.90         2.18 o
  -5  -1  11        278.82        287.04         6.49 o
  -4  -1  11        112.15        108.54         3.23 o
  -3  -1  11        101.72        102.84         3.34 o
  -2  -1  11         13.90         16.31         1.40 o
  -1  -1  11          1.86          2.33         1.10 o
   0  -1  11         48.00         50.73         3.12 o
   1  -1  11         69.37         86.03         2.80 o
   2  -1  11          4.02          2.91         1.03 o
   3  -1  11        209.86        217.90         7.64 o
   4  -1  11        546.29        556.47        11.96 o
   5  -1  11         58.39         52.18         2.18 o
   6  -1  11         85.07         82.84         3.10 o
   7  -1  11         54.48         55.92         2.58 o
  -7   0  11          8.98          9.44         1.91 o
  -6   0  11         51.14         50.57         2.41 o
  -5   0  11         52.09         52.94         2.69 o
  -4   0  11         89.38         94.44         3.30 o
  -3   0  11          6.81          8.86         1.34 o
  -2   0  11          0.82          2.76         1.65 o
  -1   0  11        132.85        143.28         4.20 o
   0   0  11        543.37        581.81        12.77 o
   1   0  11        470.14        496.70        10.94 o
   2   0  11        189.02        211.19         5.24 o
   3   0  11        147.89        152.07         4.30 o
   4   0  11        202.01        195.75         5.25 o
   5   0  11         55.27         55.68         2.41 o
   6   0  11          6.37          7.29         2.07 o
   7   0  11         36.63         35.49         2.38 o
   8   0  11          2.00          2.04         2.32 o
  -7   1  11         90.69         85.51         2.90 o
  -6   1  11         16.50         16.80         1.99 o
  -5   1  11        250.12        241.93         6.33 o
  -4   1  11        126.63        127.64         3.67 o
  -3   1  11        104.04        112.18         3.15 o
  -2   1  11         59.05         65.65         2.43 o
  -1   1  11         37.96         33.29         1.55 o
   0   1  11        616.32        622.01        13.30 o
   1   1  11        664.48        681.96        13.89 o
   2   1  11        291.76        282.83         6.79 o
   3   1  11        140.91        139.08         6.50 o
   4   1  11         20.69         19.58         1.47 o
   5   1  11          8.50          9.56         1.93 o
   6   1  11        146.26        166.53         4.42 o
   7   1  11         54.04         53.37         2.58 o
   8   1  11          1.08          1.44         1.59 o
  -7   2  11         45.78         47.44         3.23 o
  -6   2  11          9.28         10.15         1.52 o
  -5   2  11          2.37          2.85         1.38 o
  -4   2  11        164.36        173.28         4.30 o
  -3   2  11        165.00        163.66         5.57 o
  -2   2  11        516.04        497.77        11.47 o
  -1   2  11        806.07        792.93        15.33 o
   0   2  11        138.84        130.86         3.51 o
   1   2  11        185.59        188.92         5.73 o
   2   2  11        147.90        149.67         4.04 o
   3   2  11         38.62         38.35         1.61 o
   4   2  11          1.23          0.49         1.61 o
   5   2  11         50.21         47.80         2.33 o
   6   2  11        212.83        225.20         6.04 o
   7   2  11        185.44        189.21         4.86 o
   8   2  11         32.11         25.10         2.13 o
  -7   3  11         15.38         16.71         2.31 o
  -6   3  11          1.04          1.28         1.70 o
  -5   3  11        373.50        362.11         8.95 o
  -4   3  11        107.43        109.15         3.20 o
  -3   3  11        175.12        189.98         4.68 o
  -2   3  11        385.90        381.76        11.68 o
  -1   3  11        275.54        276.10        10.18 o
   0   3  11        178.53        189.67         4.91 o
   1   3  11         31.98         35.29         1.69 o
   2   3  11         80.03         82.01         2.79 o
   3   3  11          1.09          0.66         1.47 o
   4   3  11          0.61          2.26         1.28 o
   5   3  11         95.32         89.50         2.92 o
   6   3  11        142.24        153.43         4.66 o
   7   3  11          3.83          2.95         2.03 o
   8   3  11          3.41          0.78         2.28 o
  -6   4  11         42.64         36.83         2.40 o
  -5   4  11        214.35        226.08         7.13 o
  -4   4  11        614.65        665.54        12.59 o
  -3   4  11        153.74        165.85         4.40 o
  -2   4  11        192.36        187.20         4.45 o
  -1   4  11          2.40          2.85         1.23 o
   0   4  11        258.28        238.59         5.31 o
   1   4  11         16.41         20.39         1.38 o
   2   4  11        135.79        137.76         4.70 o
   3   4  11         17.71         19.70         1.61 o
   4   4  11          0.66          1.23         1.26 o
   5   4  11        211.41        220.85         5.73 o
   6   4  11        153.20        160.34         5.06 o
   7   4  11         21.60         20.59         3.71 o
  -6   5  11        120.01        112.64         3.48 o
  -5   5  11        271.42        268.99         6.14 o
  -4   5  11          2.46          2.99         1.37 o
  -3   5  11          0.96          1.22         1.42 o
  -2   5  11         94.36         95.33         3.92 o
  -1   5  11         43.67         47.30         2.79 o
   0   5  11          1.41          0.71         2.01 o
   1   5  11         32.22         26.74         3.26 o
   2   5  11        325.09        326.77         7.17 o
   3   5  11        125.76        126.23         3.69 o
   4   5  11        143.81        142.97         4.27 o
   5   5  11         88.63         81.66         2.92 o
   6   5  11         40.43         41.35         2.37 o
   7   5  11         41.90         42.14         3.28 o
  -5   6  11        221.31        220.29         5.53 o
  -4   6  11         30.32         25.04         2.13 o
  -3   6  11        100.83        114.31         3.34 o
  -2   6  11          0.48          0.70         1.38 o
  -1   6  11        142.96        141.97         4.14 o
   0   6  11        107.14        105.92         5.03 o
   1   6  11        240.89        244.68         5.28 o
   2   6  11        147.41        146.62         3.80 o
   3   6  11         41.56         38.92         1.89 o
   4   6  11         69.60         70.76         2.20 o
   5   6  11        114.14        102.57         3.70 o
   6   6  11          0.65         -1.43         2.00 o
   7   6  11          8.65          5.55         2.82 o
  -4   7  11          2.68          3.68         2.09 o
  -3   7  11          0.63          1.61         1.53 o
  -2   7  11         70.16         60.03         2.60 o
  -1   7  11        109.53        104.93         3.15 o
   0   7  11        102.80        100.64         3.19 o
   1   7  11         49.30         47.41         2.43 o
   2   7  11          7.08          8.63         0.97 o
   3   7  11          1.49          0.96         1.06 o
   4   7  11         53.81         45.60         2.61 o
   5   7  11         70.40         61.97         2.81 o
   6   7  11         47.30         38.54         2.39 o
  -3   8  11          0.58         -0.39         1.99 o
  -2   8  11         55.41         58.47         6.44 o
  -1   8  11        313.53        293.74         5.79 o
  -3  -5  12        127.93        107.80         3.55 o
  -2  -5  12         60.46         55.15         3.32 o
  -1  -5  12         21.62         20.27         2.48 o
   0  -5  12        106.93         94.78         3.45 o
   1  -5  12         88.28         79.35         3.11 o
   2  -5  12         66.78         60.00         2.32 o
   3  -5  12        334.01        318.74        14.43 o
  -4  -4  12         34.86         28.09         2.04 o
  -3  -4  12         13.67         11.37         2.27 o
  -2  -4  12         11.02          7.16         3.74 o
  -1  -4  12         91.78         86.74         3.30 o
   0  -4  12         93.06         79.54         5.69 o
   1  -4  12         34.03         33.12         2.57 o
   2  -4  12        103.65         92.06         3.19 o
   3  -4  12        173.85        123.33        79.03 o
   4  -4  12        209.51        201.59         4.92 o
  -5  -3  12         58.17         38.21         7.28 o
  -4  -3  12         17.32          9.65         4.43 o
  -3  -3  12         45.09         46.43         2.01 o
  -2  -3  12         90.82         96.79         3.80 o
  -1  -3  12         55.43         52.91         3.02 o
   0  -3  12        114.61        112.15         3.45 o
   1  -3  12         99.88        101.40         3.24 o
   2  -3  12        140.55        129.90         3.63 o
   3  -3  12        145.89        133.32         4.67 o
   4  -3  12          6.81          7.59         1.92 o
   5  -3  12         32.81         31.24         2.52 o
  -6  -2  12         88.48         84.70         3.80 o
  -5  -2  12        139.93        135.37         3.72 o
  -4  -2  12          3.73          4.79         1.57 o
  -3  -2  12          0.71          0.41         1.37 o
  -2  -2  12        380.12        375.72         7.53 o
  -1  -2  12        194.94        192.07         5.30 o
   0  -2  12         22.63         19.56         2.19 o
   1  -2  12        155.49        145.15         4.31 o
   2  -2  12        145.20        144.79         4.12 o
   3  -2  12         35.20         33.04         2.16 o
   4  -2  12         53.11         56.29         2.47 o
   5  -2  12          0.57         -0.37         1.95 o
   6  -2  12         24.28         24.67         2.04 o
  -6  -1  12        191.24        192.45         4.85 o
  -5  -1  12        298.34        292.70         6.05 o
  -4  -1  12          6.26          7.82         1.23 o
  -3  -1  12         70.20         70.29         2.98 o
  -2  -1  12        162.89        152.79         4.23 o
  -1  -1  12        128.03        119.41         7.31 o
   0  -1  12        122.02        121.27         3.72 o
   1  -1  12        205.46        217.45         6.50 o
   2  -1  12         26.26         22.02         1.66 o
   3  -1  12         16.01         18.73         1.71 o
   4  -1  12        297.67        307.81        11.59 o
   5  -1  12        470.43        515.81         9.81 o
   6  -1  12         78.00         87.36         3.22 o
   7  -1  12         16.70         14.73         2.16 o
  -6   0  12          3.13          1.45         1.61 o
  -5   0  12        179.75        176.77         4.57 o
  -4   0  12         63.34         61.20         2.72 o
  -3   0  12        194.57        203.56         5.36 o
  -2   0  12        589.09        577.72        11.89 o
  -1   0  12         27.35         27.17         1.99 o
   0   0  12        288.50        303.85         6.28 o
   1   0  12        720.68        778.14        19.14 o
   2   0  12         59.28         66.79         2.50 o
   3   0  12          1.15          1.09         1.17 o
   4   0  12        372.91        370.47        14.07 o
   5   0  12        287.67        300.71         6.44 o
   6   0  12          1.98          1.01         2.15 o
   7   0  12         19.87         16.20         2.51 o
  -6   1  12        266.38        272.09        10.15 o
  -5   1  12        196.77        206.78         6.14 o
  -4   1  12        149.89        159.07         4.04 o
  -3   1  12        327.26        324.80         7.90 o
  -2   1  12        101.45        101.56         3.22 o
  -1   1  12          1.55          2.14         1.20 o
   0   1  12         50.61         58.65         2.33 o
   1   1  12        564.48        612.15        13.00 o
   2   1  12         19.86         20.48         1.71 o
   3   1  12          5.54          7.11         1.24 o
   4   1  12        189.33        186.17         5.03 o
   5   1  12         46.52         51.13         3.30 o
   6   1  12         18.79         17.06         2.21 o
   7   1  12          9.98         11.59         3.06 o
  -6   2  12         32.26         26.03         2.43 o
  -5   2  12        257.42        280.73        10.84 o
  -4   2  12         76.99         81.23         2.75 o
  -3   2  12        107.82        109.39         4.08 o
  -2   2  12        159.17        171.97         4.40 o
  -1   2  12          2.95          1.93         1.61 o
   0   2  12         55.22         61.97         2.65 o
   1   2  12        210.94        224.90         6.77 o
   2   2  12         58.15         62.62         2.46 o
   3   2  12          1.93          3.15         1.91 o
   4   2  12        127.13        123.42         3.83 o
   5   2  12         21.67         22.65         2.06 o
   6   2  12          1.17         -0.59         2.10 o
   7   2  12        204.87        214.69        13.54 o
  -6   3  12        163.98        163.06         4.40 o
  -5   3  12        127.24        132.86         6.14 o
  -4   3  12          6.96          9.53         1.42 o
  -3   3  12          5.52          5.15         1.29 o
  -2   3  12        133.81        140.83         3.83 o
  -1   3  12        187.15        202.79         8.45 o
   0   3  12        173.75        189.30         4.79 o
   1   3  12        356.02        365.77         8.39 o
   2   3  12         28.96         24.85         1.80 o
   3   3  12         13.60         14.92         1.56 o
   4   3  12         17.65         18.84         1.66 o
   5   3  12         25.92         25.75         2.14 o
   6   3  12         40.18         38.70         2.51 o
   7   3  12        105.07        100.21         3.66 o
  -6   4  12         63.81         63.30         3.21 o
  -5   4  12        206.93        205.67         5.00 o
  -4   4  12         26.93         24.74         2.21 o
  -3   4  12          6.54          4.80         1.65 o
  -2   4  12        228.91        233.64         5.43 o
  -1   4  12         44.24         46.46         2.26 o
   0   4  12          3.43          2.91         1.33 o
   1   4  12         66.55         63.63         2.41 o
   2   4  12         55.06         53.18         2.31 o
   3   4  12         19.46         19.63         3.21 o
   4   4  12         58.71         59.42         3.05 o
   5   4  12        142.91        150.48         4.28 o
   6   4  12        150.13        142.74         4.91 o
   7   4  12        241.76        226.07         5.68 o
  -5   5  12         20.83         17.30         1.95 o
  -4   5  12         75.46         75.85         2.94 o
  -3   5  12         15.35         16.88         1.76 o
  -2   5  12        365.66        380.98         8.94 o
  -1   5  12        113.19        114.82         5.96 o
   0   5  12         29.24         31.43         1.76 o
   1   5  12          1.52          0.77         1.24 o
   2   5  12         83.87         88.85         4.01 o
   3   5  12        103.37        101.38         3.05 o
   4   5  12        164.52        166.79         4.65 o
   5   5  12        264.32        275.12         7.97 o
   6   5  12        105.70        110.89         7.43 o
  -4   6  12          1.51          0.63         1.94 o
  -3   6  12         12.97         13.54         2.99 o
  -2   6  12        240.38        257.22         6.00 o
  -1   6  12        132.73        139.89         4.43 o
   0   6  12         29.54         31.06         1.64 o
   1   6  12        174.20        172.57         5.13 o
   2   6  12        130.17        129.93         3.68 o
   3   6  12        110.20        118.16         4.17 o
   4   6  12        452.49        467.75         8.89 o
   5   6  12        187.01        180.59         4.26 o
   6   6  12         14.81         10.28         2.94 o
  -3   7  12        147.84        158.51         4.13 o
  -2   7  12         54.40         49.61         2.88 o
  -1   7  12         28.93         26.15         2.27 o
   0   7  12         25.57         26.17         1.67 o
   1   7  12        128.13        128.25         3.21 o
   2   7  12         69.50         60.10         2.13 o
   3   7  12         12.03         10.38         1.70 o
   4   7  12         92.03         82.06         2.39 o
   5   7  12         41.37         34.08         3.36 o
  -2   8  12         93.71         91.61         6.14 o
  -1   8  12         33.28         28.78         1.77 o
  -1  -4  13          0.88          1.46         1.74 o
   0  -4  13        108.45         92.78         5.57 o
   1  -4  13        112.47        100.98         4.86 o
   2  -4  13          1.71          1.94         1.96 o
   3  -4  13        135.62        129.22         3.60 o
  -4  -3  13         32.57         30.12         2.41 o
  -3  -3  13         59.05         49.80         2.56 o
  -2  -3  13         77.08         73.57         3.14 o
  -1  -3  13        104.99         99.42         3.13 o
   0  -3  13        318.00        325.66         7.30 o
   1  -3  13        148.48        140.17         4.52 o
   2  -3  13         25.65         24.39         1.71 o
   3  -3  13         82.71         74.17         3.42 o
   4  -3  13        168.43        162.89         4.04 o
  -4  -2  13         25.71         18.77         2.49 o
  -3  -2  13        234.83        214.27         5.25 o
  -2  -2  13        304.06        306.08        11.23 o
  -1  -2  13        288.17        280.39         8.89 o
   0  -2  13        173.00        166.48         4.70 o
   1  -2  13        130.33        129.35         3.71 o
   2  -2  13         44.51         38.33         2.18 o
   3  -2  13        181.63        182.38         4.63 o
   4  -2  13        130.27        124.74         4.59 o
   5  -2  13         28.95         29.10         2.73 o
  -5  -1  13        464.77        458.72         9.44 o
  -4  -1  13        170.85        168.11         4.36 o
  -3  -1  13         22.41         22.63         2.01 o
  -2  -1  13        117.55        109.89         3.93 o
  -1  -1  13         72.28         69.69         2.85 o
   0  -1  13        147.69        141.55         3.85 o
   1  -1  13          2.08          1.22         1.35 o
   2  -1  13          0.63          0.25         1.37 o
   3  -1  13         79.86         80.41         2.92 o
   4  -1  13        185.40        195.48         5.07 o
   5  -1  13         74.27         76.59         3.60 o
  -5   0  13        267.05        265.44         6.18 o
  -4   0  13         96.99         97.73         3.47 o
  -3   0  13         93.83         99.03         3.59 o
  -2   0  13         40.67         44.88         2.07 o
  -1   0  13         27.85         29.27         1.98 o
   0   0  13        143.01        142.52         5.00 o
   1   0  13        483.03        525.42        11.27 o
   2   0  13          0.65          1.48         1.71 o
   3   0  13          0.63          1.48         1.64 o
   4   0  13        114.75        122.20         3.54 o
   5   0  13         21.16         14.84         2.31 o
   6   0  13        100.26         99.70         3.45 o
  -5   1  13         57.93         53.08         3.39 o
  -4   1  13          7.07          5.79         1.94 o
  -3   1  13        122.65        123.75         3.75 o
  -2   1  13        121.20        117.80         6.59 o
  -1   1  13          8.44         10.07         2.72 o
   0   1  13        167.41        185.74         6.50 o
   1   1  13        170.42        186.57         4.92 o
   2   1  13         53.07         56.88         3.26 o
   3   1  13          1.30          1.84         2.27 o
   4   1  13         54.19         51.86         2.58 o
   5   1  13         62.69         59.47         2.37 o
   6   1  13          0.46         -3.00         3.15 o
  -5   2  13          7.10          7.65         2.29 o
  -4   2  13          0.61          0.30         1.48 o
  -3   2  13         85.10         89.37         5.21 o
  -2   2  13         89.08         87.83         3.57 o
  -1   2  13          1.93          2.14         1.48 o
   0   2  13         34.89         36.08         2.25 o
   1   2  13         77.25         78.90         2.77 o
   2   2  13         43.03         52.00         2.32 o
   3   2  13         16.14         13.04         2.04 o
   4   2  13        233.96        246.17         5.55 o
   5   2  13         97.52         95.45         3.60 o
   6   2  13        152.48        159.94         4.27 o
  -5   3  13         77.88         79.48         3.83 o
  -4   3  13         12.37         15.89         2.32 o
  -3   3  13        115.21        120.08         5.33 o
  -2   3  13         78.74         77.65         3.64 o
  -1   3  13         67.14         68.75         3.18 o
   0   3  13        100.81        110.53         5.84 o
   1   3  13         87.78         85.76         5.06 o
   2   3  13         65.98         65.31         2.39 o
   3   3  13        103.07        110.76         4.37 o
   4   3  13        202.84        229.97         5.36 o
   5   3  13        101.51         98.00         4.73 o
   6   3  13         30.31         27.41         2.31 o
  -5   4  13         60.60         65.09         3.11 o
  -4   4  13         70.89         76.28         3.24 o
  -3   4  13        202.76        216.14         5.05 o
  -2   4  13        148.36        154.40         4.06 o
  -1   4  13         51.53         57.27         2.95 o
   0   4  13         45.37         56.76         2.37 o
   1   4  13         63.95         70.73         3.21 o
   2   4  13        119.96        113.67         4.97 o
   3   4  13        259.30        279.26        11.17 o
   4   4  13        194.30        226.69         6.71 o
   5   4  13         13.29         12.58         2.21 o
   6   4  13         35.83         32.46         2.83 o
  -4   5  13        124.48        133.10         3.75 o
  -3   5  13         55.40         62.05         4.58 o
  -2   5  13        186.72        197.36         7.34 o
  -1   5  13        124.39        129.16         3.51 o
   0   5  13          0.73          0.84         1.75 o
   1   5  13          4.25          2.32         1.41 o
   2   5  13        127.75        126.74         3.81 o
   3   5  13        216.93        222.54         5.61 o
   4   5  13         40.75         39.98         2.33 o
   5   5  13         13.37         15.63         3.56 o
  -3   6  13          0.51          0.64         1.74 o
  -2   6  13         52.73         48.11         2.39 o
  -1   6  13        130.86        136.78         4.30 o
   0   6  13         21.98         19.22         2.66 o
   1   6  13         22.55         16.15         1.91 o
   2   6  13         98.92        107.33         3.17 o
   3   6  13        123.70        131.46         3.96 o
   4   6  13         95.56         83.10         3.28 o
  -2   7  13         21.34         22.26         2.24 o
  -1   7  13          7.97          8.27         1.88 o
   0   7  13          9.85          7.38         1.86 o
   1   7  13         47.59         44.72         2.37 o
   2   7  13         70.60         66.54         2.39 o
   3   7  13         18.41         16.08         2.45 o
  -1  -3  14        179.54        162.23         5.00 o
   0  -3  14         83.15         72.72         4.46 o
   1  -3  14         83.23         82.16         5.63 o
   2  -3  14        137.31        128.28         3.60 o
  -3  -2  14         11.49         10.62         2.31 o
  -2  -2  14        224.44        226.32         5.57 o
  -1  -2  14        342.68        344.18        10.48 o
   0  -2  14        397.70        395.09        10.96 o
   1  -2  14         63.48         60.65         3.24 o
   2  -2  14         42.28         44.62         2.35 o
   3  -2  14         51.37         50.68         2.66 o
  -3  -1  14         15.62         12.29         1.72 o
  -2  -1  14        136.54        128.37         3.70 o
  -1  -1  14        539.51        566.13        10.60 o
   0  -1  14         12.83         14.39         2.03 o
   1  -1  14         17.50         20.14         1.90 o
   2  -1  14          7.21          7.21         1.86 o
   3  -1  14          0.85          1.05         1.88 o
   4  -1  14        121.39        126.04         4.06 o
  -4   0  14        176.41        178.37         5.75 o
  -3   0  14         56.68         59.72         2.45 o
  -2   0  14         39.30         38.42         2.23 o
  -1   0  14         40.76         39.66         2.16 o
   0   0  14         26.11         24.46         1.96 o
   1   0  14         12.39         15.01         1.67 o
   2   0  14          4.40          4.46         1.77 o
   3   0  14         10.30         12.16         1.67 o
   4   0  14         89.77         87.82         4.31 o
   5   0  14        473.59        518.22        11.50 o
  -4   1  14        122.11        117.80         3.83 o
  -3   1  14         66.16         65.16         2.79 o
  -2   1  14         52.53         53.56         3.65 o
  -1   1  14          4.66          4.09         1.77 o
   0   1  14         12.70         14.46         1.85 o
   1   1  14         72.89         65.35         2.42 o
   2   1  14        311.58        329.54         7.22 o
   3   1  14        156.50        171.56         4.61 o
   4   1  14        144.88        142.98         4.64 o
   5   1  14         65.47         60.07         3.15 o
  -4   2  14         70.17         74.34         2.90 o
  -3   2  14         48.63         47.57         2.56 o
  -2   2  14         34.26         38.11         2.47 o
  -1   2  14         30.36         36.52         4.94 o
   0   2  14         12.26          9.35         1.83 o
   1   2  14         64.64         64.06         2.85 o
   2   2  14        219.65        239.17         7.10 o
   3   2  14        353.43        386.26         8.51 o
   4   2  14        122.97        128.88         6.26 o
   5   2  14         86.16         88.85         3.18 o
  -4   3  14         45.52         48.32         2.59 o
  -3   3  14         92.61         90.16         3.48 o
  -2   3  14         53.44         60.41         2.56 o
  -1   3  14         83.05         92.24         3.34 o
   0   3  14        136.24        136.67         3.79 o
   1   3  14        227.28        244.82         6.19 o
   2   3  14        403.86        442.05        14.61 o
   3   3  14         47.05         45.77         2.36 o
   4   3  14          6.80          8.84         1.99 o
   5   3  14          9.11         10.14         1.94 o
  -3   4  14        128.54        123.57         3.79 o
  -2   4  14        107.85        112.51         3.45 o
  -1   4  14         33.04         32.26         2.40 o
   0   4  14         13.00         11.34         1.90 o
   1   4  14         75.17         84.00         3.15 o
   2   4  14        159.71        165.73         4.13 o
   3   4  14        132.65        136.16         4.32 o
   4   4  14         32.32         27.14         2.27 o
  -2   5  14         26.07         24.37         2.30 o
  -1   5  14         41.26         38.76         3.12 o
   0   5  14          1.46          0.48         1.81 o
   1   5  14          2.24          2.55         1.98 o
   2   5  14        101.11         90.80         3.13 o
   3   5  14          8.36          6.68         2.10 o
   4   5  14          8.79          8.73         2.64 o
  -1   6  14         56.24         57.77         2.77 o
   0   6  14        193.71        195.80         4.53 o
   1   6  14        134.93        136.30         9.61 o
   2   6  14         82.13         80.82         3.01 o
   0  -1  15          0.62          1.18         2.01 o
   1  -1  15         31.36         30.85         2.14 o
  -1   0  15         75.14         72.68         3.15 o
   0   0  15         42.54         45.21         2.55 o
   1   0  15         42.48         45.65         2.65 o
   2   0  15        167.36        178.67         5.22 o
  -2   1  15         63.95         67.90         3.13 o
  -1   1  15         22.73         21.62         1.88 o
   0   1  15          4.22          4.70         2.18 o
   1   1  15        431.23        471.53        10.96 o
   2   1  15        245.94        262.86         6.25 o
   3   1  15          7.38          6.50         2.13 o
  -2   2  15          2.37          5.44         2.05 o
  -1   2  15          7.07          6.06         2.76 o
   0   2  15          8.44          8.15         2.36 o
   1   2  15         14.79         11.73         1.70 o
   2   2  15        201.49        211.72         5.27 o
   3   2  15         23.18         25.05         2.28 o
  -2   3  15         45.48         48.87         2.77 o
  -1   3  15         18.22         15.00         2.22 o
   0   3  15        176.40        177.70         3.47 o
   1   3  15        331.42        344.16         9.64 o
   2   3  15         42.39         37.67         2.43 o
   3   3  15         25.15         20.77         2.13 o
  -1   4  15        299.15        306.65         6.85 o
   0   4  15        469.40        520.14         9.86 o
   1   4  15        126.06        141.16         4.71 o
   2   4  15        312.08        337.76         7.38 o
                                                
